# Supplementary material for: Gene expression changes in diapause or quiescent potato cyst nematode, Globodera pallida, eggs after hydration or exposure to tomato root diffusate
Source: PeerJ. 2016 Feb 4;4:e1654. doi: 10.7717/peerj.1654 (PMC4748719; doi:10.7717/peerj.1654)
Supplement: Table S1 [file peerj-04-1654-s001.txt]

Seq. Name	Seq. Length	Seq. Description	#GOs	GOs	InterProScan
GPLIN_000000100	189				no IPS match
GPLIN_000001000	100				no IPS match
GPLIN_000001100	579	cre-ser-4 protein	4	C:integral to membrane; P:serotonin receptor signaling pathway; P:negative regulation of locomotion; F:G-protein coupled receptor activity	TMhelix (TMHMM); TMhelix (TMHMM); TMhelix (TMHMM); TMhelix (TMHMM); TMhelix (TMHMM); TMhelix (TMHMM); TMhelix (TMHMM)
GPLIN_000001200	84				no IPS match
GPLIN_000001400	303				no IPS match
GPLIN_000001500	2493	taz zinc finger family protein	8	P:determination of adult lifespan; P:spermatogenesis; C:cytoplasm; P:molting cycle, collagen and cuticulin-based cuticle; P:inductive cell migration; P:lipid storage; P:embryo development ending in birth or egg hatching; P:positive regulation of transcription from RNA polymerase II promoter	no IPS match
GPLIN_000001700	420				no IPS match
GPLIN_000001800	83				no IPS match
GPLIN_000000200	144	protein unc- isoform a	14	P:cytoskeleton organization; P:regulation of backward locomotion; F:phosphoric ester hydrolase activity; P:synaptic vesicle uncoating; P:endosome organization; P:positive regulation of multicellular organism growth; P:Golgi vesicle uncoating; P:positive regulation of muscle contraction; P:synaptic vesicle budding from presynaptic membrane; P:regulation of forward locomotion; P:acetylcholine trans…	no IPS match
GPLIN_000002000	906	snf-related serine threonine-protein kinase	3	F:ATP binding; P:protein phosphorylation; F:protein serine/threonine kinase activity	SignalP-TM (SIGNALP_GRAM_POSITIVE)
GPLIN_000002100	322	protein hmg-5	1	C:intracellular organelle	no IPS match
GPLIN_000002400	112	anopheles stephensi ubiquitin	16	P:translation; C:microtubule associated complex; P:ubiquitin-dependent protein catabolic process; P:regulation of transcription, DNA-dependent; P:growth; F:structural constituent of ribosome; P:reproduction; P:nematode larval development; P:ribosome biogenesis; P:chromatin organization; P:embryo development ending in birth or egg hatching; C:lipid particle; P:response to stress; C:cytosolic large…	no IPS match
GPLIN_000002500	70	40s ribosomal protein s20	8	P:embryo development ending in birth or egg hatching; P:nematode larval development; P:positive regulation of multicellular organism growth; F:structural constituent of ribosome; F:RNA binding; P:reproduction; C:cytosolic small ribosomal subunit; P:translation	no IPS match
GPLIN_000002600	107	40s ribosomal protein s20	8	P:embryo development ending in birth or egg hatching; P:nematode larval development; P:positive regulation of multicellular organism growth; F:structural constituent of ribosome; F:RNA binding; P:reproduction; C:cytosolic small ribosomal subunit; P:translation	no IPS match
GPLIN_000002700	325	uncharacterized protein kiaa0556-like	1	F:protein binding	no IPS match
GPLIN_000002900	66				no IPS match
GPLIN_000000300	2188				no IPS match
GPLIN_000003100	721	zinc finger protein	3	F:nucleic acid binding; C:intracellular; F:zinc ion binding	no IPS match
GPLIN_000003300	1684				TMhelix (TMHMM); TMhelix (TMHMM); TMhelix (TMHMM)
GPLIN_000003400	393	aaa atpase	2	F:binding; P:developmental process	TMhelix (TMHMM)
GPLIN_000003500	499				TMhelix (TMHMM); TMhelix (TMHMM); TMhelix (TMHMM); TMhelix (TMHMM); TMhelix (TMHMM); TMhelix (TMHMM); TMhelix (TMHMM); TMhelix (TMHMM); TMhelix (TMHMM); TMhelix (TMHMM); TMhelix (TMHMM)
GPLIN_000003600	337	serine threonine protein phosphatase pp1-alpha catalytic subunit	1	P:reproduction	SignalP-TM (SIGNALP_GRAM_POSITIVE)
GPLIN_000003900	127				no IPS match
GPLIN_000000400	306				no IPS match
GPLIN_000004000	358	hematopoietically-expressed homeobox protein hhex	47	P:endoderm development; P:negative regulation of angiogenesis; P:positive regulation of endothelial cell differentiation; P:poly(A)+ mRNA export from nucleus; P:common bile duct development; P:response to wounding; P:regulation of cell proliferation; P:pancreas development; P:hepatic duct development; P:anterior/posterior pattern specification; P:hemangioblast cell differentiation; P:thyroid glan…	no IPS match
GPLIN_000004100	164				no IPS match
GPLIN_000004300	555				no IPS match
GPLIN_000004500	745	leucine rich repeat family protein	1	P:growth	TMhelix (TMHMM); TMhelix (TMHMM)
GPLIN_000004600	524	excitatory amino acid transporter	5	C:plasma membrane; F:symporter activity; P:L-glutamate transport; F:L-glutamate transmembrane transporter activity; C:cell projection	TMhelix (TMHMM); TMhelix (TMHMM); TMhelix (TMHMM); TMhelix (TMHMM); TMhelix (TMHMM); TMhelix (TMHMM); TMhelix (TMHMM); TMhelix (TMHMM); TMhelix (TMHMM); TMhelix (TMHMM); TMhelix (TMHMM)
GPLIN_000004700	470				no IPS match
GPLIN_000004800	94	excitatory amino acid transporter	6	P:dicarboxylic acid transport; F:sodium:dicarboxylate symporter activity; C:plasma membrane; P:L-glutamate transport; F:L-glutamate transmembrane transporter activity; C:cell projection	TMhelix (TMHMM); TMhelix (TMHMM)
GPLIN_000004900	346				no IPS match
GPLIN_000000500	92				no IPS match
GPLIN_000005000	138				no IPS match
GPLIN_000005100	110				no IPS match
GPLIN_000005200	182				no IPS match
GPLIN_000005300	620				SignalP-noTM (SIGNALP_GRAM_NEGATIVE); SignalP-noTM (SIGNALP_EUK); SignalP-TM (SIGNALP_GRAM_POSITIVE); TMhelix (TMHMM)
GPLIN_000005400	181	ubiquitin-conjugating enzyme family protein	14	P:positive regulation of growth rate; P:determination of adult lifespan; P:cytokinesis; P:hermaphrodite genitalia development; P:pronuclear migration; P:protein neddylation; P:post-translational protein modification; F:NEDD8 ligase activity; F:ATP binding; P:vulval development; P:locomotion; P:morphogenesis of an epithelium; P:embryo development ending in birth or egg hatching; P:RNA interference	no IPS match
GPLIN_000005500	144				TMhelix (TMHMM)
GPLIN_000005700	192	serine palmitoyltransferase 1-like	4	P:embryo development ending in birth or egg hatching; P:negative regulation of vulval development; P:positive regulation of growth rate; P:locomotion	no IPS match
GPLIN_000005800	685	trehalase	3	P:embryo development ending in birth or egg hatching; P:growth; P:nematode larval development	SignalP-noTM (SIGNALP_EUK)
GPLIN_000005900	331	serine palmitoyltransferase 1-like	9	P:positive regulation of growth rate; P:biosynthetic process; F:serine C-palmitoyltransferase activity; F:transferase activity, transferring nitrogenous groups; P:negative regulation of vulval development; C:serine C-palmitoyltransferase complex; P:locomotion; P:embryo development ending in birth or egg hatching; F:pyridoxal phosphate binding	TMhelix (TMHMM)
GPLIN_000006000	722	astacin metalloprotease	3	F:peptidase activity; F:binding; P:multicellular organismal development	SignalP-noTM (SIGNALP_EUK); TMhelix (TMHMM)
GPLIN_000006100	376				no IPS match
GPLIN_000006400	573				no IPS match
GPLIN_000006600	1263	calcium atpase	12	F:calcium-transporting ATPase activity; P:platelet activation; P:positive regulation of growth rate; F:calmodulin binding; P:cellular calcium ion homeostasis; C:membrane fraction; P:calcium ion transport; F:nucleotide binding; P:locomotion; P:metabolic process; P:ion transmembrane transport; C:plasma membrane	TMhelix (TMHMM); TMhelix (TMHMM); TMhelix (TMHMM); TMhelix (TMHMM); TMhelix (TMHMM); TMhelix (TMHMM); TMhelix (TMHMM); TMhelix (TMHMM); TMhelix (TMHMM)
GPLIN_000006700	67				no IPS match
GPLIN_000006800	389	dual specificity protein phosphatase 19	8	F:protein tyrosine/serine/threonine phosphatase activity; P:regulation of JUN kinase activity; P:positive regulation of MAPK cascade; F:protein kinase binding; P:negative regulation of MAP kinase activity; P:positive regulation of protein kinase activity; F:protein kinase regulator activity; P:protein dephosphorylation	no IPS match
GPLIN_000006900	214				no IPS match
GPLIN_000007000	66				no IPS match
GPLIN_000007100	645				TMhelix (TMHMM)
GPLIN_000007200	68				no IPS match
GPLIN_000007300	103				no IPS match
GPLIN_000007400	100				no IPS match
GPLIN_000007500	105				no IPS match
GPLIN_000007700	2235	protein hum- isoform a	1	F:binding	no IPS match
GPLIN_000007800	136				no IPS match
GPLIN_000007900	113				no IPS match
GPLIN_000008000	139				no IPS match
GPLIN_000008100	88				no IPS match
GPLIN_000008200	103				no IPS match
GPLIN_000000800	549	protein puf-9	4	C:cytoplasm; F:RNA binding; F:protein binding; P:cellular process	no IPS match
GPLIN_000008300	399				no IPS match
GPLIN_000008400	445				no IPS match
GPLIN_000008500	133	cell division protein	1	F:hydrolase activity	no IPS match
GPLIN_000008600	113				no IPS match
GPLIN_000008800	252	protein hmg-5	1	C:intracellular organelle	no IPS match
GPLIN_000008900	397				no IPS match
GPLIN_000000900	171				SignalP-noTM (SIGNALP_EUK)
GPLIN_000066500	257				SignalP-noTM (SIGNALP_EUK)
GPLIN_000066600	1466				no IPS match
GPLIN_000066700	134				TMhelix (TMHMM); TMhelix (TMHMM)
GPLIN_000066800	98				TMhelix (TMHMM); TMhelix (TMHMM)
GPLIN_000066900	118				TMhelix (TMHMM); TMhelix (TMHMM)
GPLIN_000067000	467				SignalP-noTM (SIGNALP_EUK); SignalP-noTM (SIGNALP_GRAM_NEGATIVE)
GPLIN_000067100	71				no IPS match
GPLIN_000067200	89				TMhelix (TMHMM)
GPLIN_000067300	258				TMhelix (TMHMM); TMhelix (TMHMM); TMhelix (TMHMM); TMhelix (TMHMM); TMhelix (TMHMM)
GPLIN_000067400	154				SignalP-noTM (SIGNALP_EUK); SignalP-TM (SIGNALP_GRAM_POSITIVE); SignalP-noTM (SIGNALP_GRAM_NEGATIVE); TMhelix (TMHMM)
GPLIN_000067500	191				TMhelix (TMHMM)
GPLIN_000067600	527	ymd2_caeel ame: full=uncharacterized protein	1	P:cellular process	SignalP-TM (SIGNALP_GRAM_POSITIVE); SignalP-noTM (SIGNALP_EUK)
GPLIN_000067700	195	two pore potassium channel protein sup-9	5	C:integral to plasma membrane; P:regulation of muscle contraction; F:potassium channel activity; P:potassium ion transmembrane transport; C:striated muscle dense body	TMhelix (TMHMM); TMhelix (TMHMM); TMhelix (TMHMM); TMhelix (TMHMM)
GPLIN_000067800	66				no IPS match
GPLIN_000067900	91				no IPS match
GPLIN_000068000	238				SignalP-TM (SIGNALP_GRAM_POSITIVE); SignalP-noTM (SIGNALP_EUK)
GPLIN_000068100	432				no IPS match
GPLIN_000068200	216	protein isoform b	1	F:binding	no IPS match
GPLIN_000065200	99	thymidylate synthase	5	C:cytoplasm; P:retina development in camera-type eye; P:dTMP biosynthetic process; P:methylation; F:thymidylate synthase activity	no IPS match
GPLIN_000065300	978	serine threonine-protein phosphatase mitochondrial isoform x1	3	P:dephosphorylation; F:hydrolase activity; C:cell part	no IPS match
GPLIN_000065400	328	casein kinase i isoform alpha isoform 1	19	P:peptidyl-serine phosphorylation; C:microtubule organizing center; C:cytosol; F:peptide binding; P:Wnt receptor signaling pathway; F:protein serine/threonine kinase activity; C:soluble fraction; C:nucleolus; F:glycoprotein binding; P:cell morphogenesis; C:nuclear speck; P:heart development; P:cell division; F:ATP binding; F:magnesium ion binding; P:mitosis; F:phosphoprotein binding; C:condensed …	no IPS match
GPLIN_000065500	149				TMhelix (TMHMM)
GPLIN_000065600	619				no IPS match
GPLIN_000065700	514				no IPS match
GPLIN_000065800	76				no IPS match
GPLIN_000065900	270	transforming acidic coiled-coil-containing protein 3	8	C:microtubule organizing center; P:forebrain development; P:cell cycle; P:microtubule cytoskeleton organization; P:regulation of cellular process; F:nuclear hormone receptor binding; P:cell proliferation; P:cellular localization	no IPS match
GPLIN_000066000	217				no IPS match
GPLIN_000066100	165				no IPS match
GPLIN_000066200	430				no IPS match
GPLIN_000066300	375	cre-srt-30 protein	1	P:lipid storage	TMhelix (TMHMM); TMhelix (TMHMM); TMhelix (TMHMM); TMhelix (TMHMM); TMhelix (TMHMM); TMhelix (TMHMM); TMhelix (TMHMM)
GPLIN_000066400	1416				no IPS match
GPLIN_000423500	269				no IPS match
GPLIN_000423600	1349				SignalP-TM (SIGNALP_GRAM_POSITIVE)
GPLIN_000423700	1735				no IPS match
GPLIN_000423800	180				no IPS match
GPLIN_000423900	113				no IPS match
GPLIN_000424000	251	rab family gtpase	3	P:protein transport; F:GTP binding; P:small GTPase mediated signal transduction	no IPS match
GPLIN_000424100	1932	immunoglobulin i-set domain containing protein	1	C:sarcomere	no IPS match
GPLIN_000424200	487	protein pitr-3	5	P:transport; P:negative regulation of vulval development; P:hermaphrodite genitalia development; P:embryo development ending in birth or egg hatching; C:membrane	SignalP-TM (SIGNALP_GRAM_POSITIVE); TMhelix (TMHMM); TMhelix (TMHMM); TMhelix (TMHMM); TMhelix (TMHMM); TMhelix (TMHMM); TMhelix (TMHMM); TMhelix (TMHMM); TMhelix (TMHMM)
GPLIN_000424300	272	diacylglycerol o-acyltransferase 2 isoform 2	6	F:acylglycerol O-acyltransferase activity; C:membrane fraction; P:cellular lipid metabolic process; P:small molecule metabolic process; P:lipid biosynthetic process; C:membrane part	no IPS match
GPLIN_000424400	537				no IPS match
GPLIN_000424500	87	diazepam binding inhibitor	5	P:lipid storage; F:diazepam binding; F:fatty-acyl-CoA binding; P:cellular acyl-CoA homeostasis; F:enzyme inhibitor activity	no IPS match
GPLIN_000424700	511	8-oxoguanine dna glycosylase	1	F:catalytic activity	no IPS match
GPLIN_000424800	696				SignalP-noTM (SIGNALP_EUK); TMhelix (TMHMM)
GPLIN_000424900	118				no IPS match
GPLIN_000425000	948				no IPS match
GPLIN_000425100	538	trna-dihydrouridine(16 17) synthase	1	P:metabolic process	no IPS match
GPLIN_000425200	564	forkhead box protein f1	33	F:sequence-specific DNA binding transcription factor activity; P:smoothened signaling pathway; P:epithelial cell differentiation involved in mammary gland alveolus development; P:negative regulation of inflammatory response; P:cellular response to organic cyclic compound; P:positive regulation of mesenchymal cell proliferation; ; P:in utero embryonic development; P:epithelial tube branching invol…	no IPS match
GPLIN_000425300	497	isoform c	20	P:mitotic cell cycle; P:negative regulation of Notch signaling pathway; ; P:sensory perception of sound; P:dendrite guidance; P:central nervous system development; P:ovarian follicle cell stalk formation; P:antennal joint development; P:cell fate commitment; P:female gonad development; P:Malpighian tubule morphogenesis; P:negative regulation of transcription, DNA-dependent; P:imaginal disc-derive…	no IPS match
GPLIN_000425400	1155	protein unc- isoform e	6	P:response to drug; C:axon; P:cation homeostasis; P:positive regulation of locomotion; C:cation channel complex; F:cation channel activity	no IPS match
GPLIN_000425500	119				no IPS match
GPLIN_001326500	178	pan domain-containing protein	6	P:molting cycle, collagen and cuticulin-based cuticle; P:embryo development ending in birth or egg hatching; P:reproduction; P:growth; P:nematode larval development; P:locomotion	TMhelix (TMHMM)
GPLIN_001326600	355	guanine nucleotide-binding protein g subunit alpha-like	8	F:signal transducer activity; P:adenylate cyclase-modulating G-protein coupled receptor signaling pathway; C:heterotrimeric G-protein complex; P:GTP catabolic process; F:G-protein beta/gamma-subunit complex binding; F:GTPase activity; F:GTP binding; F:G-protein coupled receptor binding	no IPS match
GPLIN_001326700	1238	membrane-associated protein hem-like	11	P:axon guidance; C:cell junction; P:positive regulation of growth rate; P:oviposition; P:hermaphrodite genitalia development; P:nematode larval development; F:protein binding; P:inductive cell migration; P:receptor-mediated endocytosis; P:embryonic body morphogenesis; P:embryo development ending in birth or egg hatching	TMhelix (TMHMM)
GPLIN_001326800	659				no IPS match
GPLIN_001326900	1144	peptidyl-prolyl cis-trans isomerase 1	2	F:peptidyl-prolyl cis-trans isomerase activity; P:protein folding	no IPS match
GPLIN_001327000	225				no IPS match
GPLIN_001327100	276	dihydrolipoamide dehydrogenase	5	P:embryo development ending in birth or egg hatching; P:nematode larval development; P:determination of adult lifespan; P:locomotion; P:growth	no IPS match
GPLIN_001327200	190	heterogeneous nuclear ribonucleoprotein	1	F:binding	no IPS match
GPLIN_001327300	226	protein twk-20	3	C:membrane; F:ion channel activity; P:potassium ion transport	TMhelix (TMHMM)
GPLIN_001327400	351				no IPS match
GPLIN_001327500	505				SignalP-noTM (SIGNALP_EUK)
GPLIN_001327600	241				no IPS match
GPLIN_001327700	284				TMhelix (TMHMM)
GPLIN_001327800	282				no IPS match
GPLIN_001327900	836				TMhelix (TMHMM)
GPLIN_001328000	336				TMhelix (TMHMM); TMhelix (TMHMM)
GPLIN_001328100	151	protein cbg00625	4	P:positive regulation of embryonic development; P:embryo development ending in birth or egg hatching; P:positive regulation of growth rate; P:nematode larval development	TMhelix (TMHMM)
GPLIN_001328200	136				SignalP-TM (SIGNALP_GRAM_POSITIVE); SignalP-noTM (SIGNALP_EUK); TMhelix (TMHMM)
GPLIN_001328300	258				no IPS match
GPLIN_000425600	445	atp-dependent rna helicase isoform a-like	9	P:apoptotic process; F:identical protein binding; F:protein self-association; F:JUN kinase binding; F:DEAD/H-box RNA helicase binding; P:post-embryonic development; C:P granule; P:germ cell development; F:RNA helicase activity	no IPS match
GPLIN_000425700	115				no IPS match
GPLIN_000425800	195				no IPS match
GPLIN_000425900	81				TMhelix (TMHMM)
GPLIN_000426000	194				no IPS match
GPLIN_000426100	120				SignalP-noTM (SIGNALP_EUK); SignalP-noTM (SIGNALP_GRAM_NEGATIVE); SignalP-TM (SIGNALP_GRAM_POSITIVE); TMhelix (TMHMM)
GPLIN_000426200	96				no IPS match
GPLIN_000426300	129				SignalP-TM (SIGNALP_GRAM_POSITIVE)
GPLIN_000426400	330				no IPS match
GPLIN_000426500	102				no IPS match
GPLIN_000426600	239				no IPS match
GPLIN_000426700	634				no IPS match
GPLIN_000426800	173				no IPS match
GPLIN_000426900	94				no IPS match
GPLIN_000427000	276				no IPS match
GPLIN_000427100	237				no IPS match
GPLIN_000427200	68				TMhelix (TMHMM)
GPLIN_000427300	215	presenilins-associated rhomboid-like mitochondrial	1	P:mitochondrial fusion	TMhelix (TMHMM)
GPLIN_000427400	171	cre-unc-95 protein	2	F:protein binding; F:metal ion binding	no IPS match
GPLIN_000427500	137				no IPS match
GPLIN_000427600	178	tb2 hva22 family protein	1	C:cell part	TMhelix (TMHMM); TMhelix (TMHMM)
GPLIN_000427700	104				TMhelix (TMHMM); TMhelix (TMHMM)
GPLIN_000427800	220				no IPS match
GPLIN_000427900	687	long-chain-fatty-acid-- ligase 1	1	F:catalytic activity	TMhelix (TMHMM)
GPLIN_000428000	163	emp24 gp25l p24 family protein	2	P:transport; C:integral to membrane	SignalP-noTM (SIGNALP_EUK)
GPLIN_000428100	626				no IPS match
GPLIN_000428200	82				no IPS match
GPLIN_000428300	383				no IPS match
GPLIN_000428400	548	protein isoform a	8	P:axon guidance; C:basal plasma membrane; P:hepatocyte growth factor receptor signaling pathway; F:hepatocyte growth factor-activated receptor activity; F:protein binding; P:cell proliferation; P:cellular metabolic process; C:integral to plasma membrane	SignalP-TM (SIGNALP_GRAM_POSITIVE)
GPLIN_000428500	562	n-alpha-acetyltransferase 30	1		SignalP-TM (SIGNALP_GRAM_POSITIVE)
GPLIN_000428600	333	protein farnesyltransferase geranylgeranyltransferase type-1 subunit alpha-like	1	F:transferase activity	no IPS match
GPLIN_000428700	513				no IPS match
GPLIN_000428800	1849				TMhelix (TMHMM); TMhelix (TMHMM); TMhelix (TMHMM)
GPLIN_000428900	471				TMhelix (TMHMM); TMhelix (TMHMM); TMhelix (TMHMM); TMhelix (TMHMM); TMhelix (TMHMM); TMhelix (TMHMM); TMhelix (TMHMM)
GPLIN_000429000	512				TMhelix (TMHMM); TMhelix (TMHMM); TMhelix (TMHMM); TMhelix (TMHMM); TMhelix (TMHMM); TMhelix (TMHMM); TMhelix (TMHMM); TMhelix (TMHMM); TMhelix (TMHMM); TMhelix (TMHMM); TMhelix (TMHMM); TMhelix (TMHMM)
GPLIN_001328400	421				no IPS match
GPLIN_001328500	603	platelet-activating factor acetylhydrolase	5	F:1-alkyl-2-acetylglycerophosphocholine esterase activity; P:embryo development ending in birth or egg hatching; P:reproduction; P:embryonic body morphogenesis; P:nematode larval development	SignalP-TM (SIGNALP_GRAM_POSITIVE)
GPLIN_001328600	28				no IPS match
GPLIN_001328700	634	protein nas-30	3	F:binding; P:anatomical structure development; P:multicellular organismal development	SignalP-noTM (SIGNALP_EUK); SignalP-noTM (SIGNALP_GRAM_NEGATIVE); SignalP-TM (SIGNALP_GRAM_POSITIVE)
GPLIN_001328800	260				SignalP-noTM (SIGNALP_EUK); TMhelix (TMHMM); TMhelix (TMHMM)
GPLIN_001328900	212				no IPS match
GPLIN_001329000	156				TMhelix (TMHMM)
GPLIN_001329100	212				no IPS match
GPLIN_001329200	283	wd40 protein	3	P:microtubule severing; F:transferase activity; C:katanin complex	no IPS match
GPLIN_001329300	449	muts protein homolog 4-like	8	P:pachytene; P:resolution of meiotic recombination intermediates; P:chiasma assembly; P:reproduction; F:protein binding; P:embryo development ending in birth or egg hatching; C:nucleus; P:homologous chromosome segregation	no IPS match
GPLIN_001329400	160	muts protein homolog 4	11	P:pachytene; P:multicellular organismal reproductive process; P:resolution of meiotic recombination intermediates; P:chiasma assembly; F:DNA binding; P:mismatch repair; F:protein binding; F:nucleotide binding; P:embryo development ending in birth or egg hatching; C:nucleus; P:homologous chromosome segregation	no IPS match
GPLIN_001329500	202	jmjc domain containing protein	3	F:binding; F:catalytic activity; P:cellular metabolic process	no IPS match
GPLIN_001329600	317	jmjc domain-containing protein	1	P:histone H3-K4 demethylation, trimethyl-H3-K4-specific	no IPS match
GPLIN_001329700	171	n-acetyltransferase 11	1		no IPS match
GPLIN_000429100	96				SignalP-noTM (SIGNALP_EUK); SignalP-TM (SIGNALP_GRAM_POSITIVE); SignalP-TM (SIGNALP_GRAM_NEGATIVE); TMhelix (TMHMM); TMhelix (TMHMM)
GPLIN_000429200	96	dynein light chain roadblock-type 2	13	C:axonemal dynein complex; P:mushroom body development; C:spindle microtubule; F:ATPase activity, coupled; P:pronuclear migration; C:centrosome; P:microtubule-based movement; C:cell cortex; F:protein binding; C:perinuclear region of cytoplasm; C:chromosome; P:embryo development ending in birth or egg hatching; P:dendrite morphogenesis	no IPS match
GPLIN_000429300	387				no IPS match
GPLIN_000429400	291				no IPS match
GPLIN_000429500	513	excitatory amino acid transporter 2-like	6	P:dicarboxylic acid transport; F:sodium:dicarboxylate symporter activity; C:plasma membrane; P:L-glutamate transport; F:L-glutamate transmembrane transporter activity; C:cell projection	TMhelix (TMHMM); TMhelix (TMHMM); TMhelix (TMHMM); TMhelix (TMHMM); TMhelix (TMHMM); TMhelix (TMHMM); TMhelix (TMHMM); TMhelix (TMHMM); TMhelix (TMHMM); TMhelix (TMHMM)
GPLIN_000429600	192				TMhelix (TMHMM)
GPLIN_000429700	196				SignalP-TM (SIGNALP_GRAM_POSITIVE)
GPLIN_000429800	697				no IPS match
GPLIN_000429900	1161				TMhelix (TMHMM); TMhelix (TMHMM)
GPLIN_000430000	337				no IPS match
GPLIN_000430100	99				SignalP-noTM (SIGNALP_EUK)
GPLIN_000430200	209				no IPS match
GPLIN_000430300	238				no IPS match
GPLIN_000430400	910	protein isoform b	1	F:catalytic activity	no IPS match
GPLIN_000430500	161	serine threonine-protein kinase 10	5	C:cytoplasm; F:binding; C:plasma membrane; P:cellular process; F:transferase activity, transferring phosphorus-containing groups	no IPS match
GPLIN_000430600	159	ste20-like serine threonine-protein kinase-like	6	C:cytoplasm; P:cellular macromolecule metabolic process; C:plasma membrane; F:transferase activity; P:primary metabolic process; F:nucleotide binding	no IPS match
GPLIN_000430700	729				TMhelix (TMHMM)
GPLIN_000430800	668	cre-wrt- protein	6	P:negative regulation of vulval development; P:molting cycle, collagen and cuticulin-based cuticle; P:protein metabolic process; P:locomotion; P:embryo development ending in birth or egg hatching; P:positive regulation of multicellular organism growth	no IPS match
GPLIN_000430900	184				no IPS match
GPLIN_000431000	208				no IPS match
GPLIN_000431100	197				no IPS match
GPLIN_000431200	569	adenosine monophosphate deaminase	6	P:nematode larval development; P:purine nucleobase metabolic process; F:AMP deaminase activity; P:purine ribonucleoside monophosphate biosynthetic process; P:positive regulation of growth rate; P:locomotion	no IPS match
GPLIN_000431300	377				no IPS match
GPLIN_000431400	301				no IPS match
GPLIN_000431500	89				no IPS match
GPLIN_000431600	242				no IPS match
GPLIN_000431700	70				no IPS match
GPLIN_000431800	478	tubulin alpha-1c chain	9	C:cytosol; P:protein polymerization; C:cytoplasmic microtubule; P:GTP catabolic process; P:microtubule-based movement; F:protein binding; F:GTPase activity; F:structural molecule activity; F:GTP binding	no IPS match
GPLIN_000431900	163				SignalP-noTM (SIGNALP_EUK); TMhelix (TMHMM)
GPLIN_000432000	116				SignalP-noTM (SIGNALP_EUK)
GPLIN_000432100	186				TMhelix (TMHMM); TMhelix (TMHMM); TMhelix (TMHMM); TMhelix (TMHMM)
GPLIN_000432200	371				TMhelix (TMHMM); TMhelix (TMHMM); TMhelix (TMHMM); TMhelix (TMHMM); TMhelix (TMHMM); TMhelix (TMHMM)
GPLIN_000432300	92				no IPS match
GPLIN_000432400	126				no IPS match
GPLIN_000432500	191	lethal neo18	1	P:embryo development ending in birth or egg hatching	TMhelix (TMHMM); TMhelix (TMHMM); TMhelix (TMHMM)
GPLIN_000432600	549	f-box wd repeat-containing protein 1a isoform 2	40	P:negative regulation of smoothened signaling pathway; P:positive regulation of proteolysis; P:viral process; P:negative regulation of nurse cell apoptotic process; P:cellular response to organic cyclic compound; P:positive regulation of circadian rhythm; F:specific transcriptional repressor activity; P:olfactory learning; P:negative regulation of transforming growth factor beta receptor signalin…	no IPS match
GPLIN_000432700	332	beta-transducin repeat containing protein- partial	28	F:specific transcriptional repressor activity; P:protein polyubiquitination; P:mammary gland epithelial cell proliferation; P:positive regulation of ubiquitin-protein ligase activity involved in mitotic cell cycle; P:Wnt receptor signaling pathway; P:viral process; P:cellular response to organic cyclic compound; ; P:protein destabilization; F:transcription activator activity; C:cytosol; C:SCF ubi…	no IPS match
GPLIN_000432800	695	fkbp-type peptidyl-prolyl cis-trans isomerase- -30	3	P:protein folding; P:determination of adult lifespan; F:peptidyl-prolyl cis-trans isomerase activity	TMhelix (TMHMM)
GPLIN_000432900	81	guanine nucleotide-binding protein g subunit alpha	12	F:signal transducer activity; P:response to organic substance; C:heterotrimeric G-protein complex; F:GTP binding; P:dopamine receptor signaling pathway; P:muscle contraction; P:GTP catabolic process; F:G-protein beta/gamma-subunit complex binding; P:adenylate cyclase-modulating G-protein coupled receptor signaling pathway; F:G-protein coupled serotonin receptor binding; F:GTPase activity; P:devel…	no IPS match
GPLIN_000433000	182				no IPS match
GPLIN_000433100	128				no IPS match
GPLIN_001329800	180				no IPS match
GPLIN_001329900	558				no IPS match
GPLIN_001330000	757	ras guanyl-releasing protein 3	1	F:protein binding	no IPS match
GPLIN_001330100	109				no IPS match
GPLIN_001330200	251				no IPS match
GPLIN_001330300	700	g protein-coupled receptor kinase 5	4	F:signal transducer activity; P:phosphorylation; F:protein serine/threonine kinase activity; F:nucleotide binding	no IPS match
GPLIN_001330400	1281	intermediate filament protein	7	P:embryo development ending in birth or egg hatching; P:nematode larval development; P:meiosis; F:protein binding; C:intermediate filament; P:positive regulation of growth rate; F:structural molecule activity	no IPS match
GPLIN_001330600	211				no IPS match
GPLIN_001330700	407				no IPS match
GPLIN_001330800	90				no IPS match
GPLIN_001330900	226				no IPS match
GPLIN_001331000	375	protein cyp-33e1	1	F:metal ion binding	SignalP-noTM (SIGNALP_EUK); TMhelix (TMHMM)
GPLIN_001331100	42				no IPS match
GPLIN_001331200	192	progestin and adipoq receptor family member 3-like	1	C:integral to membrane	TMhelix (TMHMM); TMhelix (TMHMM); TMhelix (TMHMM)
GPLIN_001331300	206				no IPS match
GPLIN_001331400	349				no IPS match
GPLIN_001331500	69				no IPS match
GPLIN_001331600	328				no IPS match
GPLIN_001331700	531				no IPS match
GPLIN_001331800	152	solute carrier family 25 member 36-like	3	P:transport; C:membrane; C:mitochondrion	no IPS match
GPLIN_001331900	2151	plexin a	3	F:receptor activity; P:axon midline choice point recognition; F:protein binding	TMhelix (TMHMM); TMhelix (TMHMM)
GPLIN_001332000	185	methylglutaconyl- mitochondrial	6	P:mRNA catabolic process; F:methylglutaconyl-CoA hydratase activity; F:mRNA 3'-UTR binding; C:mitochondrial matrix; P:branched-chain amino acid catabolic process; F:enoyl-CoA hydratase activity	no IPS match
GPLIN_001332100	146	dnaj homolog subfamily a member 4	1	F:binding	no IPS match
GPLIN_001332200	65				no IPS match
GPLIN_001332300	407				no IPS match
GPLIN_001332400	264				no IPS match
GPLIN_001332500	705	protein npr-17	3	P:G-protein coupled receptor signaling pathway; C:integral to membrane; F:G-protein coupled receptor activity	TMhelix (TMHMM); TMhelix (TMHMM); TMhelix (TMHMM); TMhelix (TMHMM); TMhelix (TMHMM); TMhelix (TMHMM); TMhelix (TMHMM); TMhelix (TMHMM)
GPLIN_001332600	83				SignalP-noTM (SIGNALP_GRAM_NEGATIVE); SignalP-TM (SIGNALP_GRAM_POSITIVE); SignalP-noTM (SIGNALP_EUK)
GPLIN_001332700	233				no IPS match
GPLIN_000433200	719				no IPS match
GPLIN_000433300	116				no IPS match
GPLIN_000433400	239	gap-pol poly	3	F:nucleic acid binding; P:macromolecule metabolic process; P:primary metabolic process	no IPS match
GPLIN_000433500	114				no IPS match
GPLIN_000433600	876				no IPS match
GPLIN_000433700	232				no IPS match
GPLIN_000433800	250				no IPS match
GPLIN_000433900	367				no IPS match
GPLIN_000434000	380	regulator of chromosome condensation	7	P:hermaphrodite genitalia development; P:embryo development ending in birth or egg hatching; P:nematode larval development; P:mitotic spindle organization; P:cytokinesis; P:RNA interference; P:positive regulation of growth rate	no IPS match
GPLIN_000434100	676				no IPS match
GPLIN_000434200	348				SignalP-noTM (SIGNALP_EUK)
GPLIN_000434300	362				TMhelix (TMHMM); TMhelix (TMHMM); TMhelix (TMHMM); TMhelix (TMHMM); TMhelix (TMHMM); TMhelix (TMHMM); TMhelix (TMHMM); TMhelix (TMHMM)
GPLIN_000434400	245				no IPS match
GPLIN_000434500	585	protein isoform b	6	P:morphogenesis of an epithelium; P:molting cycle, collagen and cuticulin-based cuticle; P:determination of adult lifespan; P:positive regulation of growth rate; P:nematode larval development; P:locomotion	SignalP-noTM (SIGNALP_GRAM_NEGATIVE); SignalP-TM (SIGNALP_GRAM_POSITIVE); SignalP-noTM (SIGNALP_EUK)
GPLIN_000434600	392	eukaryotic translation elongation factor 1 gamma	6	P:embryo development ending in birth or egg hatching; F:protein binding; P:positive regulation of growth rate; C:cytoplasmic part; P:reproduction; P:translation	no IPS match
GPLIN_000434800	729	dna polymerase epsilon subunit 3	2	C:intracellular; F:DNA binding	no IPS match
GPLIN_000434900	587	protein isoform a	2	P:RNA interference; F:protein binding	no IPS match
GPLIN_000435000	160				no IPS match
GPLIN_000435100	271				no IPS match
GPLIN_000435200	416				no IPS match
GPLIN_000435300	183				TMhelix (TMHMM)
GPLIN_000435400	287				no IPS match
GPLIN_000435500	567	cre-dab-1 protein	15	P:cell migration; P:positive regulation of growth rate; P:protein secretion; P:oviposition; C:extrinsic to internal side of plasma membrane; P:ecdysis, collagen and cuticulin-based cuticle; F:clathrin heavy chain binding; C:cell cortex; P:nematode larval development; C:AP-2 adaptor complex; P:positive regulation of locomotion; F:protein domain specific binding; P:receptor-mediated endocytosis; C:…	no IPS match
GPLIN_000435600	349				no IPS match
GPLIN_000435700	1043	transmembrane protein	3	P:transport; P:positive regulation of growth rate; C:lysosomal membrane	TMhelix (TMHMM); TMhelix (TMHMM); TMhelix (TMHMM); TMhelix (TMHMM); TMhelix (TMHMM); TMhelix (TMHMM); TMhelix (TMHMM); TMhelix (TMHMM); TMhelix (TMHMM); TMhelix (TMHMM); TMhelix (TMHMM); TMhelix (TMHMM); TMhelix (TMHMM)
GPLIN_000435800	156				TMhelix (TMHMM)
GPLIN_000435900	189				no IPS match
GPLIN_000436000	227	28s ribosomal protein mitochondrial	4	P:embryo development ending in birth or egg hatching; P:nematode larval development; P:growth; P:receptor-mediated endocytosis	no IPS match
GPLIN_000436100	680	alpha- -mannosyltransferase alg9-like	1	F:transferase activity	TMhelix (TMHMM); TMhelix (TMHMM); TMhelix (TMHMM); TMhelix (TMHMM); TMhelix (TMHMM); TMhelix (TMHMM); TMhelix (TMHMM); TMhelix (TMHMM); TMhelix (TMHMM); TMhelix (TMHMM)
GPLIN_000436200	235				no IPS match
GPLIN_000436300	129				TMhelix (TMHMM)
GPLIN_000436400	449				no IPS match
GPLIN_000436500	102				no IPS match
GPLIN_000436600	1249	uncharacterized protein loc588361	1	F:catalytic activity	TMhelix (TMHMM)
GPLIN_000436700	358				no IPS match
GPLIN_000436800	348				no IPS match
GPLIN_000436900	95				SignalP-noTM (SIGNALP_EUK); SignalP-noTM (SIGNALP_GRAM_NEGATIVE); SignalP-TM (SIGNALP_GRAM_POSITIVE)
GPLIN_000437000	347				no IPS match
GPLIN_000437100	142				no IPS match
GPLIN_001332800	155	xylitol oxidase	1	F:catalytic activity	no IPS match
GPLIN_001332900	441	protein ego-1	16	F:DEAD/H-box RNA helicase binding; C:polysome; P:positive regulation of growth rate; P:nuclear pore distribution; F:RNA-directed RNA polymerase activity; P:spermatogenesis; P:production of siRNA involved in RNA interference; P:embryo development ending in birth or egg hatching; C:P granule; P:nematode larval development; P:germ cell development; C:condensed nuclear chromosome; P:body morphogenesi…	no IPS match
GPLIN_001333000	542	rna dependent rna polymerase	5	P:cellular process; C:intracellular organelle; P:gamete generation; P:regulation of biological process; P:developmental process	no IPS match
GPLIN_001333100	404				no IPS match
GPLIN_001333200	105				no IPS match
GPLIN_001333300	116				no IPS match
GPLIN_001333400	1192	fat-like cadherin-related tumor suppressor homolog	1	P:cellular process	TMhelix (TMHMM)
GPLIN_001333500	330				no IPS match
GPLIN_001333600	625				SignalP-noTM (SIGNALP_EUK)
GPLIN_001333700	78				TMhelix (TMHMM)
GPLIN_001333800	142				SignalP-TM (SIGNALP_EUK)
GPLIN_001333900	179				SignalP-noTM (SIGNALP_EUK); TMhelix (TMHMM); TMhelix (TMHMM)
GPLIN_001334000	119				no IPS match
GPLIN_001334100	477				no IPS match
GPLIN_001334200	274	protein nas-36	8	P:embryo development ending in birth or egg hatching; P:body morphogenesis; F:peptidase activity; F:metal ion binding; P:ecdysis, collagen and cuticulin-based cuticle; P:negative regulation of multicellular organism growth; P:cuticle development involved in collagen and cuticulin-based cuticle molting cycle; C:extracellular region	no IPS match
GPLIN_001334300	200	cell surface protein	4	P:cellular biosynthetic process; P:RNA metabolic process; C:apicoplast; P:gene expression	SignalP-noTM (SIGNALP_EUK)
GPLIN_001334400	82				no IPS match
GPLIN_001334500	233				no IPS match
GPLIN_000437200	196				no IPS match
GPLIN_000437300	235				no IPS match
GPLIN_000437400	265				SignalP-TM (SIGNALP_GRAM_POSITIVE); SignalP-noTM (SIGNALP_EUK)
GPLIN_000437500	135				no IPS match
GPLIN_000437600	466				no IPS match
GPLIN_001334600	253				TMhelix (TMHMM); TMhelix (TMHMM); TMhelix (TMHMM); TMhelix (TMHMM); TMhelix (TMHMM)
GPLIN_001334700	857	protein dve- isoform a	10	P:positive regulation of growth rate; P:determination of adult lifespan; F:chaperone binding; P:regulation of transcription, DNA-dependent; P:reproduction; F:sequence-specific DNA binding; P:nematode larval development; F:sequence-specific DNA binding transcription factor activity; P:embryo development ending in birth or egg hatching; C:nucleus	no IPS match
GPLIN_001334800	1168				no IPS match
GPLIN_001334900	179				no IPS match
GPLIN_001335000	82	bruno- isoform e	3	F:mRNA binding; P:negative regulation of translation; F:nucleotide binding	no IPS match
GPLIN_001335100	107				TMhelix (TMHMM); TMhelix (TMHMM); TMhelix (TMHMM)
GPLIN_001335200	99				no IPS match
GPLIN_001335300	233				no IPS match
GPLIN_001335400	438	groucho tle n-terminal q-rich domain-containing protein	5	F:transcription corepressor activity; P:negative regulation of canonical Wnt receptor signaling pathway; F:protein binding; P:multicellular organismal development; P:negative regulation of transcription, DNA-dependent	no IPS match
GPLIN_001335500	128				SignalP-noTM (SIGNALP_EUK)
GPLIN_001335600	138				no IPS match
GPLIN_001335700	308				no IPS match
GPLIN_001335800	172	domain-containing protein	1	F:protein binding	no IPS match
GPLIN_001335900	1127	pre-mrna-splicing factor atp-dependent rna helicase prp16-like	12	P:feminization of hermaphroditic germ-line; F:nucleic acid binding; F:ATP-dependent helicase activity; F:ATP binding; P:body morphogenesis; P:nematode larval development; F:protein binding; P:regulation of cell proliferation; P:germ cell development; P:receptor-mediated endocytosis; P:embryo development ending in birth or egg hatching; P:regulation of meiosis	no IPS match
GPLIN_001336000	120				SignalP-TM (SIGNALP_GRAM_POSITIVE); SignalP-noTM (SIGNALP_EUK); TMhelix (TMHMM)
GPLIN_001336100	139				SignalP-TM (SIGNALP_GRAM_POSITIVE); SignalP-noTM (SIGNALP_EUK); TMhelix (TMHMM)
GPLIN_001336200	371				no IPS match
GPLIN_001336300	969				TMhelix (TMHMM); TMhelix (TMHMM); TMhelix (TMHMM); TMhelix (TMHMM); TMhelix (TMHMM); TMhelix (TMHMM); TMhelix (TMHMM); TMhelix (TMHMM); TMhelix (TMHMM)
GPLIN_001336400	140				no IPS match
GPLIN_001336500	1019	pre-mrna-splicing factor atp-dependent rna helicase dhx15	2	F:nucleoside-triphosphatase activity; F:binding	TMhelix (TMHMM); TMhelix (TMHMM); TMhelix (TMHMM)
GPLIN_001336600	116				TMhelix (TMHMM); TMhelix (TMHMM)
GPLIN_001336700	166				SignalP-TM (SIGNALP_GRAM_POSITIVE); TMhelix (TMHMM); TMhelix (TMHMM); TMhelix (TMHMM); TMhelix (TMHMM); TMhelix (TMHMM)
GPLIN_001336800	94				SignalP-noTM (SIGNALP_EUK)
GPLIN_000437700	243	cre-src-1 protein	17	P:convergent extension involved in gastrulation; C:membrane; F:nucleotide binding; P:regulation of protein kinase activity; P:mitotic spindle organization; F:protein tyrosine kinase activity; P:establishment of mitotic spindle orientation; P:gastrulation with mouth forming second; P:gonad development; C:cytosol; P:protein autophosphorylation; P:inductive cell migration; P:cytosolic calcium ion ho…	no IPS match
GPLIN_000437800	157				no IPS match
GPLIN_001336900	357	protein bath-9	2	P:embryo development ending in birth or egg hatching; F:protein binding	no IPS match
GPLIN_001337000	105				no IPS match
GPLIN_001337100	329				no IPS match
GPLIN_001337200	165	ubiquitin carboxyl-terminal hydrolase 7	23	P:cell cycle checkpoint; P:regulation of transcription from RNA polymerase II promoter; F:transcription regulator activity; C:intracellular non-membrane-bounded organelle; F:metal ion binding; P:localization; P:cellular component organization; F:cysteine-type peptidase activity; P:cellular protein modification process; P:cell aging; P:DNA metabolic process; P:regulation of molecular function; P:r…	no IPS match
GPLIN_001337300	88				no IPS match
GPLIN_001337400	218				no IPS match
GPLIN_001337500	359	pumilio protein	1	F:binding	no IPS match
GPLIN_001337600	270				SignalP-noTM (SIGNALP_EUK); TMhelix (TMHMM)
GPLIN_001337700	88				TMhelix (TMHMM)
GPLIN_001337800	84				no IPS match
GPLIN_001337900	172				no IPS match
GPLIN_001338100	89				no IPS match
GPLIN_001338200	363				no IPS match
GPLIN_001338300	414				no IPS match
GPLIN_001338400	77				no IPS match
GPLIN_000437900	752				no IPS match
GPLIN_000438000	460				no IPS match
GPLIN_000438100	280	amino acid permease	3	C:integral to membrane; F:amino acid transmembrane transporter activity; P:amino acid transmembrane transport	TMhelix (TMHMM); TMhelix (TMHMM); TMhelix (TMHMM)
GPLIN_000438200	228				no IPS match
GPLIN_000438300	385				no IPS match
GPLIN_000438400	152				no IPS match
GPLIN_000438500	291				no IPS match
GPLIN_000438600	108				no IPS match
GPLIN_000438700	140				no IPS match
GPLIN_000438800	504				no IPS match
GPLIN_000438900	506	trna uridine 5-carboxymethylaminomethyl modification protein	1	P:tRNA processing	no IPS match
GPLIN_000439000	359				no IPS match
GPLIN_000439100	293				no IPS match
GPLIN_000439200	539				no IPS match
GPLIN_001338500	115				no IPS match
GPLIN_001338600	437	protein isoform b	11	P:embryo development ending in birth or egg hatching; P:body morphogenesis; F:hydrolase activity, hydrolyzing O-glycosyl compounds; P:carbohydrate metabolic process; P:protein folding; F:cation binding; F:1,4-alpha-glucan branching enzyme activity; F:heat shock protein binding; P:positive regulation of growth rate; P:reproduction; F:unfolded protein binding	no IPS match
GPLIN_001338700	300	pqq enzyme repeat family protein	4	P:reproduction; P:nematode larval development; P:endoplasmic reticulum unfolded protein response; P:positive regulation of locomotion	SignalP-noTM (SIGNALP_EUK)
GPLIN_001338800	97				no IPS match
GPLIN_001338900	347				no IPS match
GPLIN_001339000	117				no IPS match
GPLIN_001339100	180	protein deb- isoform b	9	F:structural constituent of cytoskeleton; P:embryo development ending in birth or egg hatching; C:adherens junction; P:cytoskeletal anchoring at plasma membrane; F:actin binding; P:cell adhesion; P:reproduction; C:striated muscle dense body; C:actin cytoskeleton	no IPS match
GPLIN_001339200	226				no IPS match
GPLIN_001339300	280				no IPS match
GPLIN_001339400	97				no IPS match
GPLIN_001339500	276				SignalP-noTM (SIGNALP_EUK)
GPLIN_001339600	112				no IPS match
GPLIN_001339700	87				TMhelix (TMHMM); TMhelix (TMHMM)
GPLIN_001339800	84				no IPS match
GPLIN_001339900	86				SignalP-TM (SIGNALP_GRAM_POSITIVE); SignalP-noTM (SIGNALP_EUK); TMhelix (TMHMM)
GPLIN_001340000	251				SignalP-noTM (SIGNALP_GRAM_NEGATIVE); SignalP-noTM (SIGNALP_EUK); SignalP-TM (SIGNALP_GRAM_POSITIVE)
GPLIN_001340100	82				SignalP-TM (SIGNALP_GRAM_POSITIVE); SignalP-noTM (SIGNALP_GRAM_NEGATIVE); SignalP-noTM (SIGNALP_EUK); TMhelix (TMHMM)
GPLIN_001340200	442	galactose-1-phosphate uridylyltransferase	1	F:transferase activity	no IPS match
GPLIN_001340300	186				no IPS match
GPLIN_001340400	341				no IPS match
GPLIN_001340500	604	amp-binding enzyme family protein	2	P:metabolic process; F:catalytic activity	TMhelix (TMHMM)
GPLIN_000439300	591				no IPS match
GPLIN_000439400	261				no IPS match
GPLIN_000439500	346				no IPS match
GPLIN_000439600	365	ubiquitin-like modifier-activating enzyme 5-like	2	F:catalytic activity; F:protein binding	no IPS match
GPLIN_000439700	1290	multidrug resistance protein 1	9	P:transport; P:organelle organization; C:cell surface; P:lipid storage; F:ATPase activity; F:protein binding; C:membrane part; C:organelle membrane; F:transporter activity	TMhelix (TMHMM); TMhelix (TMHMM); TMhelix (TMHMM); TMhelix (TMHMM); TMhelix (TMHMM); TMhelix (TMHMM); TMhelix (TMHMM); TMhelix (TMHMM); TMhelix (TMHMM); TMhelix (TMHMM); TMhelix (TMHMM)
GPLIN_000439800	514	paxneb protein	5	P:hermaphrodite genitalia development; P:pronuclear migration; P:receptor-mediated endocytosis; P:morphogenesis of an epithelium; P:embryo development ending in birth or egg hatching	no IPS match
GPLIN_000439900	1222				no IPS match
GPLIN_000440000	428	peptidase c13 family protein	3	P:embryo development ending in birth or egg hatching; F:hydrolase activity; C:intracellular part	SignalP-TM (SIGNALP_GRAM_POSITIVE); SignalP-noTM (SIGNALP_EUK)
GPLIN_000440100	1106				TMhelix (TMHMM); TMhelix (TMHMM); TMhelix (TMHMM); TMhelix (TMHMM); TMhelix (TMHMM)
GPLIN_000440200	959				no IPS match
GPLIN_000440300	498	homeobox domain-containing protein	5	F:transcription regulator activity; F:sequence-specific DNA binding transcription factor activity; F:sequence-specific DNA binding; C:nucleus; P:regulation of transcription, DNA-dependent	no IPS match
GPLIN_000440400	70				no IPS match
GPLIN_001340600	78				no IPS match
GPLIN_001340700	113				no IPS match
GPLIN_001340800	103				no IPS match
GPLIN_001340900	315				no IPS match
GPLIN_001341000	1224	ring finger protein nhl-1	2	P:apoptotic process; F:protein binding	no IPS match
GPLIN_001341100	279				TMhelix (TMHMM)
GPLIN_001341200	273				SignalP-TM (SIGNALP_GRAM_POSITIVE); SignalP-noTM (SIGNALP_EUK); TMhelix (TMHMM)
GPLIN_001341300	131	membrane-associated tyrosine- and threonine-specific cdc2-inhibitory kinase-like	3	C:intracellular membrane-bounded organelle; C:cytoplasmic part; F:transferase activity	no IPS match
GPLIN_001341400	203				no IPS match
GPLIN_000440500	346				no IPS match
GPLIN_000440600	139				no IPS match
GPLIN_000440700	496	amino acid permease	4	P:amino acid transmembrane transport; C:plasma membrane; F:amino acid transmembrane transporter activity; P:lipid storage	TMhelix (TMHMM); TMhelix (TMHMM); TMhelix (TMHMM); TMhelix (TMHMM); TMhelix (TMHMM); TMhelix (TMHMM); TMhelix (TMHMM); TMhelix (TMHMM); TMhelix (TMHMM); TMhelix (TMHMM); TMhelix (TMHMM); TMhelix (TMHMM); TMhelix (TMHMM)
GPLIN_000440800	81				no IPS match
GPLIN_000440900	104				no IPS match
GPLIN_000441000	90				no IPS match
GPLIN_001341500	76	ubiquitin carboxyl-terminal hydrolase 7-like	1	F:hydrolase activity	no IPS match
GPLIN_001341600	177				no IPS match
GPLIN_001341700	250	immunoglobulin-like and fibronectin type iii domain-containing protein 1	2	F:transferase activity; P:multicellular organismal development	no IPS match
GPLIN_001341800	111				no IPS match
GPLIN_001341900	293				no IPS match
GPLIN_001342000	220				no IPS match
GPLIN_001342100	1202	protein cbg28064	1	F:binding	no IPS match
GPLIN_001342200	81				SignalP-noTM (SIGNALP_EUK)
GPLIN_001342300	176				SignalP-noTM (SIGNALP_EUK); TMhelix (TMHMM)
GPLIN_001342400	781	protein fln- isoform e	4	P:meiosis; P:body morphogenesis; P:embryo development ending in birth or egg hatching; P:ovulation	no IPS match
GPLIN_001342500	402	protein fat- isoform a	3	F:stearoyl-CoA 9-desaturase activity; F:protein binding; P:unsaturated fatty acid biosynthetic process	TMhelix (TMHMM); TMhelix (TMHMM); TMhelix (TMHMM); TMhelix (TMHMM)
GPLIN_001342600	432				SignalP-noTM (SIGNALP_EUK)
GPLIN_001342700	227	ceh-2	5	F:sequence-specific DNA binding transcription factor activity; F:transcription regulator activity; F:sequence-specific DNA binding; C:nucleus; P:regulation of transcription, DNA-dependent	no IPS match
GPLIN_000441100	402				no IPS match
GPLIN_000441200	416				TMhelix (TMHMM)
GPLIN_000441300	714				no IPS match
GPLIN_000441400	201				no IPS match
GPLIN_000441500	271				TMhelix (TMHMM); TMhelix (TMHMM)
GPLIN_000441600	259				SignalP-noTM (SIGNALP_EUK); TMhelix (TMHMM); TMhelix (TMHMM); TMhelix (TMHMM)
GPLIN_000441700	151				TMhelix (TMHMM)
GPLIN_000441800	321				no IPS match
GPLIN_000441900	323	exosome complex component rrp42	1	F:nuclease activity	no IPS match
GPLIN_000442000	528				no IPS match
GPLIN_000442100	86				no IPS match
GPLIN_000442200	621				SignalP-TM (SIGNALP_EUK); SignalP-TM (SIGNALP_GRAM_POSITIVE); TMhelix (TMHMM); TMhelix (TMHMM)
GPLIN_000442300	446	short-chain dehydrogenase reductase sdr	1	C:membrane	TMhelix (TMHMM); TMhelix (TMHMM); TMhelix (TMHMM)
GPLIN_000442400	187				SignalP-TM (SIGNALP_GRAM_POSITIVE); SignalP-noTM (SIGNALP_EUK); TMhelix (TMHMM); TMhelix (TMHMM)
GPLIN_000442500	743	sterol o-acyltransferase 1	5	P:determination of adult lifespan; P:locomotion; P:steroid metabolic process; C:cell part; F:sterol O-acyltransferase activity	TMhelix (TMHMM); TMhelix (TMHMM); TMhelix (TMHMM); TMhelix (TMHMM); TMhelix (TMHMM); TMhelix (TMHMM); TMhelix (TMHMM); TMhelix (TMHMM); TMhelix (TMHMM); TMhelix (TMHMM); TMhelix (TMHMM); TMhelix (TMHMM); TMhelix (TMHMM)
GPLIN_000442600	227				no IPS match
GPLIN_000442700	357	protein unc- isoform b	4	C:striated muscle thin filament; C:I band; F:protein binding; P:locomotion	no IPS match
GPLIN_000442800	510	protein unc- isoform b	4	C:striated muscle thin filament; C:I band; F:protein binding; P:locomotion	no IPS match
GPLIN_000442900	632	bar domain-containing protein	3	C:cytoplasm; F:protein binding; C:neuromuscular junction	TMhelix (TMHMM); TMhelix (TMHMM); TMhelix (TMHMM)
GPLIN_000443000	535	protein	2	P:growth; P:nematode larval development	TMhelix (TMHMM); TMhelix (TMHMM); TMhelix (TMHMM); TMhelix (TMHMM); TMhelix (TMHMM); TMhelix (TMHMM); TMhelix (TMHMM); TMhelix (TMHMM); TMhelix (TMHMM); TMhelix (TMHMM)
GPLIN_000443100	432	cuticle collagen dpy-7	7	P:body morphogenesis; P:oviposition; C:annular furrow extracellular matrix; P:positive regulation of growth rate; C:cleavage furrow; P:locomotion; C:perinuclear region of cytoplasm	TMhelix (TMHMM)
GPLIN_000443200	320	s-formylglutathione hydrolase	2	F:hydrolase activity, acting on ester bonds; C:cytoplasmic vesicle	SignalP-TM (SIGNALP_GRAM_POSITIVE)
GPLIN_000443300	275	golgi phosphoprotein 3-like	4	P:embryo development ending in birth or egg hatching; P:determination of adult lifespan; P:locomotion; P:body morphogenesis	no IPS match
GPLIN_000443400	180				no IPS match
GPLIN_000443500	774	dna topoisomerase 1-like	7	P:DNA unwinding involved in DNA replication; F:DNA topoisomerase type I activity; F:DNA topoisomerase type II (ATP-hydrolyzing) activity; C:chromosome; P:DNA topological change; P:oxidation-reduction process; F:2-alkenal reductase [NAD(P)] activity	no IPS match
GPLIN_000443600	793	at-rich interactive domain-containing protein 2	7	P:striated muscle myosin thick filament assembly; P:growth; P:hermaphrodite genitalia development; P:body morphogenesis; P:nematode larval development; P:receptor-mediated endocytosis; P:embryo development ending in birth or egg hatching	no IPS match
GPLIN_000443700	926	glutathione peroxidase	13	P:embryo development ending in birth or egg hatching; P:nematode larval development; P:gamete generation; P:response to oxidative stress; P:response to cadmium ion; C:plasma membrane; P:growth; F:glutathione peroxidase activity; C:chloroplast; C:cytosol; C:mitochondrion; P:response to salt stress; P:oxidation-reduction process	no IPS match
GPLIN_000443800	303				no IPS match
GPLIN_000443900	107	poly polymerase	8	P:gamete generation; P:positive regulation of growth rate; P:negative regulation of vulval development; P:hermaphrodite genitalia development; P:body morphogenesis; P:locomotion; P:morphogenesis of an epithelium; P:embryo development ending in birth or egg hatching	TMhelix (TMHMM)
GPLIN_000444000	274	17beta-hydroxysteroid dehydrogenase	3	P:multicellular organismal development; P:reproduction; P:metabolic process	TMhelix (TMHMM)
GPLIN_000444100	629	protein pap-1	6	P:regulation of biological process; P:growth; P:nematode larval development; P:organ development; P:anatomical structure morphogenesis; P:reproductive process	no IPS match
GPLIN_000444200	319	nematode cuticle collagen n-terminal domain containing protein	2	F:structural constituent of cuticle; C:collagen	TMhelix (TMHMM)
GPLIN_000444300	640	tpa: os05g0242100-like	6	P:cGMP biosynthetic process; P:intracellular signal transduction; F:protein kinase activity; P:protein phosphorylation; F:ATP binding; F:guanylate cyclase activity	no IPS match
GPLIN_000444400	102	protein	3	C:ribosome; F:structural constituent of ribosome; P:translation	SignalP-noTM (SIGNALP_EUK); TMhelix (TMHMM)
GPLIN_000444500	601	protein gcy- isoform a	4	F:protein kinase activity; P:cyclic nucleotide biosynthetic process; F:phosphorus-oxygen lyase activity; F:nucleotide binding	TMhelix (TMHMM)
GPLIN_000444600	728	protein gcy-3	6	P:intracellular signal transduction; F:protein kinase activity; P:cyclic nucleotide biosynthetic process; F:phosphorus-oxygen lyase activity; F:nucleotide binding; C:membrane	SignalP-TM (SIGNALP_GRAM_POSITIVE); SignalP-noTM (SIGNALP_GRAM_NEGATIVE); SignalP-noTM (SIGNALP_EUK); TMhelix (TMHMM); TMhelix (TMHMM)
GPLIN_000444700	364				TMhelix (TMHMM); TMhelix (TMHMM)
GPLIN_000444800	306				TMhelix (TMHMM)
GPLIN_001342800	628	pap 25a associated domain containing protein	1	F:binding	no IPS match
GPLIN_001342900	699				no IPS match
GPLIN_001343000	451	not2 not3 not5 family protein	13	F:transcription regulator activity; P:positive regulation of growth rate; P:determination of adult lifespan; P:hermaphrodite genitalia development; F:identical protein binding; P:lipid storage; P:nematode larval development; P:locomotion; P:receptor-mediated endocytosis; P:morphogenesis of an epithelium; P:embryo development ending in birth or egg hatching; P:positive regulation of multicellular …	no IPS match
GPLIN_001343100	206				no IPS match
GPLIN_001343200	155				no IPS match
GPLIN_001343300	100				no IPS match
GPLIN_001343400	99				no IPS match
GPLIN_001343500	126				no IPS match
GPLIN_001343600	172				no IPS match
GPLIN_001343700	390				SignalP-TM (SIGNALP_GRAM_POSITIVE); SignalP-noTM (SIGNALP_EUK); TMhelix (TMHMM)
GPLIN_001343800	142				SignalP-noTM (SIGNALP_EUK)
GPLIN_001343900	249				TMhelix (TMHMM)
GPLIN_001344000	135	ste ste20 paka protein kinase	14	P:axon guidance; F:protein tyrosine kinase activator activity; P:determination of adult lifespan; P:positive regulation of protein tyrosine kinase activity; F:zinc ion binding; F:protein kinase binding; C:cytosol; P:protein autophosphorylation; F:nucleic acid binding; P:peptidyl-serine phosphorylation; F:protein serine/threonine kinase activity; F:identical protein binding; P:positive regulation …	no IPS match
GPLIN_001344100	67	transthyretin-like family protein	3	P:DNA metabolic process; C:extracellular space; F:DNA binding	no IPS match
GPLIN_001344200	322				no IPS match
GPLIN_001344300	357				SignalP-TM (SIGNALP_GRAM_POSITIVE); SignalP-noTM (SIGNALP_GRAM_NEGATIVE); SignalP-noTM (SIGNALP_EUK)
GPLIN_001344400	142				no IPS match
GPLIN_001344500	385				TMhelix (TMHMM); TMhelix (TMHMM); TMhelix (TMHMM); TMhelix (TMHMM); TMhelix (TMHMM); TMhelix (TMHMM); TMhelix (TMHMM)
GPLIN_001344600	70				no IPS match
GPLIN_001344700	616	four domain-type voltage-gated ion channel alpha-1 subunit	5	P:positive regulation of synaptic transmission, GABAergic; P:positive regulation of locomotion; P:transport; C:membrane; P:positive regulation of synaptic transmission, cholinergic	TMhelix (TMHMM); TMhelix (TMHMM); TMhelix (TMHMM); TMhelix (TMHMM); TMhelix (TMHMM); TMhelix (TMHMM); TMhelix (TMHMM); TMhelix (TMHMM); TMhelix (TMHMM); TMhelix (TMHMM)
GPLIN_000068300	295				TMhelix (TMHMM); TMhelix (TMHMM); TMhelix (TMHMM); TMhelix (TMHMM); TMhelix (TMHMM)
GPLIN_000068400	288				no IPS match
GPLIN_000068500	250				no IPS match
GPLIN_000068600	121				no IPS match
GPLIN_000068800	109				no IPS match
GPLIN_000068900	347				no IPS match
GPLIN_000069000	247				no IPS match
GPLIN_000069100	322				no IPS match
GPLIN_000069200	144				no IPS match
GPLIN_000069400	83				no IPS match
GPLIN_000069500	132				no IPS match
GPLIN_000069700	278				TMhelix (TMHMM)
GPLIN_000069800	746	negative elongation factor b	7	P:regulation of cellular biosynthetic process; F:protein binding; P:regulation of RNA metabolic process; P:viral process; C:nucleoplasm; C:cytoplasm; P:transcription from RNA polymerase II promoter	no IPS match
GPLIN_000070000	543	protein isoform a	3	P:ion transport; P:lipid storage; F:ion channel activity	TMhelix (TMHMM); TMhelix (TMHMM); TMhelix (TMHMM); TMhelix (TMHMM); TMhelix (TMHMM)
GPLIN_000070200	771	protein jmjc- isoform a	7	P:negative regulation of cellular process; F:histone demethylase activity; C:nucleolus; F:metal ion binding; P:regulation of transcription, DNA-dependent; F:oxidoreductase activity, acting on paired donors, with incorporation or reduction of molecular oxygen, 2-oxoglutarate as one donor, and incorporation of one atom each of oxygen into both donors; P:histone lysine demethylation	no IPS match
GPLIN_000070300	336				TMhelix (TMHMM); TMhelix (TMHMM); TMhelix (TMHMM); TMhelix (TMHMM); TMhelix (TMHMM)
GPLIN_000070400	615				TMhelix (TMHMM); TMhelix (TMHMM); TMhelix (TMHMM); TMhelix (TMHMM); TMhelix (TMHMM); TMhelix (TMHMM); TMhelix (TMHMM); TMhelix (TMHMM)
GPLIN_000070500	540	cuticlin 1	2	C:collagen and cuticulin-based cuticle extracellular matrix; P:body morphogenesis	SignalP-noTM (SIGNALP_EUK); SignalP-TM (SIGNALP_GRAM_POSITIVE)
GPLIN_000070600	582	bzip transcription factor family protein	25	P:second mitotic wave involved in compound eye morphogenesis; P:wing disc development; P:synaptic growth at neuromuscular junction; P:receptor-mediated endocytosis; P:protein secretion; ; P:regulation of cyclin-dependent protein serine/threonine kinase activity involved in G2/M transition of mitotic cell cycle; P:cell fate specification; P:R3/R4 cell fate commitment; P:collateral sprouting of inj…	no IPS match
GPLIN_000070700	401				no IPS match
GPLIN_000070800	113				no IPS match
GPLIN_000070900	72	protein isoform h	5	P:transmembrane transport; P:ion transport; P:lipid storage; C:membrane; F:ion channel activity	no IPS match
GPLIN_000071000	531	cre-acr-16 protein	9	F:receptor activity; C:postsynaptic membrane; P:synaptic transmission; C:cell junction; P:ion transport; P:locomotion; C:integral to membrane; F:acetylcholine-activated cation-selective channel activity; C:cell projection	SignalP-noTM (SIGNALP_GRAM_NEGATIVE); SignalP-noTM (SIGNALP_EUK); TMhelix (TMHMM); TMhelix (TMHMM); TMhelix (TMHMM); TMhelix (TMHMM); TMhelix (TMHMM)
GPLIN_000071100	311	protein	1	F:protein binding	SignalP-TM (SIGNALP_EUK); TMhelix (TMHMM); TMhelix (TMHMM); TMhelix (TMHMM); TMhelix (TMHMM); TMhelix (TMHMM)
GPLIN_000071400	153				SignalP-TM (SIGNALP_GRAM_POSITIVE); SignalP-noTM (SIGNALP_EUK); TMhelix (TMHMM)
GPLIN_000071600	1453	alk tyrosine kinase receptor-like	2	F:protein kinase activity; P:cellular process	SignalP-noTM (SIGNALP_EUK); SignalP-noTM (SIGNALP_GRAM_NEGATIVE); SignalP-TM (SIGNALP_GRAM_POSITIVE)
GPLIN_000072000	501	protein nrf-5	1	P:multicellular organismal development	no IPS match
GPLIN_000072100	288	kinesin light chain	13	F:microtubule motor activity; P:polar body extrusion after meiotic divisions; P:axon extension; P:establishment of meiotic spindle localization; P:oviposition; F:kinesin binding; P:synaptic vesicle transport; P:nematode larval development; P:locomotion; C:nuclear envelope; P:embryo development ending in birth or egg hatching; C:cytoplasm; C:kinesin I complex	no IPS match
GPLIN_000072300	138				TMhelix (TMHMM)
GPLIN_000072400	77				no IPS match
GPLIN_000072500	1080				no IPS match
GPLIN_000072600	250	ribokinase	3	F:kinase activity; P:cellular metabolic process; F:phosphotransferase activity, alcohol group as acceptor	no IPS match
GPLIN_000072700	515				no IPS match
GPLIN_000072800	262				no IPS match
GPLIN_000072900	345				no IPS match
GPLIN_000073000	270				no IPS match
GPLIN_000073100	391				no IPS match
GPLIN_000073200	141				no IPS match
GPLIN_000073300	643				no IPS match
GPLIN_000073400	92				no IPS match
GPLIN_000073500	146				no IPS match
GPLIN_000073700	283	mboat family protein	2	C:membrane; P:body morphogenesis	TMhelix (TMHMM); TMhelix (TMHMM); TMhelix (TMHMM); TMhelix (TMHMM); TMhelix (TMHMM); TMhelix (TMHMM)
GPLIN_000073800	102				no IPS match
GPLIN_000073900	126				SignalP-TM (SIGNALP_GRAM_POSITIVE)
GPLIN_000074000	86				no IPS match
GPLIN_000074200	188				no IPS match
GPLIN_000074300	624	protein clh-5	4	C:endosome; P:transport; C:membrane; F:ion channel activity	TMhelix (TMHMM); TMhelix (TMHMM); TMhelix (TMHMM); TMhelix (TMHMM); TMhelix (TMHMM); TMhelix (TMHMM); TMhelix (TMHMM); TMhelix (TMHMM); TMhelix (TMHMM)
GPLIN_000074400	696	cbs domain pair	4	F:voltage-gated chloride channel activity; P:transmembrane transport; C:integral to membrane; P:chloride transport	TMhelix (TMHMM); TMhelix (TMHMM); TMhelix (TMHMM); TMhelix (TMHMM); TMhelix (TMHMM); TMhelix (TMHMM); TMhelix (TMHMM); TMhelix (TMHMM); TMhelix (TMHMM); TMhelix (TMHMM)
GPLIN_000074500	458	protein nmur- isoform b	2	F:G-protein coupled receptor activity; P:signal transduction	TMhelix (TMHMM); TMhelix (TMHMM); TMhelix (TMHMM); TMhelix (TMHMM); TMhelix (TMHMM); TMhelix (TMHMM)
GPLIN_000074600	160	atp synthase b-like protein	7	P:determination of adult lifespan; C:cilium; P:negative regulation of vulval development; P:positive regulation of growth rate; P:response to hermaphrodite contact; P:embryo development ending in birth or egg hatching; C:mitochondrion	TMhelix (TMHMM)
GPLIN_000074700	310	atp synthase b-like protein	7	P:determination of adult lifespan; C:cilium; P:negative regulation of vulval development; P:positive regulation of growth rate; P:response to hermaphrodite contact; P:embryo development ending in birth or egg hatching; C:mitochondrion	TMhelix (TMHMM)
GPLIN_000074800	658				no IPS match
GPLIN_000074900	179	cre-ztf-2 protein	1	F:binding	no IPS match
GPLIN_000075000	243	zinc finger protein	8	P:wing disc development; F:zinc ion binding; P:response to stimulus; F:nucleic acid binding; P:regionalization; C:intracellular; P:regulation of biological process; P:organ morphogenesis	no IPS match
GPLIN_000075100	167				SignalP-noTM (SIGNALP_EUK); SignalP-TM (SIGNALP_GRAM_POSITIVE); SignalP-noTM (SIGNALP_GRAM_NEGATIVE); TMhelix (TMHMM)
GPLIN_000075200	122				no IPS match
GPLIN_000075300	341	protein tom- isoform b	7	P:embryo development ending in birth or egg hatching; P:nematode larval development; C:SNARE complex; P:synaptic vesicle priming; P:locomotion; P:growth; P:receptor-mediated endocytosis	no IPS match
GPLIN_000075400	374	protein tom- isoform a	3	P:multicellular organismal development; P:vesicle-mediated transport; P:cellular component organization	no IPS match
GPLIN_000444900	118	intraflagellar transport protein 88 homolog	22	P:embryonic digit morphogenesis; C:intraflagellar transport particle B; P:forebrain morphogenesis; P:regulation of odontogenesis of dentin-containing tooth; P:cardiac septum morphogenesis; F:protein binding; P:embryonic organ development; C:centriole; P:cilium morphogenesis; P:anterior/posterior pattern specification; C:motile primary cilium; ; P:protein processing; C:photoreceptor connecting cil…	no IPS match
GPLIN_000445000	972	intraflagellar transport protein 88 homolog	22	C:neuron projection; P:embryonic digit morphogenesis; P:forebrain morphogenesis; P:regulation of odontogenesis of dentin-containing tooth; P:cardiac septum morphogenesis; F:protein binding; P:embryonic organ development; C:centriole; P:anterior/posterior pattern specification; C:motile primary cilium; P:protein processing; C:photoreceptor connecting cilium; P:smoothened signaling pathway; P:lung …	TMhelix (TMHMM)
GPLIN_000445100	350	umudc operon protein	2	P:cellular response to stress; P:transcription, DNA-dependent	no IPS match
GPLIN_000445200	319				no IPS match
GPLIN_000445300	399	pap 25a associated domain-containing protein	14	P:positive regulation of growth rate; P:regulation of cell division; P:RNA polyadenylation; P:hermaphrodite genitalia development; F:protein binding; F:polynucleotide adenylyltransferase activity; C:P granule; P:regulation of cell proliferation; P:nucleus organization; P:receptor-mediated endocytosis; P:morphogenesis of an epithelium; P:embryo development ending in birth or egg hatching; C:RNA-di…	TMhelix (TMHMM)
GPLIN_000445400	925	type iii restriction res subunit family protein	2	F:binding; F:hydrolase activity	no IPS match
GPLIN_000445500	518	pre-mrna-splicing factor slu7	10	P:embryo development ending in birth or egg hatching; P:nematode larval development; F:binding; P:regulation of cell proliferation; P:molting cycle, collagen and cuticulin-based cuticle; P:germ cell development; P:regulation of meiosis; P:determination of adult lifespan; P:locomotion; P:growth	no IPS match
GPLIN_000445600	634	deoxyhypusine synthase	10	P:translation; C:cytosol; P:peptidyl-lysine modification to hypusine; P:deoxyhypusine biosynthetic process from spermidine; P:post-translational protein modification; F:protein binding; F:deoxyhypusine synthase activity; P:positive regulation of cell proliferation; P:protein homotetramerization; P:embryo development ending in birth or egg hatching	no IPS match
GPLIN_000445700	104	venom allergen-like protein	4	C:extracellular region; P:aerobic electron transport chain; F:electron carrier activity; P:locomotion	no IPS match
GPLIN_000445800	206				no IPS match
GPLIN_000445900	1019	probable atp-dependent rna helicase ddx58	2	F:binding; F:hydrolase activity, acting on acid anhydrides	no IPS match
GPLIN_000446000	193				TMhelix (TMHMM); TMhelix (TMHMM)
GPLIN_000446100	140	baculoviral iap repeat-containing	18	P:mitotic cell cycle; P:determination of adult lifespan; P:cellular macromolecule metabolic process; F:protein binding; P:heart development; P:positive regulation of angiogenesis; P:locomotion; ; P:M phase; P:organelle organization; C:spindle; P:regulation of growth; P:embryo development ending in birth or egg hatching; C:chromosome; P:primary metabolic process; P:gamete generation; P:neurogenesi…	no IPS match
GPLIN_000446200	143	prefoldin subunit 4	2	P:protein folding; F:protein binding	no IPS match
GPLIN_000446300	227				no IPS match
GPLIN_000446400	656				no IPS match
GPLIN_000446500	164	histone h3	7	P:positive regulation of growth rate; P:reproduction; P:body morphogenesis; P:nematode larval development; P:locomotion; P:embryo development ending in birth or egg hatching; P:pharynx development	no IPS match
GPLIN_000446600	101	zinc finger protein	7	P:embryo development ending in birth or egg hatching; P:nematode larval development; F:metal ion binding; C:intracellular; P:positive regulation of growth rate; P:reproduction; P:receptor-mediated endocytosis	no IPS match
GPLIN_000446700	329	ccr4-not transcription complex subunit 7	19	C:cytosol; P:cytokinesis; F:nucleic acid binding; P:nuclear-transcribed mRNA poly(A) tail shortening; F:signal transducer activity; P:positive regulation of transcription from RNA polymerase II promoter; C:CCR4-NOT complex; C:cytoplasmic mRNA processing body; P:carbohydrate metabolic process; P:hermaphrodite genitalia development; P:body morphogenesis; P:nematode larval development; F:transcripti…	no IPS match
GPLIN_000446800	713				no IPS match
GPLIN_000446900	164	histone h3	7	P:positive regulation of growth rate; P:reproduction; P:body morphogenesis; P:nematode larval development; P:locomotion; P:embryo development ending in birth or egg hatching; P:pharynx development	no IPS match
GPLIN_000447000	398	protein nft-1	4	F:hydrolase activity, acting on carbon-nitrogen (but not peptide) bonds; P:nucleobase-containing compound metabolic process; F:protein binding; F:bis(5'-adenosyl)-triphosphatase activity	no IPS match
GPLIN_000447100	407	cre-trap-4 protein	2	F:protein binding; P:locomotion	SignalP-TM (SIGNALP_GRAM_NEGATIVE); SignalP-noTM (SIGNALP_EUK); SignalP-TM (SIGNALP_GRAM_POSITIVE); TMhelix (TMHMM); TMhelix (TMHMM); TMhelix (TMHMM)
GPLIN_000447200	301	protein unc-59	10	P:oviposition; C:midbody; P:hermaphrodite genitalia development; C:cleavage furrow; P:nematode larval development; P:mitosis; P:locomotion; P:morphogenesis of an epithelium; P:embryo development ending in birth or egg hatching; P:negative regulation of multicellular organism growth	no IPS match
GPLIN_000447300	338				no IPS match
GPLIN_000447400	559				no IPS match
GPLIN_000447500	943				no IPS match
GPLIN_000447600	265	protein kvs- isoform a	5	F:potassium channel activity; P:ion transmembrane transport; F:voltage-gated ion channel activity; P:potassium ion transport; C:integral to membrane	no IPS match
GPLIN_000447700	202	protein kvs- isoform b	5	F:potassium channel activity; P:ion transmembrane transport; F:voltage-gated ion channel activity; P:potassium ion transport; C:integral to membrane	TMhelix (TMHMM); TMhelix (TMHMM); TMhelix (TMHMM); TMhelix (TMHMM)
GPLIN_000447800	1547				no IPS match
GPLIN_000447900	369	mannose-1-phosphate guanyltransferase beta	13	F:mannose-1-phosphate guanylyltransferase activity; P:determination of adult lifespan; P:protein N-linked glycosylation via asparagine; C:mitochondrion; P:growth; P:reproduction; P:post-translational protein modification; P:nematode larval development; F:nucleotide binding; P:receptor-mediated endocytosis; P:GDP-mannose biosynthetic process; P:embryo development ending in birth or egg hatching; P…	no IPS match
GPLIN_000448000	151	phosphomannose isomerase type i	11	C:cytosol; P:positive regulation of growth rate; P:protein N-linked glycosylation via asparagine; F:metal ion binding; P:reproduction; F:mannose-6-phosphate isomerase activity; P:post-translational protein modification; P:nematode larval development; P:GDP-mannose biosynthetic process; P:embryo development ending in birth or egg hatching; P:dolichol-linked oligosaccharide biosynthetic process	no IPS match
GPLIN_000448100	110				no IPS match
GPLIN_000448200	237				no IPS match
GPLIN_001344800	225				SignalP-TM (SIGNALP_GRAM_POSITIVE); SignalP-TM (SIGNALP_EUK); TMhelix (TMHMM)
GPLIN_001344900	601	metallo-beta-lactamase superfamily protein	5	P:regulation of growth; P:cellular process; P:negative regulation of biological process; P:positive regulation of biological process; P:regulation of vulval development	no IPS match
GPLIN_001345000	853	protein kinase domain containing protein	1	F:catalytic activity	TMhelix (TMHMM)
GPLIN_001345100	178				no IPS match
GPLIN_001345200	119				TMhelix (TMHMM); TMhelix (TMHMM); TMhelix (TMHMM)
GPLIN_001345300	175	cre-nst-1 protein	7	P:positive regulation of growth rate; C:intracellular; P:nematode larval development; P:germ cell development; P:body morphogenesis; P:regulation of multicellular organism growth; P:hermaphrodite genitalia development	TMhelix (TMHMM)
GPLIN_001345400	401				no IPS match
GPLIN_001345500	102				no IPS match
GPLIN_001345600	119				no IPS match
GPLIN_001345700	154	beta- - partial	3	P:carbohydrate metabolic process; F:cation binding; F:cellulase activity	no IPS match
GPLIN_001345800	58				no IPS match
GPLIN_001345900	249				no IPS match
GPLIN_001346000	103				no IPS match
GPLIN_001346100	372	ammonium transporter	2	P:embryo development ending in birth or egg hatching; P:transport	TMhelix (TMHMM); TMhelix (TMHMM); TMhelix (TMHMM); TMhelix (TMHMM); TMhelix (TMHMM); TMhelix (TMHMM); TMhelix (TMHMM); TMhelix (TMHMM)
GPLIN_001346200	121	cre-rhr-2 protein	4	P:ammonium transmembrane transport; C:integral to membrane; P:embryo development ending in birth or egg hatching; F:ammonium transmembrane transporter activity	TMhelix (TMHMM); TMhelix (TMHMM); TMhelix (TMHMM)
GPLIN_001346300	325	gtp-binding protein gtr1	4	C:cytoplasm; C:nucleus; F:GTP binding; P:small GTPase mediated signal transduction	no IPS match
GPLIN_001346400	742	hypothetical protein Bm1_56405 [Brugia malayi]	2	P:metabolic process; F:catalytic activity	SignalP-TM (SIGNALP_GRAM_POSITIVE)
GPLIN_001346500	70	phosphoribosyltransferase	2	P:nucleoside metabolic process; F:transferase activity, transferring glycosyl groups	no IPS match
GPLIN_001346600	594	palmitoyltransferase zdhhc3-like	1	F:metal ion binding	TMhelix (TMHMM); TMhelix (TMHMM); TMhelix (TMHMM); TMhelix (TMHMM); TMhelix (TMHMM); TMhelix (TMHMM)
GPLIN_001346700	1548	cleavage stimulation 3 pre- subunit 77kda	4	P:embryo development ending in birth or egg hatching; P:reproduction; P:mRNA processing; C:nucleus	TMhelix (TMHMM)
GPLIN_001346800	788	beta-catenin	16	P:positive regulation of transcription from RNA polymerase II promoter; P:regulation of actin cytoskeleton organization by cell-cell adhesion; P:regulation of protein localization; C:cell-cell adherens junction; C:catenin complex; F:cadherin binding; F:protein domain specific binding; F:protein kinase binding; P:receptor-mediated endocytosis; P:cell migration involved in gastrulation; F:transcrip…	no IPS match
GPLIN_001346900	567	protein dispatched homolog 1-like	1	C:membrane part	TMhelix (TMHMM); TMhelix (TMHMM); TMhelix (TMHMM); TMhelix (TMHMM); TMhelix (TMHMM); TMhelix (TMHMM)
GPLIN_000448300	726	cre-islo-1 protein	6	P:embryo development ending in birth or egg hatching; F:phosphatidylserine binding; F:heparan sulfate proteoglycan binding; F:heparin binding; F:1-phosphatidylinositol binding; F:phosphatidylethanolamine binding	TMhelix (TMHMM); TMhelix (TMHMM)
GPLIN_000448400	600				no IPS match
GPLIN_000448500	440	trna-dihydrouridine synthase	1	C:mitochondrion	no IPS match
GPLIN_000448600	107				no IPS match
GPLIN_000448700	97	heat shock protein beta-1-like isoform 1	2	P:eye development; F:unfolded protein binding	no IPS match
GPLIN_000448800	154				no IPS match
GPLIN_000448900	193	ribosomal rna methyltransferase nop2-like	12	P:positive regulation of growth rate; F:RNA binding; P:determination of adult lifespan; P:rRNA processing; P:reproduction; P:methylation; P:nematode larval development; F:S-adenosylmethionine-dependent methyltransferase activity; P:inductive cell migration; P:embryo development ending in birth or egg hatching; P:negative regulation of multicellular organism growth; P:positive regulation of embryo…	no IPS match
GPLIN_000449000	93				no IPS match
GPLIN_000449100	338	mec-3	3	P:mechanosensory behavior; F:sequence-specific DNA binding; P:neuron development	no IPS match
GPLIN_000449200	79				SignalP-TM (SIGNALP_GRAM_POSITIVE)
GPLIN_000449300	711				no IPS match
GPLIN_000449400	873	integral membrane protein	6	P:endodermal cell fate specification; C:cytoplasmic vesicle; P:regulation of cell migration; C:cell periphery; P:vulval development; P:establishment of mitotic spindle orientation	SignalP-noTM (SIGNALP_EUK); TMhelix (TMHMM); TMhelix (TMHMM); TMhelix (TMHMM); TMhelix (TMHMM); TMhelix (TMHMM); TMhelix (TMHMM); TMhelix (TMHMM); TMhelix (TMHMM)
GPLIN_000449500	1011				no IPS match
GPLIN_000449600	264	mediator of rna polymerase ii transcription subunit 7	12	P:positive regulation of growth rate; C:intracellular; P:hermaphrodite genitalia development; P:body morphogenesis; F:protein binding; P:locomotion; P:germ cell development; P:transcription, DNA-dependent; P:morphogenesis of an epithelium; P:embryo development ending in birth or egg hatching; P:gonad development; P:gastrulation with mouth forming first	no IPS match
GPLIN_000449700	293	signal recognition particle 68	6	C:ribosome; P:response to drug; C:signal recognition particle, endoplasmic reticulum targeting; F:signal recognition particle binding; C:cytosol; C:endoplasmic reticulum	no IPS match
GPLIN_000449800	291				no IPS match
GPLIN_000449900	798	zinc finger protein 271 (zinc finger protein 7) (zinc finger protein znfphex133) (epstein-barr virus-induced zinc finger protein) (znf-eb) (ct-zfp48) (zinc finger protein	3	F:zinc ion binding; F:nucleic acid binding; C:intracellular	no IPS match
GPLIN_000450000	414				SignalP-noTM (SIGNALP_EUK); TMhelix (TMHMM)
GPLIN_000450100	72				no IPS match
GPLIN_000450200	79				no IPS match
GPLIN_000450300	163				no IPS match
GPLIN_000450400	425				no IPS match
GPLIN_000450500	118				no IPS match
GPLIN_000450600	173				no IPS match
GPLIN_000450700	78				TMhelix (TMHMM); TMhelix (TMHMM)
GPLIN_000450800	129	cre-nas-36 protein	7	P:body morphogenesis; F:peptidase activity; P:ecdysis, collagen and cuticulin-based cuticle; P:negative regulation of multicellular organism growth; P:collagen and cuticulin-based cuticle development; C:extracellular region; F:zinc ion binding	no IPS match
GPLIN_000450900	722				no IPS match
GPLIN_000451000	374				no IPS match
GPLIN_000451100	647	protein aat- isoform a	4	C:membrane; P:amino acid transport; C:cell surface; P:transmembrane transport	TMhelix (TMHMM); TMhelix (TMHMM); TMhelix (TMHMM); TMhelix (TMHMM); TMhelix (TMHMM); TMhelix (TMHMM); TMhelix (TMHMM); TMhelix (TMHMM); TMhelix (TMHMM)
GPLIN_000451200	310				no IPS match
GPLIN_000451300	129				no IPS match
GPLIN_000451500	646	poor isoform c	3	F:receptor activity; P:response to stimulus; P:regulation of cellular process	SignalP-TM (SIGNALP_GRAM_POSITIVE); TMhelix (TMHMM); TMhelix (TMHMM); TMhelix (TMHMM); TMhelix (TMHMM); TMhelix (TMHMM); TMhelix (TMHMM); TMhelix (TMHMM); TMhelix (TMHMM)
GPLIN_000451600	132	ribosomal protein s26	15	P:viral transcription; P:endocrine pancreas development; F:mRNA binding; P:determination of adult lifespan; P:growth; F:structural constituent of ribosome; P:translational elongation; C:cytosolic small ribosomal subunit; P:negative regulation of RNA splicing; P:body morphogenesis; P:nematode larval development; F:protein binding; P:locomotion; P:translational termination; P:embryo development end…	no IPS match
GPLIN_000451700	198				no IPS match
GPLIN_000451800	868	dna replication licensing factor mcm6	8	P:cytokinesis; C:MCM complex; P:hermaphrodite genitalia development; F:protein binding; P:regulation of DNA-dependent DNA replication initiation; P:embryo development ending in birth or egg hatching; F:hydrolase activity; F:chromatin binding	no IPS match
GPLIN_000451900	1039				no IPS match
GPLIN_000452000	299				no IPS match
GPLIN_000452100	764	protein pqn- isoform b	1	P:hermaphrodite genitalia development	TMhelix (TMHMM)
GPLIN_000452200	354				no IPS match
GPLIN_000452300	361				no IPS match
GPLIN_001347000	46				no IPS match
GPLIN_001347100	391	sodium-dependent serotonin transporter	3	C:integral to plasma membrane; P:neurotransmitter transport; F:neurotransmitter:sodium symporter activity	TMhelix (TMHMM); TMhelix (TMHMM); TMhelix (TMHMM); TMhelix (TMHMM); TMhelix (TMHMM); TMhelix (TMHMM)
GPLIN_001347200	219				no IPS match
GPLIN_001347300	229	protein npr- isoform a	2	P:signal transduction; F:G-protein coupled receptor activity	TMhelix (TMHMM); TMhelix (TMHMM); TMhelix (TMHMM); TMhelix (TMHMM)
GPLIN_001347400	128				TMhelix (TMHMM)
GPLIN_001347500	97				no IPS match
GPLIN_001347600	67				TMhelix (TMHMM)
GPLIN_001347700	299	protein aqp- isoform b	3	C:cell surface; P:transport; F:transporter activity	TMhelix (TMHMM); TMhelix (TMHMM); TMhelix (TMHMM); TMhelix (TMHMM); TMhelix (TMHMM); TMhelix (TMHMM)
GPLIN_001347800	97				TMhelix (TMHMM)
GPLIN_001347900	193				SignalP-noTM (SIGNALP_EUK)
GPLIN_001348000	82				SignalP-TM (SIGNALP_GRAM_POSITIVE); TMhelix (TMHMM)
GPLIN_001348100	1158	receptor family ligand binding region containing protein	3	C:membrane; P:signal transduction; F:transmembrane signaling receptor activity	TMhelix (TMHMM); TMhelix (TMHMM); TMhelix (TMHMM); TMhelix (TMHMM); TMhelix (TMHMM); TMhelix (TMHMM); TMhelix (TMHMM); TMhelix (TMHMM)
GPLIN_001348200	210	protein gcy-9	5	F:protein kinase activity; P:cyclic nucleotide biosynthetic process; F:phosphorus-oxygen lyase activity; F:nucleotide binding; C:membrane	no IPS match
GPLIN_001348300	508	asparagine synthetase b	1	F:protein binding	no IPS match
GPLIN_001348400	193	asparagine synthetase b	3	F:ligase activity; F:protein binding; P:metabolic process	no IPS match
GPLIN_001348500	182				no IPS match
GPLIN_001348600	175				no IPS match
GPLIN_001348700	216	dual oxidase	16	P:embryo development ending in birth or egg hatching; P:body morphogenesis; P:nematode larval development; F:flavin adenine dinucleotide binding; F:NAD(P)H oxidase activity; P:response to oxidative stress; F:electron carrier activity; P:molting cycle, collagen and cuticulin-based cuticle; P:collagen and cuticulin-based cuticle development; F:heme binding; F:calcium ion binding; P:locomotion; F:pe…	TMhelix (TMHMM); TMhelix (TMHMM); TMhelix (TMHMM)
GPLIN_000452400	156	cysteine rich repeat family protein	1	C:membrane	no IPS match
GPLIN_000452500	627				no IPS match
GPLIN_000452600	334				TMhelix (TMHMM); TMhelix (TMHMM)
GPLIN_000452700	2610	protein hum-9	2	F:binding; C:cell part	no IPS match
GPLIN_000452800	471	protein nhr- isoform a	1	F:binding	no IPS match
GPLIN_000452900	570				no IPS match
GPLIN_000453000	813	protein isoform a	9	P:embryo development ending in birth or egg hatching; P:nematode larval development; F:binding; P:transport; C:intracellular organelle; P:cellular process; F:transferase activity; P:growth; C:membrane	TMhelix (TMHMM); TMhelix (TMHMM); TMhelix (TMHMM); TMhelix (TMHMM); TMhelix (TMHMM); TMhelix (TMHMM); TMhelix (TMHMM); TMhelix (TMHMM); TMhelix (TMHMM); TMhelix (TMHMM); TMhelix (TMHMM)
GPLIN_000453100	301				no IPS match
GPLIN_000453200	930	probable atp-dependent rna helicase dhx37	9	P:positive regulation of growth rate; P:determination of adult lifespan; P:striated muscle myosin thick filament assembly; P:reproduction; P:nematode larval development; P:receptor-mediated endocytosis; P:embryo development ending in birth or egg hatching; F:hydrolase activity; P:RNA interference	no IPS match
GPLIN_000453300	396	thioredoxin family protein	4	P:hermaphrodite genitalia development; P:positive regulation of growth rate; P:lipid storage; P:receptor-mediated endocytosis	no IPS match
GPLIN_000453400	270	saga-associated factor 29 homolog	1	P:cellular process	no IPS match
GPLIN_000453500	73				no IPS match
GPLIN_000453600	384	evolutionarily conserved signaling intermediate in toll mitochondrial	1	F:protein binding	no IPS match
GPLIN_000453700	179	n-alpha-acetyltransferase 50	4	C:cytoplasm; F:N-acetyltransferase activity; F:protein binding; P:N-terminal protein amino acid acetylation	no IPS match
GPLIN_000453800	535	neural wiskott-aldrich syndrome protein	2	F:protein binding; C:intracellular part	no IPS match
GPLIN_000453900	440	malcavernin	3	P:epithelium development; P:blood vessel development; P:cellular process	no IPS match
GPLIN_000454000	745	cgmp-dependent protein kinase egl-4	14	C:cytosol; P:determination of adult lifespan; P:regulation of protein phosphorylation; F:cGMP-dependent protein kinase activity; P:negative regulation of cell growth; F:metal ion binding; P:negative regulation of organ growth; F:ATP binding; F:cAMP-dependent protein kinase regulator activity; F:cGMP binding; P:negative regulation of multicellular organism growth; C:cAMP-dependent protein kinase c…	no IPS match
GPLIN_000454100	646	atp-dependent rna helicase abstrakt-like	4	F:nucleic acid binding; F:ATP binding; F:zinc ion binding; F:ATP-dependent helicase activity	no IPS match
GPLIN_000454200	404	ubx domain-containing protein 4	1	C:cell part	TMhelix (TMHMM)
GPLIN_000454300	828				no IPS match
GPLIN_000454400	1005	isoleucine--trna cytoplasmic-like	3	F:ligase activity; F:binding; P:translation	no IPS match
GPLIN_000454500	700	cysteinyl-trna synthetase	6	P:cysteinyl-tRNA aminoacylation; F:ATP binding; C:cytosol; F:tRNA binding; F:protein homodimerization activity; F:cysteine-tRNA ligase activity	no IPS match
GPLIN_000454600	769				no IPS match
GPLIN_000454700	839	protein	4	P:determination of adult lifespan; P:lipid storage; C:A band; C:striated muscle dense body	SignalP-TM (SIGNALP_GRAM_POSITIVE); SignalP-noTM (SIGNALP_EUK); SignalP-TM (SIGNALP_GRAM_NEGATIVE)
GPLIN_000454800	532	protein	1	P:localization	TMhelix (TMHMM); TMhelix (TMHMM); TMhelix (TMHMM); TMhelix (TMHMM); TMhelix (TMHMM); TMhelix (TMHMM); TMhelix (TMHMM); TMhelix (TMHMM); TMhelix (TMHMM); TMhelix (TMHMM); TMhelix (TMHMM); TMhelix (TMHMM)
GPLIN_000454900	1147	immunoglobulin i-set domain-containing protein	7	P:mesodermal cell migration; C:integral to membrane; P:dorsal/ventral axon guidance; P:positive regulation of locomotion; P:motor neuron axon guidance; P:positive regulation of axon extension; P:gonad morphogenesis	no IPS match
GPLIN_000455000	291	protein lsm14 homolog a-like	12	P:cytokinesis; P:cell death; P:oocyte development; C:cytoplasmic mRNA processing body; P:mitotic spindle organization; F:protein binding; P:positive regulation of locomotion; C:P granule; P:embryo development ending in birth or egg hatching; C:spindle midzone; C:endoplasmic reticulum; C:pericentriolar material	no IPS match
GPLIN_000455100	1132	transcription elongation factor spt5	7	F:binding; P:regulation of transcription from RNA polymerase II promoter; P:reproduction; F:transcription elongation regulator activity; P:multicellular organismal development; P:DNA-dependent transcription, elongation; C:nucleus	no IPS match
GPLIN_000455200	87				no IPS match
GPLIN_001348800	256				no IPS match
GPLIN_001348900	395				no IPS match
GPLIN_001349000	158				no IPS match
GPLIN_001349100	444	camk phk protein kinase	5	P:cellular macromolecule metabolic process; P:phosphorylation; P:primary metabolic process; F:protein serine/threonine kinase activity; F:nucleotide binding	no IPS match
GPLIN_001349200	133				TMhelix (TMHMM)
GPLIN_001349300	1190				no IPS match
GPLIN_001349400	552	set domain-containing protein	2	P:embryo development ending in birth or egg hatching; P:determination of adult lifespan	no IPS match
GPLIN_001349500	725				no IPS match
GPLIN_001349600	250	protein ztf- isoform b	4	F:sequence-specific DNA binding transcription factor activity; C:nucleus; F:zinc ion binding; P:regulation of transcription, DNA-dependent	no IPS match
GPLIN_001349700	132				TMhelix (TMHMM)
GPLIN_001349800	1927	helicase conserved c-terminal domain containing protein	1	F:binding	no IPS match
GPLIN_001349900	100				no IPS match
GPLIN_001350000	103	ubiquitin carboxyl-terminal hydrolase 7	9	F:ubiquitin thiolesterase activity; F:p53 binding; F:protein C-terminus binding; F:ubiquitin protein ligase binding; F:ubiquitin-specific protease activity; F:transcription factor binding; P:protein deubiquitination; C:nucleus; P:regulation of sequence-specific DNA binding transcription factor activity	no IPS match
GPLIN_001350100	211				no IPS match
GPLIN_000455300	73				no IPS match
GPLIN_000455400	637	tkl stkr type1 protein kinase	25	P:regulation of gene expression; P:regulation of mitotic cell cycle; P:in utero embryonic development; P:axon guidance; P:neuroblast proliferation; P:activin receptor signaling pathway; P:cell motility; P:cardiovascular system development; C:activin receptor complex; P:response to UV; P:regulation of cellular component organization; P:mushroom body development; P:response to organic substance; P:…	TMhelix (TMHMM)
GPLIN_000455500	78	dolichyl-diphosphooligosaccharide--protein glycosyltransferase 63 kda subunit	8	P:cytokinesis; P:growth; F:transferase activity; P:nematode larval development; C:membrane part; P:locomotion; P:receptor-mediated endocytosis; P:embryo development ending in birth or egg hatching	TMhelix (TMHMM)
GPLIN_000455600	546				no IPS match
GPLIN_000455700	303				TMhelix (TMHMM)
GPLIN_000455800	258	cyclin-dependent kinase 6-like	18	C:cytosol; P:protein phosphorylation; P:positive regulation of fibroblast proliferation; P:meiosis; C:cyclin-dependent protein kinase holoenzyme complex; P:regulation of gene expression; P:hermaphrodite genitalia development; P:G1 phase of mitotic cell cycle; P:body morphogenesis; P:nematode larval development; F:protein binding; P:mitosis; P:locomotion; P:response to drug; P:G1/S transition of m…	no IPS match
GPLIN_000455900	913				no IPS match
GPLIN_000456000	111				SignalP-TM (SIGNALP_GRAM_POSITIVE)
GPLIN_000456100	415				no IPS match
GPLIN_000456200	1053	cre-ptr-3 protein	6	P:vulval development; P:positive regulation of multicellular organism growth; P:molting cycle, collagen and cuticulin-based cuticle; P:collagen and cuticulin-based cuticle development; P:transport; P:lipid storage	TMhelix (TMHMM); TMhelix (TMHMM); TMhelix (TMHMM); TMhelix (TMHMM); TMhelix (TMHMM); TMhelix (TMHMM); TMhelix (TMHMM); TMhelix (TMHMM); TMhelix (TMHMM); TMhelix (TMHMM); TMhelix (TMHMM)
GPLIN_000456300	454				TMhelix (TMHMM); TMhelix (TMHMM); TMhelix (TMHMM); TMhelix (TMHMM); TMhelix (TMHMM)
GPLIN_000456400	594	acetolactate synthase-like	4	C:membrane; F:metal ion binding; P:embryo development ending in birth or egg hatching; F:catalytic activity	no IPS match
GPLIN_000456500	402	aspartic protease sp-2	4	P:induction of programmed cell death; C:lysosome; F:aspartic-type endopeptidase activity; P:proteolysis	no IPS match
GPLIN_000456600	578				no IPS match
GPLIN_000456700	252				TMhelix (TMHMM)
GPLIN_000456800	206				SignalP-noTM (SIGNALP_EUK)
GPLIN_000456900	138	protein npr- isoform a	6	P:feeding behavior; F:neuropeptide receptor activity; F:protein binding; P:response to ethanol; C:integral to membrane; P:neuropeptide signaling pathway	TMhelix (TMHMM); TMhelix (TMHMM)
GPLIN_000457100	207	protein ugt- isoform a	1	F:transferase activity	no IPS match
GPLIN_000457200	106				SignalP-noTM (SIGNALP_EUK); TMhelix (TMHMM)
GPLIN_000457300	210	histone-arginine methyltransferase carm1-like	16	P:negative regulation of protein binding; F:histone methyltransferase activity; P:regulation of transcription, DNA-dependent; P:regulation of intracellular estrogen receptor signaling pathway; C:cytosol; P:positive regulation of cell proliferation; P:regulation of growth plate cartilage chondrocyte proliferation; P:histone H3-R17 methylation; F:protein homodimerization activity; P:peptidyl-argini…	no IPS match
GPLIN_000457400	235				no IPS match
GPLIN_001350200	277	cofactor-independent phosphoglycerate mutase	10	P:glucose catabolic process; P:positive regulation of growth rate; P:determination of adult lifespan; P:oviposition; F:metal ion binding; P:body morphogenesis; P:nematode larval development; F:phosphoglycerate mutase activity; P:locomotion; P:embryo development ending in birth or egg hatching	no IPS match
GPLIN_001350300	125				TMhelix (TMHMM)
GPLIN_001350400	368	polymerase polyprotein	6	F:RNA-directed DNA polymerase activity; F:DNA binding; P:RNA-dependent DNA replication; F:RNA binding; F:zinc ion binding; P:DNA integration	no IPS match
GPLIN_001350500	231	protein col-108	3	P:multicellular organismal development; C:extracellular matrix part; P:localization	no IPS match
GPLIN_001350600	265				no IPS match
GPLIN_001350700	452				no IPS match
GPLIN_001350800	366	paired box domain containing protein	1	P:transcription, DNA-dependent	no IPS match
GPLIN_001350900	96				SignalP-TM (SIGNALP_GRAM_POSITIVE)
GPLIN_001351000	266				no IPS match
GPLIN_001351100	334				no IPS match
GPLIN_001351200	262	vasa protein	1	F:binding	no IPS match
GPLIN_001351300	225	protein unc- isoform c	5	P:axon guidance; P:positive regulation of growth rate; P:regulation of pharyngeal pumping; P:regulation of oviposition; C:presynaptic active zone	no IPS match
GPLIN_001351400	97				SignalP-noTM (SIGNALP_EUK); SignalP-noTM (SIGNALP_GRAM_NEGATIVE); SignalP-TM (SIGNALP_GRAM_POSITIVE); TMhelix (TMHMM); TMhelix (TMHMM)
GPLIN_001351500	83				no IPS match
GPLIN_001351600	90				no IPS match
GPLIN_001351700	102				no IPS match
GPLIN_001351800	263				SignalP-noTM (SIGNALP_EUK)
GPLIN_001351900	332	recepotor type guanyly cyclase	9	F:guanylate cyclase activity; P:determination of adult lifespan; F:protein kinase activity; P:cyclic nucleotide biosynthetic process; F:nucleotide binding; P:phosphorylation; P:receptor guanylyl cyclase signaling pathway; P:thermosensory behavior; C:axon terminus	SignalP-noTM (SIGNALP_EUK)
GPLIN_000457500	105	chromosome region maintenance	12	C:cytosol; P:transport; P:RNA metabolic process; C:annulate lamellae; ; P:M phase of mitotic cell cycle; C:kinetochore; F:protein binding; P:macromolecule localization; C:ribonucleoprotein complex; P:interspecies interaction between organisms; C:nucleoplasm	no IPS match
GPLIN_000457600	223	bag domain-containing protein	10	P:axon guidance; C:cytosol; F:protein N-terminus binding; P:protein phosphorylation; F:protein serine/threonine kinase activity; F:ATP binding; C:NuRD complex; P:signal transduction; C:Sin3 complex; C:plasma membrane	no IPS match
GPLIN_000457700	1106	patched family protein	7	P:vulval development; P:molting cycle, collagen and cuticulin-based cuticle; P:reproduction; P:determination of adult lifespan; P:locomotion; P:tail tip morphogenesis; P:endocytosis	TMhelix (TMHMM); TMhelix (TMHMM); TMhelix (TMHMM); TMhelix (TMHMM); TMhelix (TMHMM); TMhelix (TMHMM); TMhelix (TMHMM)
GPLIN_000457800	372	neuropeptide f receptor	4	F:neuropeptide Y receptor activity; F:protein binding; C:integral to membrane; P:neuropeptide signaling pathway	TMhelix (TMHMM); TMhelix (TMHMM); TMhelix (TMHMM)
GPLIN_000457900	95	cdc42 small effector protein 2	4	C:plasma membrane; F:protein binding; P:regulation of signal transduction; F:structural molecule activity	no IPS match
GPLIN_000458000	243				TMhelix (TMHMM)
GPLIN_000458100	247	ras-related protein rab-27a	18	P:leukocyte degranulation; P:lymphocyte mediated immunity; F:protein binding; F:nucleotide binding; P:growth; P:pigment granule transport; P:intracellular protein transport; C:secretory granule membrane; P:induction of apoptosis; P:lymphocyte activation involved in immune response; P:signal transduction; P:nematode larval development; C:cell projection; P:response to stress; P:melanosome localiza…	no IPS match
GPLIN_000458200	479	transmembrane protein 180-like	1	P:determination of adult lifespan	TMhelix (TMHMM); TMhelix (TMHMM); TMhelix (TMHMM); TMhelix (TMHMM); TMhelix (TMHMM); TMhelix (TMHMM); TMhelix (TMHMM); TMhelix (TMHMM); TMhelix (TMHMM); TMhelix (TMHMM)
GPLIN_000458300	182				SignalP-noTM (SIGNALP_GRAM_NEGATIVE); SignalP-noTM (SIGNALP_EUK); SignalP-TM (SIGNALP_GRAM_POSITIVE)
GPLIN_000458400	349				no IPS match
GPLIN_000458500	531				no IPS match
GPLIN_000458600	198				no IPS match
GPLIN_000458700	518	patched family protein	8	P:vulval development; P:positive regulation of multicellular organism growth; P:molting cycle, collagen and cuticulin-based cuticle; P:reproduction; P:determination of adult lifespan; P:locomotion; P:tail tip morphogenesis; P:endocytosis	TMhelix (TMHMM); TMhelix (TMHMM); TMhelix (TMHMM); TMhelix (TMHMM); TMhelix (TMHMM); TMhelix (TMHMM)
GPLIN_000458800	137				TMhelix (TMHMM)
GPLIN_000458900	1800				no IPS match
GPLIN_000459000	498				TMhelix (TMHMM); TMhelix (TMHMM); TMhelix (TMHMM); TMhelix (TMHMM); TMhelix (TMHMM); TMhelix (TMHMM)
GPLIN_000459100	370	ubiquitin-conjugating enzyme e2	2	F:nucleotide binding; F:ligase activity	no IPS match
GPLIN_000459200	683	heterogeneous nuclear ribonucleoprotein q	3	F:nucleic acid binding; C:precatalytic spliceosome; P:mRNA splicing, via spliceosome	no IPS match
GPLIN_000459300	89				no IPS match
GPLIN_000459400	198				no IPS match
GPLIN_000459500	183				no IPS match
GPLIN_000459600	237				no IPS match
GPLIN_000459700	392	signal peptidase subunit family protein	11	P:positive regulation of growth rate; P:primary metabolic process; P:reproduction; P:molting cycle, collagen and cuticulin-based cuticle; P:nematode larval development; P:locomotion; P:receptor-mediated endocytosis; P:embryo development ending in birth or egg hatching; F:hydrolase activity; C:endoplasmic reticulum membrane; P:cellular metabolic process	SignalP-TM (SIGNALP_GRAM_POSITIVE); TMhelix (TMHMM)
GPLIN_000459800	112				no IPS match
GPLIN_000459900	958				TMhelix (TMHMM)
GPLIN_000460000	234				TMhelix (TMHMM)
GPLIN_000460100	213	transmembrane emp24 domain-containing protein 7 precursor	2	C:endoplasmic reticulum; C:membrane part	SignalP-noTM (SIGNALP_EUK); SignalP-TM (SIGNALP_GRAM_POSITIVE); SignalP-TM (SIGNALP_GRAM_NEGATIVE); TMhelix (TMHMM)
GPLIN_000460200	341				no IPS match
GPLIN_000460300	382				TMhelix (TMHMM); TMhelix (TMHMM); TMhelix (TMHMM); TMhelix (TMHMM); TMhelix (TMHMM)
GPLIN_000460400	418	dihydroorotate dehydrogenase mitochondrial	5	C:mitochondrial inner membrane; F:dihydroorotate dehydrogenase activity; P:pyrimidine nucleotide biosynthetic process; P:pyrimidine nucleobase metabolic process; P:pyrimidine nucleoside biosynthetic process	no IPS match
GPLIN_000460500	75				no IPS match
GPLIN_000460600	497	sorting nexin-17	1	C:cytoplasm	no IPS match
GPLIN_000460700	556				no IPS match
GPLIN_000460800	907	cre-twk-29 protein	3	C:integral to membrane; P:potassium ion transport; F:potassium channel activity	TMhelix (TMHMM); TMhelix (TMHMM); TMhelix (TMHMM); TMhelix (TMHMM); TMhelix (TMHMM); TMhelix (TMHMM)
GPLIN_000460900	946	protein kpc- isoform a	2	F:serine-type endopeptidase activity; P:proteolysis	TMhelix (TMHMM)
GPLIN_000461000	768	nuclear cap-binding protein subunit 1	6	P:transport; P:regulation of primary metabolic process; P:regulation of cellular metabolic process; P:regulation of gene expression; P:mRNA processing; C:intracellular part	no IPS match
GPLIN_000461100	146				no IPS match
GPLIN_000461200	309	nuclear cap-binding protein subunit 1	7	P:transport; P:regulation of primary metabolic process; F:protein binding; P:mRNA processing; P:regulation of cellular metabolic process; P:regulation of gene expression; C:intracellular part	no IPS match
GPLIN_000461300	146				no IPS match
GPLIN_000461400	263				TMhelix (TMHMM); TMhelix (TMHMM); TMhelix (TMHMM); TMhelix (TMHMM)
GPLIN_001352000	112	protein erm- isoform a	27	C:focal adhesion; P:determination of adult lifespan; P:apical protein localization; P:reproduction; F:structural molecule activity; C:lamellipodium; C:filamentous actin; P:positive regulation of growth rate; P:receptor-mediated endocytosis; C:filopodium; C:Golgi apparatus; C:nucleolus; P:inductive cell migration; F:cytoskeletal protein binding; C:ruffle; P:embryo development ending in birth or eg…	no IPS match
GPLIN_001352100	461	protein nas- isoform a	3	P:embryo development ending in birth or egg hatching; P:positive regulation of growth rate; F:hydrolase activity	no IPS match
GPLIN_001352200	88				no IPS match
GPLIN_001352300	431	large subunit ribosomal protein 1	5	C:ribosome; F:structural constituent of ribosome; F:RNA binding; P:translation; P:RNA processing	no IPS match
GPLIN_001352400	507	homeobox domain protein	7	P:positive regulation of growth rate; F:binding; P:hermaphrodite genitalia development; P:nematode larval development; P:locomotion; P:receptor-mediated endocytosis; P:morphogenesis of an epithelium	no IPS match
GPLIN_001352500	315				no IPS match
GPLIN_001352600	171	progesterone receptor membrane component 2	5	P:axon guidance; P:steroid hormone mediated signaling pathway; C:axon; F:protein binding; F:steroid hormone receptor activity	TMhelix (TMHMM)
GPLIN_001352700	674	tubulin polyglutamylase ttll4	2	F:tubulin binding; P:protein polyglutamylation	no IPS match
GPLIN_001352800	182				no IPS match
GPLIN_001352900	436				no IPS match
GPLIN_001353000	424	methionine aminopeptidase 1	9	C:cytoplasm; F:metal ion binding; P:N-terminal protein amino acid modification; F:metalloexopeptidase activity; F:protein binding; F:aminopeptidase activity; P:peptidyl-methionine modification; P:regulation of translation; P:proteolysis	no IPS match
GPLIN_001353100	123				no IPS match
GPLIN_001353200	442				no IPS match
GPLIN_001353300	166				SignalP-noTM (SIGNALP_EUK); SignalP-TM (SIGNALP_GRAM_POSITIVE)
GPLIN_001353400	155				no IPS match
GPLIN_001353500	633	ccdc88a protein	18	P:cellular macromolecule metabolic process; P:regulation of primary metabolic process; P:lamellipodium assembly; C:lamellipodium; P:cellular membrane organization; F:phosphatidylinositol binding; P:regulation of cellular metabolic process; C:Golgi apparatus; C:cytosol; F:actin binding; P:regulation of actin cytoskeleton organization; C:cytoplasmic vesicle; F:protein kinase B binding; F:protein ho…	no IPS match
GPLIN_000461500	362	cytosolic non-specific dipeptidase	3	C:cytoplasm; F:dipeptidase activity; P:proteolysis	no IPS match
GPLIN_000461600	167	troponin t	10	P:larval somatic muscle development; P:positive regulation of growth rate; P:sarcomere organization; C:troponin complex; P:embryonic morphogenesis; P:axonal fasciculation; P:positive regulation of locomotion; P:receptor-mediated endocytosis; P:regulation of muscle contraction; P:ovulation	no IPS match
GPLIN_000461700	252	ribosome maturation protein sbds-like	2	P:positive regulation of translation; P:ribosome biogenesis	no IPS match
GPLIN_000461800	936	kinesin heavy chain	3	C:cytoskeleton; F:motor activity; F:nucleotide binding	no IPS match
GPLIN_000461900	455				TMhelix (TMHMM); TMhelix (TMHMM)
GPLIN_000462000	204				no IPS match
GPLIN_000462100	400	ptb domain-containing engulfment adapter protein 1	5	P:engulfment of apoptotic cell; C:phagocytic vesicle; F:protein binding; C:internal side of plasma membrane; P:programmed cell death	no IPS match
GPLIN_000462200	388	exonuclease 1-like	1	F:hydrolase activity, acting on ester bonds	no IPS match
GPLIN_000462300	1142	pre-mrna splicing factor atp-dependent rna helicase	18	P:RNA interference; P:regulation of cell proliferation; P:positive regulation of growth rate; P:receptor-mediated endocytosis; P:locomotion; F:nucleic acid binding; P:embryo development ending in birth or egg hatching; P:morphogenesis of an epithelium; P:nematode larval development; P:regulation of meiosis; P:germ cell development; P:feminization of hermaphroditic germ-line; C:90S preribosome; F:…	no IPS match
GPLIN_000462400	137	swi snf-related matrix-associated actin-dependent regulator of chromatin subfamily a-like protein 1-like	8	P:chromatin modification; F:DNA helicase activity; P:regulation of transcription from RNA polymerase II promoter; P:DNA metabolic process; F:DNA binding; F:ATP binding; F:DNA-dependent ATPase activity; C:nucleus	TMhelix (TMHMM)
GPLIN_000462500	566	protein isoform c	1	F:hydrolase activity, acting on acid anhydrides, in phosphorus-containing anhydrides	no IPS match
GPLIN_000462600	869	la-related protein 1-like	9	P:hermaphrodite genitalia development; P:embryo development ending in birth or egg hatching; P:body morphogenesis; P:nematode larval development; F:binding; P:positive regulation of multicellular organism growth; P:positive regulation of growth rate; C:cytoplasmic mRNA processing body; P:morphogenesis of an epithelium	no IPS match
GPLIN_000462700	811	protein par- isoform c	8	P:sex differentiation; P:establishment of mitotic spindle localization; P:nematode larval development; P:establishment of cell polarity; P:organ development; P:anatomical structure morphogenesis; C:cytoplasm; P:embryo development	no IPS match
GPLIN_001353600	842				TMhelix (TMHMM); TMhelix (TMHMM)
GPLIN_001353700	208	snare domain containing protein	3	P:cellular process; P:transport; C:cell part	TMhelix (TMHMM)
GPLIN_001353800	176				no IPS match
GPLIN_001353900	264				TMhelix (TMHMM); TMhelix (TMHMM); TMhelix (TMHMM); TMhelix (TMHMM); TMhelix (TMHMM)
GPLIN_001354000	179	ring finger protein 5	2	F:zinc ion binding; F:catalytic activity	TMhelix (TMHMM); TMhelix (TMHMM)
GPLIN_001354100	74	class a rhodopsin-like g-protein coupled receptor	4	F:G-protein coupled receptor activity; P:G-protein coupled receptor signaling pathway; F:transferase activity; C:membrane	TMhelix (TMHMM)
GPLIN_001354200	274	lissencephaly-1 homolog	43	C:astral microtubule; C:motile primary cilium; P:hippocampus development; F:protein homodimerization activity; P:retrograde axon cargo transport; P:mitotic prometaphase; P:neuromuscular process controlling balance; P:establishment of mitotic spindle orientation; C:neuron projection; C:cell leading edge; P:cell division; P:synaptic transmission; P:neuroblast proliferation; C:insoluble fraction; C:…	no IPS match
GPLIN_001354400	216	lissencephaly-1 homolog	53	C:astral microtubule; C:motile primary cilium; P:hippocampus development; F:protein homodimerization activity; P:retrograde axon cargo transport; P:mitotic prometaphase; P:neuromuscular process controlling balance; C:axon part; P:establishment of mitotic spindle orientation; C:growth cone; C:cell leading edge; F:heparin binding; C:soluble fraction; P:synaptic transmission; P:neuroblast proliferat…	no IPS match
GPLIN_001354500	280				TMhelix (TMHMM)
GPLIN_001354600	136	novel protein dna polymerases	5	F:binding; P:nucleobase-containing compound metabolic process; F:hydrolase activity; F:transferase activity; P:macromolecule metabolic process	no IPS match
GPLIN_001354700	845	eukaryotic translation initiation factor 2 subunit 3	14	F:translation initiation factor activity; P:translational initiation; C:cytosol; P:positive regulation of growth rate; P:reproduction; P:GTP catabolic process; P:body morphogenesis; P:nematode larval development; F:protein binding; P:locomotion; F:GTPase activity; P:embryo development ending in birth or egg hatching; P:positive regulation of multicellular organism growth; F:GTP binding	no IPS match
GPLIN_001354800	552	nadh dehydrogenase	6	P:response to stimulus; P:oxidation-reduction process; F:NADH dehydrogenase (ubiquinone) activity; C:mitochondrial respiratory chain complex I; P:generation of precursor metabolites and energy; P:regulation of cellular process	no IPS match
GPLIN_001354900	507	protein eat- isoform a	15	P:regulation of GTPase activity; F:signal transducer activity; C:neuron projection; P:response to food; C:membrane fraction; C:heterotrimeric G-protein complex; P:regulation of pharyngeal pumping; P:dopamine receptor signaling pathway; C:cytoplasm; P:regulation of oviposition; F:GTPase activator activity; P:nematode larval development; P:regulation of synaptic transmission; P:negative regulation …	no IPS match
GPLIN_001355000	262				no IPS match
GPLIN_001355100	124				TMhelix (TMHMM)
GPLIN_001355200	286	cell cycle-regulated factor p78	1	C:nucleoplasm	no IPS match
GPLIN_001355300	44				no IPS match
GPLIN_001355400	119				no IPS match
GPLIN_001355500	954				SignalP-noTM (SIGNALP_EUK)
GPLIN_000462800	613	nematode cuticle collagen domain-containing protein	2	P:anatomical structure development; P:multicellular organismal process	TMhelix (TMHMM)
GPLIN_000462900	160				TMhelix (TMHMM); TMhelix (TMHMM)
GPLIN_000463000	358				no IPS match
GPLIN_000463100	728	groucho tle n-terminal q-rich domain-containing protein	4	P:regulation of transcription, DNA-dependent; P:organ morphogenesis; F:protein binding; P:signal transduction	no IPS match
GPLIN_000463200	352				no IPS match
GPLIN_000463300	110				no IPS match
GPLIN_000463400	927				no IPS match
GPLIN_000463500	108				TMhelix (TMHMM)
GPLIN_000463600	1126				no IPS match
GPLIN_000463700	825	atp-dependent rna helicase ddx54	2	F:binding; F:hydrolase activity, acting on acid anhydrides, in phosphorus-containing anhydrides	no IPS match
GPLIN_001355600	249	ras-related protein rab-28	1	F:guanyl ribonucleotide binding	no IPS match
GPLIN_001355700	1154				no IPS match
GPLIN_001355800	144	ubiquitin-conjugating enzyme e2 d3	32	P:cyclin catabolic process; P:determination of adult lifespan; P:protein K11-linked ubiquitination; P:protein K48-linked ubiquitination; P:regulation of R7 cell differentiation; P:transforming growth factor beta receptor signaling pathway; P:growth; P:regulation of protein stability; P:female germ-line stem cell division; P:protein monoubiquitination; P:protein ubiquitination involved in ubiquiti…	no IPS match
GPLIN_001355900	68				no IPS match
GPLIN_001356000	672	ubiquitin-like modifier-activating enzyme atg7-like	12	P:determination of adult lifespan; F:protein binding; P:central nervous system neuron development; P:forebrain development; P:neuron projection development; P:response to stimulus; F:small protein activating enzyme activity; P:protein catabolic process; P:autophagy; P:protein modification by small protein conjugation; P:dauer larval development; P:regulation of protein modification process	no IPS match
GPLIN_001356100	336				no IPS match
GPLIN_001356200	102				no IPS match
GPLIN_001356300	148				no IPS match
GPLIN_001356400	497	cdk5 regulatory subunit-associated protein 3	2	F:protein binding; P:regulation of cellular process	no IPS match
GPLIN_001356500	287	cold-shock dna-binding domain-containing protein	6	P:oviposition; C:soluble fraction; F:pre-miRNA binding; P:cell fate specification; C:cytoplasm; P:regulation of development, heterochronic	no IPS match
GPLIN_001356600	222				no IPS match
GPLIN_001356700	81	membrane protein	1	C:membrane	no IPS match
GPLIN_001356800	276				no IPS match
GPLIN_001356900	1357	dna topoisomerase 2-alpha	7	C:intracellular organelle; P:cytokinesis; P:DNA metabolic process; F:nucleotide binding; P:transcription, DNA-dependent; P:embryo development ending in birth or egg hatching; F:DNA topoisomerase activity	no IPS match
GPLIN_001357000	404				no IPS match
GPLIN_001357100	151	txe family addiction module toxin	2	F:endonuclease activity; P:RNA catabolic process	no IPS match
GPLIN_001357200	234	ras-like gtp-binding protein	20	P:positive regulation of acetylcholine secretion, neurotransmission; P:oviposition; C:membrane; F:protein kinase binding; P:positive regulation of locomotion; F:GTP binding; P:protein transport; P:gonad development; P:GTP catabolic process; P:regulation of actin filament-based process; P:cytokinesis, actomyosin contractile ring assembly; P:small GTPase mediated signal transduction; P:embryo devel…	SignalP-TM (SIGNALP_GRAM_POSITIVE)
GPLIN_001357300	368				SignalP-noTM (SIGNALP_EUK)
GPLIN_001357400	270	28s ribosomal protein mitochondrial	1	P:embryo development ending in birth or egg hatching	no IPS match
GPLIN_001357500	223				TMhelix (TMHMM)
GPLIN_001357600	191	28s ribosomal protein mitochondrial	1	P:embryo development ending in birth or egg hatching	no IPS match
GPLIN_001357700	426	band -like protein 2 isoform x3	2	C:cell-cell junction; F:protein binding	no IPS match
GPLIN_001357800	811	protein frm- isoform b	2	C:intracellular part; F:cytoskeletal protein binding	no IPS match
GPLIN_001357900	153				TMhelix (TMHMM); TMhelix (TMHMM); TMhelix (TMHMM); TMhelix (TMHMM)
GPLIN_001358000	123				no IPS match
GPLIN_001358100	82				TMhelix (TMHMM)
GPLIN_001358200	45				no IPS match
GPLIN_001358300	125				no IPS match
GPLIN_001358400	78				no IPS match
GPLIN_000463800	313				no IPS match
GPLIN_000463900	205	rna-binding protein fusilli-like	5	P:embryo development ending in birth or egg hatching; F:nucleic acid binding; P:embryonic body morphogenesis; P:epidermal growth factor receptor signaling pathway; P:multicellular organismal movement	no IPS match
GPLIN_000464000	250				SignalP-noTM (SIGNALP_GRAM_NEGATIVE); SignalP-TM (SIGNALP_GRAM_POSITIVE); SignalP-noTM (SIGNALP_EUK)
GPLIN_000464100	790				TMhelix (TMHMM); TMhelix (TMHMM); TMhelix (TMHMM); TMhelix (TMHMM); TMhelix (TMHMM)
GPLIN_000464200	147				no IPS match
GPLIN_000464300	168				no IPS match
GPLIN_000464400	163				no IPS match
GPLIN_000464500	66				no IPS match
GPLIN_000464600	351	protein phosphatase ptc7-like protein	1	F:hydrolase activity	no IPS match
GPLIN_000464700	558	rna recognition	1	F:protein binding	no IPS match
GPLIN_000464800	254	acidic leucine-rich nuclear phosphoprotein 32 family member a-like	4	P:nucleocytoplasmic transport; C:endoplasmic reticulum; C:perinuclear region of cytoplasm; C:nucleus	no IPS match
GPLIN_000464900	225				no IPS match
GPLIN_000465000	139	60s ribosomal protein l22	9	P:embryo development ending in birth or egg hatching; P:nematode larval development; C:ribosome; P:positive regulation of multicellular organism growth; F:structural constituent of ribosome; P:negative regulation of multicellular organism growth; P:positive regulation of growth rate; P:reproduction; P:translation	no IPS match
GPLIN_000465100	227				no IPS match
GPLIN_000465200	217				TMhelix (TMHMM)
GPLIN_000465300	1421	amoeboid myosin i	5	C:myosin complex; F:ATP binding; F:motor activity; F:cysteine-type endopeptidase activity; P:proteolysis	no IPS match
GPLIN_000465400	1064	histone deacetylase 4	24	F:activating transcription factor binding; F:repressing transcription factor binding; ; P:response to interleukin-1; P:positive regulation of cell proliferation; F:specific transcriptional repressor activity; P:histone H4 deacetylation; P:positive regulation of sequence-specific DNA binding transcription factor activity; F:potassium ion binding; P:histone H3 deacetylation; C:histone deacetylase c…	no IPS match
GPLIN_000465500	527				no IPS match
GPLIN_000465600	247				SignalP-noTM (SIGNALP_EUK)
GPLIN_000465700	213				SignalP-noTM (SIGNALP_EUK)
GPLIN_000465800	713				no IPS match
GPLIN_000465900	87				no IPS match
GPLIN_000466000	534	nucleolar protein 10	4	P:embryo development ending in birth or egg hatching; P:nematode larval development; P:oviposition; P:positive regulation of growth rate	no IPS match
GPLIN_000466100	165				TMhelix (TMHMM); TMhelix (TMHMM); TMhelix (TMHMM); TMhelix (TMHMM)
GPLIN_000466200	227				TMhelix (TMHMM); TMhelix (TMHMM); TMhelix (TMHMM); TMhelix (TMHMM)
GPLIN_000466300	230	dcn1-like protein 1-like	4	C:cytoplasm; F:ubiquitin binding; C:nucleus; P:protein neddylation	no IPS match
GPLIN_000466400	105				TMhelix (TMHMM); TMhelix (TMHMM); TMhelix (TMHMM)
GPLIN_000466500	234				no IPS match
GPLIN_000466600	1049	protein nas- isoform a	5	P:anatomical structure development; F:binding; P:molting cycle, collagen and cuticulin-based cuticle; P:multicellular organismal development; F:hydrolase activity	no IPS match
GPLIN_000466700	160				no IPS match
GPLIN_000466800	140	polypeptide n-acetylgalactosaminyltransferase 9-like isoform 2	6	C:integral to membrane; C:Golgi apparatus; F:inositol or phosphatidylinositol phosphatase activity; F:protein binding; F:transferase activity, transferring glycosyl groups;	no IPS match
GPLIN_000466900	311				SignalP-noTM (SIGNALP_EUK)
GPLIN_000467000	328	cre-nas-37 protein	3	P:anatomical structure development; P:molting cycle, collagen and cuticulin-based cuticle; P:multicellular organismal development	no IPS match
GPLIN_000467100	241				no IPS match
GPLIN_000467200	247				no IPS match
GPLIN_000467300	256				TMhelix (TMHMM)
GPLIN_000467400	264				SignalP-noTM (SIGNALP_EUK); SignalP-noTM (SIGNALP_GRAM_NEGATIVE); SignalP-TM (SIGNALP_GRAM_POSITIVE)
GPLIN_000467500	160				SignalP-noTM (SIGNALP_EUK); SignalP-noTM (SIGNALP_GRAM_NEGATIVE); SignalP-TM (SIGNALP_GRAM_POSITIVE)
GPLIN_001358500	318				no IPS match
GPLIN_001358600	921				no IPS match
GPLIN_001358700	1462				no IPS match
GPLIN_001358800	151				no IPS match
GPLIN_001358900	431				TMhelix (TMHMM); TMhelix (TMHMM); TMhelix (TMHMM); TMhelix (TMHMM); TMhelix (TMHMM)
GPLIN_001359000	143				no IPS match
GPLIN_001359100	251				no IPS match
GPLIN_001359200	196	snrna-activating protein complex	6	P:hermaphrodite genitalia development; P:embryo development ending in birth or egg hatching; P:nematode larval development; P:positive regulation of growth rate; P:receptor-mediated endocytosis; P:morphogenesis of an epithelium	no IPS match
GPLIN_001359300	244	beta- -galactosyltransferase 1	1	F:transferase activity, transferring glycosyl groups	no IPS match
GPLIN_001359400	331				SignalP-noTM (SIGNALP_EUK)
GPLIN_001359500	250				no IPS match
GPLIN_001359600	128				SignalP-noTM (SIGNALP_EUK); SignalP-TM (SIGNALP_GRAM_POSITIVE)
GPLIN_001359700	477				no IPS match
GPLIN_001359800	172				no IPS match
GPLIN_000467600	243	sodium:neurotransmitter symporter family protein	3	P:transport; C:integral to membrane; F:symporter activity	TMhelix (TMHMM)
GPLIN_000467700	483				TMhelix (TMHMM)
GPLIN_000467800	227	protein aly-1	1	P:locomotion	no IPS match
GPLIN_000467900	1115				no IPS match
GPLIN_000468000	143				no IPS match
GPLIN_000468100	132				no IPS match
GPLIN_000468200	76				no IPS match
GPLIN_000468300	67				no IPS match
GPLIN_000468400	165				no IPS match
GPLIN_000468500	92				no IPS match
GPLIN_000468600	210	protein anc-1	6	P:organelle localization; C:plasma membrane part; C:intracellular non-membrane-bounded organelle; C:cytoplasmic part; C:organelle membrane; C:nuclear envelope	no IPS match
GPLIN_000468700	964				no IPS match
GPLIN_000468800	866				no IPS match
GPLIN_000468900	448				no IPS match
GPLIN_000469000	447				no IPS match
GPLIN_000469100	589				no IPS match
GPLIN_000469300	1198				no IPS match
GPLIN_000469400	546	g-protein coupled receptor	2	F:receptor activity; C:membrane	TMhelix (TMHMM); TMhelix (TMHMM); TMhelix (TMHMM); TMhelix (TMHMM); TMhelix (TMHMM); TMhelix (TMHMM)
GPLIN_000469500	415				no IPS match
GPLIN_000469600	628	protein eff- isoform a	5	P:cellular process; P:multicellular organismal development; P:anatomical structure morphogenesis; P:reproductive process; C:cell part	TMhelix (TMHMM)
GPLIN_000469700	319	nsfl1 cofactor p47	1	F:protein binding	no IPS match
GPLIN_000469800	251				SignalP-TM (SIGNALP_GRAM_POSITIVE); SignalP-noTM (SIGNALP_GRAM_NEGATIVE); TMhelix (TMHMM); TMhelix (TMHMM)
GPLIN_000469900	697	uhrf1-binding protein 1-like	1	P:striated muscle myosin thick filament assembly	no IPS match
GPLIN_000470000	79	protein sams- isoform a	16	P:positive regulation of growth rate; P:determination of adult lifespan; F:methionine adenosyltransferase activity; P:negative regulation of vulval development; P:hermaphrodite genitalia development; P:secretion by cell; P:one-carbon metabolic process; F:ATP binding; P:lipid storage; F:magnesium ion binding; P:positive regulation of locomotion; P:morphogenesis of an epithelium; C:cytoplasm; P:neg…	no IPS match
GPLIN_000470100	142				SignalP-noTM (SIGNALP_EUK); TMhelix (TMHMM)
GPLIN_000470200	86				SignalP-TM (SIGNALP_GRAM_POSITIVE); SignalP-noTM (SIGNALP_EUK)
GPLIN_000470300	781				TMhelix (TMHMM); TMhelix (TMHMM)
GPLIN_000470400	143				no IPS match
GPLIN_000470500	588	nucleolar protein 58-like	6	P:hermaphrodite genitalia development; P:embryo development ending in birth or egg hatching; P:negative regulation of vulval development; P:positive regulation of growth rate; P:positive regulation of embryonic development; P:receptor-mediated endocytosis	no IPS match
GPLIN_000470600	893	protein tcer- isoform c	9	P:growth; P:hermaphrodite genitalia development; P:body morphogenesis; P:nematode larval development; P:regulation of cell proliferation; P:locomotion; P:embryo development ending in birth or egg hatching; P:regulation of meiosis; P:RNA interference	no IPS match
GPLIN_000470700	282				TMhelix (TMHMM); TMhelix (TMHMM)
GPLIN_000470800	293	trimeric intracellular cation channel type	3	C:integral to membrane; F:cation channel activity; P:monovalent inorganic cation transport	TMhelix (TMHMM); TMhelix (TMHMM); TMhelix (TMHMM); TMhelix (TMHMM); TMhelix (TMHMM); TMhelix (TMHMM)
GPLIN_001359900	309	protein gcst-1	3	P:small molecule metabolic process; P:cellular metabolic process; F:methyltransferase activity	no IPS match
GPLIN_001360000	692				no IPS match
GPLIN_001360100	684	protein isoform a	5	F:binding; P:Mo-molybdopterin cofactor biosynthetic process; P:positive regulation of growth rate; P:determination of adult lifespan; P:locomotion	no IPS match
GPLIN_001360200	739				no IPS match
GPLIN_001360300	408	cytochrome p450 4v2	4	F:heme binding; F:monooxygenase activity; P:oxidation-reduction process; F:electron carrier activity	no IPS match
GPLIN_001360400	191				SignalP-TM (SIGNALP_EUK); TMhelix (TMHMM)
GPLIN_001360500	158				TMhelix (TMHMM)
GPLIN_001360600	119				no IPS match
GPLIN_001360700	176	protein wnt-7a	27	F:frizzled binding; P:cerebellar granule cell differentiation; P:uterus development; P:satellite cell maintenance involved in skeletal muscle regeneration; P:skeletal system development; P:forebrain development; C:extracellular space; P:satellite cell activation; P:vulval development; P:positive regulation of synapse assembly; P:positive regulation of canonical Wnt receptor signaling pathway; C:p…	no IPS match
GPLIN_001360800	236				TMhelix (TMHMM); TMhelix (TMHMM)
GPLIN_001360900	77	protein isoform b	1	F:protein binding	TMhelix (TMHMM)
GPLIN_000470900	81				no IPS match
GPLIN_000471000	128				no IPS match
GPLIN_000471100	963	sphingosine-1-phosphate lyase	1	F:catalytic activity	no IPS match
GPLIN_000471200	1039	chitin synthase chs-1	6	P:embryo development ending in birth or egg hatching; F:transferase activity, transferring glycosyl groups; C:plasma membrane; P:positive regulation of growth rate; C:cell cortex; P:reproduction	TMhelix (TMHMM); TMhelix (TMHMM); TMhelix (TMHMM); TMhelix (TMHMM); TMhelix (TMHMM); TMhelix (TMHMM); TMhelix (TMHMM); TMhelix (TMHMM); TMhelix (TMHMM); TMhelix (TMHMM)
GPLIN_000471300	924	pre-set motif family protein	1	P:cellular metabolic process	no IPS match
GPLIN_000471400	1014	beta-tubulin isotype 1	8	C:microtubule; P:protein polymerization; P:GTP catabolic process; P:microtubule-based movement; F:GTPase activity; F:structural molecule activity; C:cytoplasm; F:GTP binding	no IPS match
GPLIN_000471500	281				TMhelix (TMHMM)
GPLIN_000471600	282	fmrfamide-related peptide flp-18 precursor	2	C:extracellular region; P:neuropeptide signaling pathway	TMhelix (TMHMM); TMhelix (TMHMM); TMhelix (TMHMM); TMhelix (TMHMM)
GPLIN_000471700	624	somatostatin receptor type 5	2	P:signal transduction; F:G-protein coupled receptor activity	TMhelix (TMHMM); TMhelix (TMHMM); TMhelix (TMHMM); TMhelix (TMHMM); TMhelix (TMHMM); TMhelix (TMHMM)
GPLIN_000471800	926	protein ptr-5	1	P:multicellular organismal process	TMhelix (TMHMM); TMhelix (TMHMM); TMhelix (TMHMM); TMhelix (TMHMM); TMhelix (TMHMM); TMhelix (TMHMM)
GPLIN_000471900	808	protein ncx- isoform b	1	P:embryo development ending in birth or egg hatching	TMhelix (TMHMM); TMhelix (TMHMM); TMhelix (TMHMM); TMhelix (TMHMM); TMhelix (TMHMM)
GPLIN_000472000	269				no IPS match
GPLIN_000472100	288				no IPS match
GPLIN_000472200	135				no IPS match
GPLIN_000472300	321				no IPS match
GPLIN_001361000	60				no IPS match
GPLIN_001361100	91	60s ribosomal protein l37a	8	P:mitotic spindle elongation; P:translation; P:positive regulation of growth rate; F:metal ion binding; F:structural constituent of ribosome; P:nematode larval development; P:embryo development ending in birth or egg hatching; C:cytosolic large ribosomal subunit	no IPS match
GPLIN_001361200	757	ribosomal protein l24	7	P:embryo development ending in birth or egg hatching; P:nematode larval development; C:ribosome; F:structural constituent of ribosome; P:positive regulation of growth rate; P:reproduction; P:translation	no IPS match
GPLIN_001361300	1536	protein nmy-1	1	F:protein binding	no IPS match
GPLIN_001361400	333				no IPS match
GPLIN_001361500	510	carboxypeptidase b	5	C:cortical cytoskeleton; P:lamellipodium assembly; F:carboxypeptidase activity; C:lamellipodium; C:membrane	no IPS match
GPLIN_001361600	283				no IPS match
GPLIN_001361700	379				no IPS match
GPLIN_001361800	290				no IPS match
GPLIN_001361900	460				no IPS match
GPLIN_001362000	516	protein translocase subunit seca	1	F:binding	no IPS match
GPLIN_000075500	1803	neurogenic locus notch homolog protein 2-like	3	P:system development; P:cell differentiation; P:regulation of cellular process	SignalP-noTM (SIGNALP_EUK)
GPLIN_000075600	96				no IPS match
GPLIN_000075900	1066	set domain-containing protein	2	P:primary metabolic process; P:cellular macromolecule metabolic process	no IPS match
GPLIN_000076000	243	set domain-containing protein	4	P:embryo development ending in birth or egg hatching; P:body morphogenesis; P:positive regulation of growth rate; P:nematode larval development	no IPS match
GPLIN_000076200	186				TMhelix (TMHMM); TMhelix (TMHMM); TMhelix (TMHMM); TMhelix (TMHMM); TMhelix (TMHMM)
GPLIN_000076300	115	cre-vha-3 protein	16	P:positive regulation of growth rate; P:receptor-mediated endocytosis; F:proton-transporting ATP synthase activity, rotational mechanism; P:ATP hydrolysis coupled proton transport; P:locomotion; P:positive regulation of programmed cell death; C:integral to membrane; C:vacuolar proton-transporting V-type ATPase, V0 domain; P:molting cycle, collagen and cuticulin-based cuticle; P:regulation of sync…	TMhelix (TMHMM); TMhelix (TMHMM); TMhelix (TMHMM)
GPLIN_000076400	1222				no IPS match
GPLIN_000076500	499	major facilitator superfamily domain-containing protein 10	4	P:transport; P:response to chemical stimulus; C:membrane; F:transporter activity	TMhelix (TMHMM); TMhelix (TMHMM); TMhelix (TMHMM); TMhelix (TMHMM); TMhelix (TMHMM); TMhelix (TMHMM)
GPLIN_000076600	149	ammonium transporter 3	1	P:transport	TMhelix (TMHMM)
GPLIN_000076700	571	vasa-like protein	1	F:binding	no IPS match
GPLIN_000076800	698	src substrate cortactin isoform x1	7	F:proline-rich region binding; C:soluble fraction; C:lamellipodium; C:ruffle; C:cell cortex; P:brain development; P:receptor-mediated endocytosis	no IPS match
GPLIN_000076900	134				no IPS match
GPLIN_000077000	81				no IPS match
GPLIN_000077200	474				no IPS match
GPLIN_000077500	1737	rna dependent rna polymerase	11	F:nucleotidyltransferase activity; P:cellular response to stimulus; P:RNA interference; F:protein binding; P:multicellular organismal development; C:cytoplasm; P:anatomical structure development; P:gamete generation; C:intracellular non-membrane-bounded organelle; C:nucleus; C:ribonucleoprotein complex	no IPS match
GPLIN_000077900	2403	protein let- isoform c	9	P:positive regulation of growth rate; P:oviposition; P:negative regulation of vulval development; P:hermaphrodite genitalia development; P:body morphogenesis; P:receptor-mediated endocytosis; P:morphogenesis of an epithelium; P:embryo development ending in birth or egg hatching; P:gastrulation with mouth forming first	no IPS match
GPLIN_000078000	306				TMhelix (TMHMM); TMhelix (TMHMM)
GPLIN_000078100	783				TMhelix (TMHMM)
GPLIN_000078200	186	60s ribosomal protein l17	9	P:translation; P:positive regulation of growth rate; F:structural constituent of ribosome; P:reproduction; C:large ribosomal subunit; P:axonal fasciculation; P:nematode larval development; P:locomotion; P:embryo development ending in birth or egg hatching	no IPS match
GPLIN_000078300	127				no IPS match
GPLIN_000078500	652				no IPS match
GPLIN_000078600	737				no IPS match
GPLIN_000078700	261				no IPS match
GPLIN_000078800	527				no IPS match
GPLIN_000078900	118	transcription elongation factor spt4	7	F:translation elongation factor activity; P:determination of adult lifespan; F:zinc ion binding; P:translational elongation; F:positive transcription elongation factor activity; P:positive regulation of transcription, DNA-dependent; C:nucleus	no IPS match
GPLIN_000079000	986	haloacid dehalogenase-like hydrolase family protein	1	F:hydrolase activity	no IPS match
GPLIN_000079100	136				SignalP-noTM (SIGNALP_EUK)
GPLIN_000079200	418				no IPS match
GPLIN_000079300	244				SignalP-noTM (SIGNALP_GRAM_NEGATIVE); SignalP-noTM (SIGNALP_EUK); TMhelix (TMHMM); TMhelix (TMHMM); TMhelix (TMHMM); TMhelix (TMHMM)
GPLIN_000079400	401	nuclear receptor subfamily 2 group e member 1	14	P:cell migration; P:positive regulation of growth rate; P:steroid hormone mediated signaling pathway; P:determination of adult lifespan; F:zinc ion binding; P:positive regulation of transcription from RNA polymerase II promoter; P:hermaphrodite genitalia development; F:sequence-specific DNA binding; F:protein binding; F:sequence-specific DNA binding transcription factor activity; F:steroid hormon…	no IPS match
GPLIN_000079500	183	flavin monooxygenase	2	F:oxidoreductase activity; P:reproduction	TMhelix (TMHMM)
GPLIN_000079600	684	protein isoform a	9	P:hermaphrodite genitalia development; P:embryo development ending in birth or egg hatching; P:nematode larval development; F:binding; C:mitochondrial inner membrane; P:transmembrane transport; P:positive regulation of growth rate; C:integral to membrane; F:symporter activity	TMhelix (TMHMM); TMhelix (TMHMM); TMhelix (TMHMM); TMhelix (TMHMM); TMhelix (TMHMM); TMhelix (TMHMM); TMhelix (TMHMM)
GPLIN_000079700	355				TMhelix (TMHMM)
GPLIN_000079900	126	prefoldin subunit 1	9	C:cytoplasm; P:hermaphrodite genitalia development; P:embryo development ending in birth or egg hatching; P:body morphogenesis; P:positive regulation of multicellular organism growth; P:positive regulation of growth rate; P:locomotion; P:microtubule nucleation; P:gonad development	no IPS match
GPLIN_000080000	526	heat shock protein 70	2	F:ATP binding; P:response to stress	no IPS match
GPLIN_000080100	435				no IPS match
GPLIN_000080200	186				no IPS match
GPLIN_000080300	628				no IPS match
GPLIN_000080400	203				no IPS match
GPLIN_000080500	825				no IPS match
GPLIN_000080600	535				no IPS match
GPLIN_000080700	154	ileal sodium bile acid cotransporter	1	C:membrane	TMhelix (TMHMM); TMhelix (TMHMM); TMhelix (TMHMM); TMhelix (TMHMM)
GPLIN_000081000	132				no IPS match
GPLIN_000081100	699				no IPS match
GPLIN_000081200	88				TMhelix (TMHMM); TMhelix (TMHMM)
GPLIN_000081300	968				TMhelix (TMHMM); TMhelix (TMHMM); TMhelix (TMHMM); TMhelix (TMHMM)
GPLIN_000081400	653	protein xrp2	7	P:ribonucleoside triphosphate metabolic process; P:pronephros development; C:cell part; P:heart looping; P:heterocycle metabolic process; P:nucleotide biosynthetic process; F:binding	no IPS match
GPLIN_000081600	658	drp-1 protein	7	C:mitochondrion; P:apoptotic mitochondrial changes; F:protein binding; F:nucleotide binding; P:morphogenesis of an epithelium; P:embryo development ending in birth or egg hatching; P:mitochondrial fission	no IPS match
GPLIN_000081700	255				no IPS match
GPLIN_000081800	347				no IPS match
GPLIN_000081900	370				no IPS match
GPLIN_000472400	242	aldose 1-epimerase	1	F:catalytic activity	no IPS match
GPLIN_000472500	817	major facilitator transporter	1	P:transport	TMhelix (TMHMM); TMhelix (TMHMM); TMhelix (TMHMM); TMhelix (TMHMM); TMhelix (TMHMM); TMhelix (TMHMM); TMhelix (TMHMM); TMhelix (TMHMM); TMhelix (TMHMM); TMhelix (TMHMM); TMhelix (TMHMM); TMhelix (TMHMM); TMhelix (TMHMM); TMhelix (TMHMM)
GPLIN_000472600	413	btb poz domain-containing protein kctd16-like	1	P:embryo development ending in birth or egg hatching	no IPS match
GPLIN_000472700	264	inositol monophosphatase 1-like	4	P:thermotaxis; P:protein localization; C:cytoplasm; F:inositol or phosphatidylinositol phosphatase activity	no IPS match
GPLIN_000472800	394	protein spinster-like	2	F:methylated histone residue binding; C:nucleus	TMhelix (TMHMM); TMhelix (TMHMM); TMhelix (TMHMM); TMhelix (TMHMM); TMhelix (TMHMM); TMhelix (TMHMM); TMhelix (TMHMM); TMhelix (TMHMM); TMhelix (TMHMM)
GPLIN_000472900	194				no IPS match
GPLIN_000473000	710	ariadne ubiquitin-conjugating enzyme e2 binding protein	5	F:protein binding; P:ubiquitin-dependent protein catabolic process; F:zinc ion binding; F:small conjugating protein ligase activity; C:ubiquitin ligase complex	TMhelix (TMHMM); TMhelix (TMHMM)
GPLIN_000473100	342				no IPS match
GPLIN_000473200	557	twik (kcnk-like) family of potassium alpha subunit 17	7	P:parturition; P:regulation of muscle contraction; P:oviposition; P:locomotion; P:potassium ion transport; C:membrane; F:ion channel activity	TMhelix (TMHMM); TMhelix (TMHMM); TMhelix (TMHMM); TMhelix (TMHMM); TMhelix (TMHMM); TMhelix (TMHMM)
GPLIN_000473300	1571	tsc-22 dip bun family protein	2	F:sequence-specific DNA binding transcription factor activity; P:regulation of transcription, DNA-dependent	SignalP-noTM (SIGNALP_EUK); TMhelix (TMHMM); TMhelix (TMHMM); TMhelix (TMHMM)
GPLIN_000473400	759	cre-mlt-7 protein	8	P:lipid metabolic process; P:nematode larval development; P:cuticle development involved in collagen and cuticulin-based cuticle molting cycle; P:peptide cross-linking; P:locomotion; F:peroxidase activity; P:growth; P:post-embryonic body morphogenesis	TMhelix (TMHMM)
GPLIN_000473500	847				no IPS match
GPLIN_000473600	362	isoform b	1	P:mesoderm development	no IPS match
GPLIN_000473700	156				TMhelix (TMHMM); TMhelix (TMHMM); TMhelix (TMHMM)
GPLIN_000473800	129				TMhelix (TMHMM); TMhelix (TMHMM)
GPLIN_000473900	269				no IPS match
GPLIN_000474000	559	octopamine receptor	3	F:G-protein coupled receptor activity; P:G-protein coupled receptor signaling pathway; C:integral to membrane	TMhelix (TMHMM); TMhelix (TMHMM); TMhelix (TMHMM); TMhelix (TMHMM); TMhelix (TMHMM); TMhelix (TMHMM); TMhelix (TMHMM)
GPLIN_000474100	1884				no IPS match
GPLIN_000474200	642	protein sta-2	1	P:cellular process	no IPS match
GPLIN_000474300	128				no IPS match
GPLIN_000474400	410	target of egr1 protein 1	1	F:binding	no IPS match
GPLIN_000474500	182	39s ribosomal protein mitochondrial	1	C:ribonucleoprotein complex	no IPS match
GPLIN_000474600	436				SignalP-noTM (SIGNALP_EUK)
GPLIN_000474800	808				no IPS match
GPLIN_000474900	4998	calcium binding egf domain containing protein	4	C:membrane; C:intracellular membrane-bounded organelle; C:cytoplasmic part; P:metabolic process	SignalP-TM (SIGNALP_GRAM_POSITIVE); SignalP-noTM (SIGNALP_EUK)
GPLIN_000475000	428				SignalP-noTM (SIGNALP_EUK)
GPLIN_000475100	297				no IPS match
GPLIN_000475200	583	akt-1	8	P:insulin receptor signaling pathway; P:protein phosphorylation; F:calmodulin binding; P:determination of adult lifespan; F:protein serine/threonine kinase activity; C:intracellular; P:dauer entry; F:ATP binding	no IPS match
GPLIN_000475300	446	s- glutathione dehydrogenase	1	F:catalytic activity	no IPS match
GPLIN_000475400	1518				no IPS match
GPLIN_000475500	257				TMhelix (TMHMM); TMhelix (TMHMM); TMhelix (TMHMM); TMhelix (TMHMM); TMhelix (TMHMM)
GPLIN_001362100	72	60s ribosomal protein l12	13	P:translation; P:positive regulation of growth rate; C:ribosome; P:transcription initiation from RNA polymerase II promoter; F:structural constituent of ribosome; P:reproduction; P:secretion by cell; F:DNA binding; P:nematode larval development; P:receptor-mediated endocytosis; P:embryo development ending in birth or egg hatching; C:nucleus; F:RNA polymerase II transcription factor activity	no IPS match
GPLIN_001362200	268	charged multivesicular body protein	5	P:protein transport; P:embryo development ending in birth or egg hatching; P:positive regulation of growth rate; P:nematode larval development; P:locomotion	no IPS match
GPLIN_001362300	320	dynein light chain tctex-type partial	1	P:embryo development ending in birth or egg hatching	no IPS match
GPLIN_001362400	447				no IPS match
GPLIN_001362500	89	methionine aminopeptidase	5	P:cellular process; P:proteolysis; F:zinc ion binding; F:metalloexopeptidase activity; F:aminopeptidase activity	no IPS match
GPLIN_001362600	1805	carnitine o-palmitoyltransferase mitochondrial	2	P:embryo development ending in birth or egg hatching; F:transferase activity	no IPS match
GPLIN_001362700	370				no IPS match
GPLIN_001362800	145				no IPS match
GPLIN_001362900	268	cre-rsr-2 protein	5	P:hermaphrodite genitalia development; P:embryo development ending in birth or egg hatching; P:negative regulation of vulval development; P:determination of adult lifespan; P:growth	no IPS match
GPLIN_001363000	462	protein cogc-8	2	P:cellular process; P:localization	no IPS match
GPLIN_001363200	378				SignalP-noTM (SIGNALP_EUK)
GPLIN_000475600	50				no IPS match
GPLIN_000475700	1173				no IPS match
GPLIN_000475800	313	fad-dependent oxidoreductase domain-containing protein 1	3	P:embryo development ending in birth or egg hatching; P:reproduction; P:positive regulation of growth rate	no IPS match
GPLIN_000475900	105	protein aat- isoform b	3	C:membrane; P:amino acid transport; P:transmembrane transport	TMhelix (TMHMM); TMhelix (TMHMM)
GPLIN_000476000	436	protein aat- isoform b	2	C:cell surface; P:transport	TMhelix (TMHMM); TMhelix (TMHMM); TMhelix (TMHMM); TMhelix (TMHMM); TMhelix (TMHMM); TMhelix (TMHMM); TMhelix (TMHMM)
GPLIN_000476100	593	akt-1	8	P:insulin receptor signaling pathway; P:protein phosphorylation; F:calmodulin binding; P:determination of adult lifespan; F:protein serine/threonine kinase activity; C:intracellular; P:dauer entry; F:ATP binding	no IPS match
GPLIN_000476200	83				SignalP-TM (SIGNALP_GRAM_POSITIVE); SignalP-noTM (SIGNALP_EUK)
GPLIN_000476300	350				no IPS match
GPLIN_000476400	83				TMhelix (TMHMM)
GPLIN_000476500	290	zinc transporter zip11-like	1	P:ion transport	TMhelix (TMHMM); TMhelix (TMHMM); TMhelix (TMHMM); TMhelix (TMHMM); TMhelix (TMHMM); TMhelix (TMHMM); TMhelix (TMHMM)
GPLIN_000476600	930	atp-dependent dna helicase q5	2	P:determination of adult lifespan; P:response to DNA damage stimulus	no IPS match
GPLIN_000476700	145				SignalP-TM (SIGNALP_GRAM_POSITIVE); SignalP-noTM (SIGNALP_EUK)
GPLIN_000476800	348				no IPS match
GPLIN_000476900	108				no IPS match
GPLIN_000477000	319				TMhelix (TMHMM)
GPLIN_000477100	187				TMhelix (TMHMM); TMhelix (TMHMM); TMhelix (TMHMM); TMhelix (TMHMM)
GPLIN_000477200	73	mitochondrial dicarboxylate carrier-like	15	F:succinate transmembrane transporter activity; P:thiosulfate transport; F:binding; F:sulfate transmembrane transporter activity; F:malate transmembrane transporter activity; P:malate transmembrane transport; C:nucleolus; C:integral to membrane; C:mitochondrial inner membrane; P:succinate transmembrane transport; P:sulfate transport; F:thiosulfate transmembrane transporter activity; P:phosphate i…	no IPS match
GPLIN_000477300	494				no IPS match
GPLIN_000477400	196				no IPS match
GPLIN_000477500	69				SignalP-noTM (SIGNALP_EUK); SignalP-TM (SIGNALP_GRAM_POSITIVE); TMhelix (TMHMM)
GPLIN_000477600	303				no IPS match
GPLIN_000477700	596	protein lpr-3	3	P:positive regulation of growth rate; P:nematode larval development; P:locomotion	SignalP-noTM (SIGNALP_EUK)
GPLIN_000477800	103				no IPS match
GPLIN_000477900	203	probable atp-dependent rna helicase ddx49-like	3	F:nucleic acid binding; F:ATP binding; F:ATP-dependent helicase activity	no IPS match
GPLIN_000478000	95				no IPS match
GPLIN_000478100	544				no IPS match
GPLIN_000478200	314	e3 ubiquitin-protein ligase march2	2	C:intracellular membrane-bounded organelle; C:cytoplasmic part	TMhelix (TMHMM); TMhelix (TMHMM)
GPLIN_000478300	448	protein lips-17	4	P:L-methionine salvage from methylthioadenosine; P:oxidation-reduction process; F:metal ion binding; F:dioxygenase activity	no IPS match
GPLIN_000478400	179	chromatin-remodeling complex atpase chain iswi	4	P:gamete generation; P:body morphogenesis; P:positive regulation of growth rate; P:nematode larval development	SignalP-TM (SIGNALP_GRAM_POSITIVE); SignalP-noTM (SIGNALP_EUK); SignalP-noTM (SIGNALP_GRAM_NEGATIVE); TMhelix (TMHMM)
GPLIN_000478500	1820	isoform c	2	F:protein binding; C:cell part	no IPS match
GPLIN_000478600	126				TMhelix (TMHMM); TMhelix (TMHMM)
GPLIN_000478700	613	cytochrome p450 4v2-like	2	F:oxidoreductase activity; F:iron ion binding	TMhelix (TMHMM); TMhelix (TMHMM)
GPLIN_000478800	759	cre-dyf-5 protein	10	F:MAP kinase activity; P:protein phosphorylation; C:axon; C:dendrite; P:nonmotile primary cilium assembly; F:ATP binding; C:cilium; C:neuronal cell body; P:intraflagellar transport; P:protein localization	no IPS match
GPLIN_000478900	91	mitochondrial atpase inhibitor	4	C:mitochondrion; P:negative regulation of nucleotide metabolic process; P:negative regulation of ATPase activity; F:ATPase inhibitor activity	no IPS match
GPLIN_001363300	436				no IPS match
GPLIN_001363400	217				no IPS match
GPLIN_001363500	144				no IPS match
GPLIN_001363600	438	cytoplasmic trna 2-thiolation protein 1-like	6	P:tRNA thio-modification; P:regulation of plant-type cell wall organization or biogenesis; C:cytosol; P:tRNA wobble uridine modification; P:response to reactive oxygen species; F:tRNA binding	no IPS match
GPLIN_001363700	135				SignalP-noTM (SIGNALP_GRAM_NEGATIVE); SignalP-TM (SIGNALP_GRAM_POSITIVE); SignalP-noTM (SIGNALP_EUK)
GPLIN_001363800	616	repressor of lrx1	6	P:tRNA thio-modification; P:regulation of plant-type cell wall organization or biogenesis; C:cytosol; P:tRNA wobble uridine modification; P:response to reactive oxygen species; F:tRNA binding	no IPS match
GPLIN_001363900	118				SignalP-noTM (SIGNALP_EUK); SignalP-TM (SIGNALP_GRAM_POSITIVE); SignalP-noTM (SIGNALP_GRAM_NEGATIVE)
GPLIN_001364000	1941	domon domain containing protein	5	P:catecholamine metabolic process; P:carbohydrate catabolic process; F:carbohydrate binding; F:dopamine beta-monooxygenase activity; P:oxidation-reduction process	SignalP-noTM (SIGNALP_EUK); TMhelix (TMHMM); TMhelix (TMHMM)
GPLIN_001364100	92				no IPS match
GPLIN_001364200	180	cre-flp-16 protein	2	C:extracellular region; P:neuropeptide signaling pathway	SignalP-TM (SIGNALP_GRAM_POSITIVE)
GPLIN_001364300	394	geranylgeranyl transferase type-1 subunit beta	1	F:catalytic activity	no IPS match
GPLIN_001364400	162	collagen-like surface protein	6	P:embryo development ending in birth or egg hatching; P:body morphogenesis; P:nematode larval development; C:cell part; P:reproduction; P:growth	no IPS match
GPLIN_001364500	313	palmitoyl-protein thioesterase 1	13	P:cellular protein catabolic process; P:transport; P:oviposition; F:palmitoyl-(protein) hydrolase activity; P:cellular membrane organization; P:regulation of biological quality; P:post-embryonic development; C:lysosome; P:neurological system process; P:cellular protein modification process; P:mitochondrion organization; P:regulation of cellular process; P:regulation of cellular component organiza…	SignalP-noTM (SIGNALP_EUK)
GPLIN_000479000	548				TMhelix (TMHMM); TMhelix (TMHMM)
GPLIN_000479100	202				TMhelix (TMHMM); TMhelix (TMHMM)
GPLIN_000479200	121				no IPS match
GPLIN_000479300	202				TMhelix (TMHMM); TMhelix (TMHMM)
GPLIN_000479400	131	bone morphogenetic protein 3	3	P:cellular process; F:BMP receptor binding; P:skeletal system development	no IPS match
GPLIN_000479500	332				no IPS match
GPLIN_000479600	66				no IPS match
GPLIN_000479700	243				no IPS match
GPLIN_000479800	178				no IPS match
GPLIN_000479900	174				no IPS match
GPLIN_000480000	488				no IPS match
GPLIN_000480100	1593				TMhelix (TMHMM)
GPLIN_000480200	109	ring-box protein 2-like	3	F:NEDD8 ligase activity; F:zinc ion binding; P:protein neddylation	no IPS match
GPLIN_000480300	86				SignalP-noTM (SIGNALP_EUK)
GPLIN_000480400	239				TMhelix (TMHMM); TMhelix (TMHMM); TMhelix (TMHMM)
GPLIN_000480500	434				TMhelix (TMHMM)
GPLIN_000480600	284				TMhelix (TMHMM)
GPLIN_000480700	181				no IPS match
GPLIN_000480800	517	protein nex- isoform b	8	P:embryo development ending in birth or egg hatching; P:regulation of cell shape; F:1-phosphatidylinositol binding; F:heparin binding; F:phosphatidylethanolamine binding; P:cell adhesion; F:phosphatidylserine binding; F:heparan sulfate proteoglycan binding	no IPS match
GPLIN_000480900	327				no IPS match
GPLIN_000481000	120				no IPS match
GPLIN_000481100	189				SignalP-TM (SIGNALP_GRAM_POSITIVE); SignalP-noTM (SIGNALP_EUK)
GPLIN_000481200	163				no IPS match
GPLIN_000481300	668	ran gtpase-activating protein 1	2	P:regulation of cellular process; C:intracellular part	no IPS match
GPLIN_001364600	215				no IPS match
GPLIN_001364700	567	sodium nucleoside cotransporter 2	1	C:membrane	TMhelix (TMHMM); TMhelix (TMHMM); TMhelix (TMHMM); TMhelix (TMHMM); TMhelix (TMHMM); TMhelix (TMHMM); TMhelix (TMHMM); TMhelix (TMHMM); TMhelix (TMHMM); TMhelix (TMHMM); TMhelix (TMHMM)
GPLIN_001364800	241	ras-related protein rab-3	12	P:regulation of pharyngeal pumping; P:small GTPase mediated signal transduction; P:mating behavior; C:synaptic vesicle; P:chemotaxis; P:nucleocytoplasmic transport; P:synaptic transmission, cholinergic; P:positive regulation of locomotion; F:GTPase activity; P:intracellular protein transport; C:nucleus; F:GTP binding	no IPS match
GPLIN_001364900	443	beta-tubulin isotype 1	8	C:microtubule; P:protein polymerization; P:GTP catabolic process; P:microtubule-based movement; F:GTPase activity; F:structural molecule activity; C:cytoplasm; F:GTP binding	no IPS match
GPLIN_001365000	290	tuftelin-interacting protein 11	5	F:binding; P:anatomical structure development; P:regulation of cellular process; P:developmental process involved in reproduction; P:embryo development	no IPS match
GPLIN_001365100	462	tuftelin-interacting protein 11	10	P:growth; P:hermaphrodite genitalia development; P:nematode larval development; F:protein binding; P:regulation of cell proliferation; P:locomotion; P:germ cell development; P:embryo development ending in birth or egg hatching; P:regulation of meiosis; C:nucleus	no IPS match
GPLIN_001365200	325	protein clr- isoform d	10	P:negative regulation of fibroblast growth factor receptor signaling pathway; P:protein dephosphorylation; P:oviposition; P:collagen and cuticulin-based cuticle development; F:phosphatase activity; P:body morphogenesis; P:nematode larval development; P:positive regulation of locomotion; P:morphogenesis of an epithelium; C:plasma membrane	TMhelix (TMHMM); TMhelix (TMHMM); TMhelix (TMHMM)
GPLIN_001365300	149	protein unc- isoform e	7	F:metal ion binding; F:lipid binding; C:cytoplasmic vesicle membrane; C:cell junction; P:exocytosis; C:synapse; P:protein transport	no IPS match
GPLIN_001365400	1057	ap3d1 protein	18	C:membrane coat; C:trans-Golgi network; P:eye pigment biosynthetic process; P:growth; F:protein transporter activity; P:regulation of sequestering of zinc ion; P:intracellular protein transport; P:vesicle-mediated transport; P:embryo development ending in birth or egg hatching; P:nematode larval development; P:antigen processing and presentation, exogenous lipid antigen via MHC class Ib; P:zinc i…	no IPS match
GPLIN_001365500	474				TMhelix (TMHMM); TMhelix (TMHMM); TMhelix (TMHMM); TMhelix (TMHMM); TMhelix (TMHMM)
GPLIN_001365600	654	dnak protein	1	P:response to stress	no IPS match
GPLIN_001365700	320				TMhelix (TMHMM)
GPLIN_001365800	343				TMhelix (TMHMM); TMhelix (TMHMM); TMhelix (TMHMM)
GPLIN_001365900	112				TMhelix (TMHMM)
GPLIN_001366000	78	ribosomal protein l40	8	P:embryo development ending in birth or egg hatching; P:nematode larval development; C:ribosome; F:structural constituent of ribosome; P:reproduction; P:growth; C:nucleus; P:translation	no IPS match
GPLIN_001366100	84				SignalP-TM (SIGNALP_GRAM_POSITIVE); SignalP-noTM (SIGNALP_EUK); TMhelix (TMHMM)
GPLIN_001366200	84				no IPS match
GPLIN_001366300	275				TMhelix (TMHMM); TMhelix (TMHMM); TMhelix (TMHMM)
GPLIN_001366400	108				TMhelix (TMHMM); TMhelix (TMHMM)
GPLIN_001366500	1985	heat repeat-containing protein 5b-like	4	P:positive regulation of growth rate; P:receptor-mediated endocytosis; P:nematode larval development; P:locomotion	no IPS match
GPLIN_000481400	653	diacylglycerol kinase beta isoform 3	4	F:diacylglycerol kinase activity; P:platelet activation; F:protein binding; C:plasma membrane	no IPS match
GPLIN_000481500	428	t-box 19	12	P:pituitary gland development; P:positive regulation of transcription from RNA polymerase II promoter; P:growth; P:cell fate commitment; F:DNA binding; P:nematode larval development; F:protein binding; F:sequence-specific DNA binding transcription factor activity; P:regulation of cell proliferation; P:embryonic body morphogenesis; P:embryo development ending in birth or egg hatching; C:nucleus	no IPS match
GPLIN_000481600	269				no IPS match
GPLIN_000481700	157	28s ribosomal protein mitochondrial-like	5	P:embryo development ending in birth or egg hatching; P:nematode larval development; P:positive regulation of growth rate; P:reproduction; C:intracellular part	no IPS match
GPLIN_000481800	94				no IPS match
GPLIN_000482000	591				no IPS match
GPLIN_000482100	327				no IPS match
GPLIN_000482200	636				no IPS match
GPLIN_000482300	382				no IPS match
GPLIN_000482400	91				no IPS match
GPLIN_000482500	319	cuticular collagen	2	F:structural constituent of cuticle; C:collagen	TMhelix (TMHMM)
GPLIN_000482600	149				SignalP-noTM (SIGNALP_GRAM_NEGATIVE); SignalP-noTM (SIGNALP_EUK); TMhelix (TMHMM)
GPLIN_000482700	122				no IPS match
GPLIN_000482800	170				no IPS match
GPLIN_000482900	149				no IPS match
GPLIN_000483000	147	protein cbg11191	2	F:cysteine-type endopeptidase activity; P:proteolysis	no IPS match
GPLIN_000483100	247				no IPS match
GPLIN_000483200	192				no IPS match
GPLIN_000483300	530	beta-fructofuranosidase	1	F:hydrolase activity	SignalP-noTM (SIGNALP_EUK)
GPLIN_000483400	235				SignalP-noTM (SIGNALP_EUK)
GPLIN_000483500	76				no IPS match
GPLIN_000483600	72				SignalP-TM (SIGNALP_GRAM_POSITIVE); SignalP-noTM (SIGNALP_EUK); TMhelix (TMHMM)
GPLIN_000483700	207	mps one binder kinase activator-like 3	8	C:Golgi cisterna membrane; F:metal ion binding; C:membrane fraction; F:kinase activity; P:phosphorylation; F:protein binding; P:transport; C:perinuclear region of cytoplasm	no IPS match
GPLIN_000483800	200				no IPS match
GPLIN_000483900	538	atp synthase subunit mitochondrial	19	P:angiogenesis; F:proton-transporting ATPase activity, rotational mechanism; C:cilium; F:hydrogen-exporting ATPase activity, phosphorylative mechanism; P:negative regulation of cell adhesion involved in substrate-bound cell migration; F:proton-transporting ATP synthase activity, rotational mechanism; P:regulation of intracellular pH; P:ATP hydrolysis coupled proton transport; F:MHC class I protei…	SignalP-TM (SIGNALP_GRAM_POSITIVE)
GPLIN_000484000	718	protein arginine n-methyltransferase 5 isoform 2	7	F:protein binding; P:signal transduction in response to DNA damage; P:peptidyl-arginine methylation; P:negative regulation of transcription, DNA-dependent; C:intracellular part; P:histone arginine methylation; F:histone-arginine N-methyltransferase activity	no IPS match
GPLIN_000484100	242	tryptophanyl-trna synthetase	5	P:translation; F:binding; C:intracellular membrane-bounded organelle; F:ligase activity; C:cytoplasmic part	TMhelix (TMHMM)
GPLIN_000484200	519				TMhelix (TMHMM)
GPLIN_000484300	353	protein-tyrosine phosphatase	1	F:hydrolase activity	no IPS match
GPLIN_000484400	1255	hypothetical upf0028 protein in chromosome	3	C:intracellular membrane-bounded organelle; F:hydrolase activity; P:metabolic process	SignalP-TM (SIGNALP_GRAM_POSITIVE); TMhelix (TMHMM)
GPLIN_000484500	81				SignalP-TM (SIGNALP_GRAM_POSITIVE); TMhelix (TMHMM)
GPLIN_000484600	898	mitotic checkpoint serine threonine-protein kinase bub1	9	F:transferase activity, transferring phosphorus-containing groups; P:cytokinesis; P:hermaphrodite genitalia development; C:kinetochore; P:nematode larval development; F:protein binding; P:locomotion; P:morphogenesis of an epithelium; P:embryo development ending in birth or egg hatching	no IPS match
GPLIN_000484700	222				no IPS match
GPLIN_000484800	250				SignalP-noTM (SIGNALP_EUK); SignalP-TM (SIGNALP_GRAM_POSITIVE)
GPLIN_000484900	432				SignalP-noTM (SIGNALP_EUK)
GPLIN_001366600	183	cell division cycle protein 16 homolog	8	P:regulation of cell cycle process; C:spindle; P:mitosis; C:nuclear part; P:regulation of ubiquitin-protein ligase activity involved in mitotic cell cycle; C:protein complex; P:negative regulation of cellular process; C:cytoplasmic part	no IPS match
GPLIN_001366700	82				no IPS match
GPLIN_001366800	965				no IPS match
GPLIN_001366900	246				TMhelix (TMHMM)
GPLIN_001367000	468	cre-lips-7 protein	1	P:lipid storage	SignalP-noTM (SIGNALP_EUK)
GPLIN_001367100	787				TMhelix (TMHMM); TMhelix (TMHMM)
GPLIN_001367200	68				SignalP-TM (SIGNALP_GRAM_POSITIVE); SignalP-noTM (SIGNALP_GRAM_NEGATIVE); SignalP-noTM (SIGNALP_EUK)
GPLIN_001367300	707	protein clh- isoform a	5	P:embryo development ending in birth or egg hatching; P:transport; P:reproduction; C:membrane; F:ion channel activity	TMhelix (TMHMM); TMhelix (TMHMM); TMhelix (TMHMM); TMhelix (TMHMM); TMhelix (TMHMM); TMhelix (TMHMM); TMhelix (TMHMM)
GPLIN_001367400	291				SignalP-noTM (SIGNALP_EUK); TMhelix (TMHMM)
GPLIN_001367500	72				no IPS match
GPLIN_001367600	234	protein glna-2	2	P:glutamine metabolic process; F:glutaminase activity	no IPS match
GPLIN_001367700	137				no IPS match
GPLIN_001367800	101				no IPS match
GPLIN_001367900	295	ring finger protein 121	6	P:ER-associated protein catabolic process; C:Golgi membrane; F:ubiquitin-protein ligase activity; P:protein ubiquitination; P:endoplasmic reticulum unfolded protein response; C:sarcoplasmic reticulum membrane	TMhelix (TMHMM); TMhelix (TMHMM)
GPLIN_001368000	206	trans-2-enoyl- mitochondrial	5	F:trans-2-enoyl-CoA reductase (NADPH) activity; F:binding; P:determination of adult lifespan; P:fatty acid metabolic process; C:mitochondrion	no IPS match
GPLIN_001368100	608	bardet-biedl syndrome 1	4	P:convergent extension; C:cell projection; P:multicellular organismal development; P:cilium assembly	no IPS match
GPLIN_000485000	108				SignalP-noTM (SIGNALP_EUK); SignalP-noTM (SIGNALP_GRAM_NEGATIVE); SignalP-TM (SIGNALP_GRAM_POSITIVE)
GPLIN_000485100	197				no IPS match
GPLIN_000485200	225	methylthioribulose-1-phosphate dehydratase	1	F:binding	no IPS match
GPLIN_000485300	443	pre-mrna-splicing factor atp-dependent rna helicase	2	F:binding; F:nucleoside-triphosphatase activity	no IPS match
GPLIN_000485600	109				no IPS match
GPLIN_000485700	96				no IPS match
GPLIN_000485800	97				SignalP-noTM (SIGNALP_EUK)
GPLIN_000485900	70				no IPS match
GPLIN_000486000	273				SignalP-noTM (SIGNALP_EUK)
GPLIN_000486100	254				no IPS match
GPLIN_000486200	471				no IPS match
GPLIN_000486300	115				SignalP-TM (SIGNALP_GRAM_POSITIVE)
GPLIN_000486400	94				no IPS match
GPLIN_000486500	252	protein	15	F:RNA helicase activity; P:RNA interference; P:regulation of cell proliferation; C:U12-type spliceosomal complex; P:positive regulation of growth rate; P:receptor-mediated endocytosis; P:locomotion; P:RNA processing; P:embryo development ending in birth or egg hatching; P:morphogenesis of an epithelium; P:nematode larval development; P:regulation of meiosis; P:germ cell development; P:feminizatio…	no IPS match
GPLIN_000486600	319	pre-mrna-splicing factor atp-dependent rna helicase	2	F:nucleoside-triphosphatase activity; F:binding	no IPS match
GPLIN_000486700	105	mitochondrial import inner membrane translocase subunit tim14	7	P:embryo development ending in birth or egg hatching; P:nematode larval development; P:reproduction; P:growth; P:receptor-mediated endocytosis; C:membrane; C:mitochondrion	TMhelix (TMHMM)
GPLIN_000486800	496				no IPS match
GPLIN_000486900	168				TMhelix (TMHMM)
GPLIN_000487000	191				TMhelix (TMHMM); TMhelix (TMHMM); TMhelix (TMHMM)
GPLIN_000487100	327				SignalP-noTM (SIGNALP_EUK)
GPLIN_000487200	162				TMhelix (TMHMM); TMhelix (TMHMM); TMhelix (TMHMM)
GPLIN_000487300	146	tissue factor pathway inhibitor 2 precursor	5	C:extracellular space; P:negative regulation of peptidase activity; C:plasma membrane; P:blood coagulation, extrinsic pathway; F:endopeptidase inhibitor activity	SignalP-noTM (SIGNALP_EUK)
GPLIN_000487400	176				SignalP-TM (SIGNALP_GRAM_POSITIVE); SignalP-noTM (SIGNALP_GRAM_NEGATIVE); SignalP-noTM (SIGNALP_EUK)
GPLIN_000487500	187				no IPS match
GPLIN_000487600	785	poly polymerase gamma	3	P:anatomical structure development; P:reproduction; P:multicellular organismal development	no IPS match
GPLIN_000487700	268				no IPS match
GPLIN_000487800	284	transmembrane protein 144	1	P:nematode larval development	TMhelix (TMHMM); TMhelix (TMHMM); TMhelix (TMHMM); TMhelix (TMHMM); TMhelix (TMHMM); TMhelix (TMHMM); TMhelix (TMHMM); TMhelix (TMHMM)
GPLIN_000487900	455	carboxypeptidase	1	F:peptidase activity, acting on L-amino acid peptides	SignalP-TM (SIGNALP_GRAM_POSITIVE); SignalP-noTM (SIGNALP_EUK)
GPLIN_000488000	155				TMhelix (TMHMM)
GPLIN_000488100	154				TMhelix (TMHMM)
GPLIN_000488200	154				no IPS match
GPLIN_000488300	676				no IPS match
GPLIN_000488400	931				no IPS match
GPLIN_000488500	217				no IPS match
GPLIN_000488600	98				SignalP-noTM (SIGNALP_EUK)
GPLIN_000488700	648	asp-3	3	P:cell death; P:determination of adult lifespan; F:protein binding	no IPS match
GPLIN_000488800	75				no IPS match
GPLIN_000488900	69				SignalP-TM (SIGNALP_EUK); SignalP-TM (SIGNALP_GRAM_POSITIVE); TMhelix (TMHMM)
GPLIN_000489000	77				TMhelix (TMHMM)
GPLIN_000489100	191	protein isoform c	1	P:embryo development ending in birth or egg hatching	TMhelix (TMHMM); TMhelix (TMHMM); TMhelix (TMHMM)
GPLIN_000489200	127	glutathione synthetase	4	P:embryo development ending in birth or egg hatching; P:nematode larval development; P:positive regulation of growth rate; F:catalytic activity	no IPS match
GPLIN_001368200	118				no IPS match
GPLIN_001368300	107				no IPS match
GPLIN_001368400	104				SignalP-noTM (SIGNALP_EUK); SignalP-noTM (SIGNALP_GRAM_NEGATIVE)
GPLIN_001368500	471	protein pamn-1	1	F:monooxygenase activity	TMhelix (TMHMM)
GPLIN_001368600	368	splicing arginine serine-rich 7	9	P:embryo development ending in birth or egg hatching; P:nematode larval development; F:nucleic acid binding; P:RNA interference; P:positive regulation of locomotion; P:positive regulation of growth rate; P:lipid storage; P:receptor-mediated endocytosis; F:nucleotide binding	no IPS match
GPLIN_001368700	588	protein mltn-3	2	P:multicellular organismal development; P:anatomical structure development	SignalP-noTM (SIGNALP_EUK)
GPLIN_001368800	178	protein mlt-10	7	C:integral to membrane; C:extracellular space; P:embryo development ending in birth or egg hatching; P:reproduction; P:cuticle development involved in collagen and cuticulin-based cuticle molting cycle; P:epidermis development; P:locomotion	TMhelix (TMHMM); TMhelix (TMHMM); TMhelix (TMHMM); TMhelix (TMHMM)
GPLIN_001368900	421	cuticle collagen 14	5	P:hermaphrodite genitalia development; P:collagen and cuticulin-based cuticle development; C:integral to membrane; C:extracellular region; F:structural constituent of cuticle	TMhelix (TMHMM)
GPLIN_001369000	126	acyl-coenzyme a thioesterase 13	3	P:embryo development ending in birth or egg hatching; ; P:protein homotetramerization	no IPS match
GPLIN_001369100	186	gastric inhibitory polypeptide receptor	5	P:adenylate cyclase-activating G-protein coupled receptor signaling pathway; P:cellular calcium ion homeostasis; P:locomotion; C:membrane; F:calcitonin receptor activity	TMhelix (TMHMM)
GPLIN_001369200	307				no IPS match
GPLIN_001369300	477				no IPS match
GPLIN_001369400	890				no IPS match
GPLIN_001369500	420	epsin 2	8	P:embryo development ending in birth or egg hatching; P:nematode larval development; F:protein binding; P:positive regulation of locomotion; P:positive regulation of growth rate; P:lipid storage; P:receptor-mediated endocytosis; P:germline cell cycle switching, mitotic to meiotic cell cycle	no IPS match
GPLIN_001369600	737	guanylate kinase family protein	6	P:embryo development ending in birth or egg hatching; P:nematode larval development; P:ovulation; C:zonula adherens; P:growth; P:zonula adherens assembly	no IPS match
GPLIN_001369700	507	protein del-8	1	P:ion transport	SignalP-noTM (SIGNALP_EUK); TMhelix (TMHMM)
GPLIN_001369800	591	wnt-11 protein	22	P:regulation of localization; P:regulation of gene expression; P:establishment of localization; P:regulation of multicellular organismal development; P:regulation of anatomical structure morphogenesis; P:regulation of signal transduction; P:non-canonical Wnt receptor signaling pathway; P:eye development; P:cell migration involved in gastrulation; P:regulation of cellular component organization; P…	TMhelix (TMHMM)
GPLIN_001369900	1071				no IPS match
GPLIN_001370000	854				no IPS match
GPLIN_001370100	132				no IPS match
GPLIN_000489300	137				TMhelix (TMHMM); TMhelix (TMHMM)
GPLIN_000489500	451				no IPS match
GPLIN_000489600	215				SignalP-TM (SIGNALP_GRAM_POSITIVE)
GPLIN_000489700	193	nadh dehydrogenase	4	P:embryo development ending in birth or egg hatching; P:nematode larval development; C:cell part; P:growth	no IPS match
GPLIN_000489800	782				no IPS match
GPLIN_000489900	133				no IPS match
GPLIN_000490000	366	cuticle collagen dpy-2	3	P:collagen and cuticulin-based cuticle development; C:extracellular region; F:structural constituent of cuticle	TMhelix (TMHMM)
GPLIN_000490100	450	cuticle collagen dpy-2	4	P:regulation of multicellular organism growth; F:structural constituent of collagen and cuticulin-based cuticle; P:post-embryonic body morphogenesis; C:collagen	TMhelix (TMHMM)
GPLIN_000490200	580	protein downstream neighbor of son homolog	1	P:multicellular organismal development	no IPS match
GPLIN_000490300	537	flavin monooxygenase	1	P:reproduction	TMhelix (TMHMM)
GPLIN_000490400	628				SignalP-noTM (SIGNALP_EUK); TMhelix (TMHMM)
GPLIN_000490500	280	glycosyltransferase family 43 protein	1	F:transferase activity	no IPS match
GPLIN_000490600	496				SignalP-noTM (SIGNALP_EUK); TMhelix (TMHMM)
GPLIN_000490700	440				no IPS match
GPLIN_000490800	247				SignalP-noTM (SIGNALP_EUK); SignalP-TM (SIGNALP_GRAM_POSITIVE)
GPLIN_000490900	115	lipase family protein	2	P:meiotic chromosome segregation; P:lipid storage	SignalP-noTM (SIGNALP_EUK)
GPLIN_000491000	230				TMhelix (TMHMM); TMhelix (TMHMM)
GPLIN_000491100	262				no IPS match
GPLIN_000491200	1800	collagen alpha-1 chain	13	P:positive regulation of growth rate; P:determination of adult lifespan; P:muscle organ development; C:basement membrane; P:positive regulation of protein secretion; P:reproduction; P:nematode larval development; F:protein binding; P:inductive cell migration; P:receptor-mediated endocytosis; F:extracellular matrix structural constituent; P:embryo development ending in birth or egg hatching; P:ext…	no IPS match
GPLIN_000491300	335	cre-dmd-5 protein	5	F:sequence-specific DNA binding transcription factor activity; F:DNA binding; P:sex differentiation; C:nucleus; P:regulation of transcription, DNA-dependent	no IPS match
GPLIN_000491400	573	protein madf-5	1	F:protein binding	no IPS match
GPLIN_000491500	327	n-acetylgalactosamine kinase	3	F:phosphotransferase activity, alcohol group as acceptor; F:kinase activity; P:cellular metabolic process	no IPS match
GPLIN_000491600	383				no IPS match
GPLIN_000491700	230	charged multivesicular body protein 4b	8	P:striated muscle myosin thick filament assembly; P:growth; P:molting cycle, collagen and cuticulin-based cuticle; P:body morphogenesis; P:nematode larval development; P:locomotion; C:endosome membrane; P:embryo development ending in birth or egg hatching	no IPS match
GPLIN_000491800	527				no IPS match
GPLIN_000492000	514				no IPS match
GPLIN_000492100	164				no IPS match
GPLIN_000492200	933	coatomer subunit beta	11	C:COPI vesicle coat; C:cytosol; P:determination of adult lifespan; P:retrograde vesicle-mediated transport, Golgi to ER; P:reproduction; P:secretion by cell; P:intra-Golgi vesicle-mediated transport; F:protein binding; P:COPI coating of Golgi vesicle; P:intracellular protein transport; F:structural molecule activity	no IPS match
GPLIN_000492300	1114	cadherin domain containing protein	5	P:embryo development ending in birth or egg hatching; C:extracellular space; C:neuronal cell body membrane; P:olfactory learning; C:intracellular membrane-bounded organelle	SignalP-noTM (SIGNALP_EUK); TMhelix (TMHMM)
GPLIN_000492400	82				no IPS match
GPLIN_000492500	969	protein shn- isoform b	3	P:defecation; P:positive regulation of growth rate; P:rhythmic behavior	no IPS match
GPLIN_000492600	214	protein gnrr-6	2	P:nematode larval development; P:locomotion	TMhelix (TMHMM)
GPLIN_000492700	124				no IPS match
GPLIN_000492800	195				no IPS match
GPLIN_000492900	655				TMhelix (TMHMM); TMhelix (TMHMM); TMhelix (TMHMM); TMhelix (TMHMM); TMhelix (TMHMM); TMhelix (TMHMM); TMhelix (TMHMM)
GPLIN_000493000	109				no IPS match
GPLIN_000493100	251	poly -binding-splicing factor half pint	13	P:axon guidance; P:feminization of hermaphroditic germ-line; P:positive regulation of growth rate; P:oviposition; P:hermaphrodite genitalia development; P:axonal fasciculation; P:nematode larval development; P:regulation of cell proliferation; P:germ cell development; P:receptor-mediated endocytosis; P:morphogenesis of an epithelium; P:embryo development ending in birth or egg hatching; P:regulat…	no IPS match
GPLIN_000493200	293	lipoyltransferase mitochondrial	3	F:catalytic activity; C:mitochondrion; F:protein binding	no IPS match
GPLIN_000493300	1148	protein gcy-9	7	F:protein kinase activity; P:cyclic nucleotide biosynthetic process; F:phosphorus-oxygen lyase activity; F:nucleotide binding; P:phosphorylation; P:signal transduction; C:membrane	SignalP-noTM (SIGNALP_EUK); TMhelix (TMHMM); TMhelix (TMHMM)
GPLIN_001370200	57				no IPS match
GPLIN_001370300	210				no IPS match
GPLIN_001370400	71				no IPS match
GPLIN_001370500	275				no IPS match
GPLIN_001370600	141	ubiquitin carboxyl-terminal hydrolase 7	1	F:hydrolase activity	no IPS match
GPLIN_001370700	306				no IPS match
GPLIN_001370800	176				no IPS match
GPLIN_001370900	194				no IPS match
GPLIN_000493400	225				no IPS match
GPLIN_000493500	78				no IPS match
GPLIN_000493600	206				SignalP-noTM (SIGNALP_EUK); SignalP-TM (SIGNALP_GRAM_POSITIVE); SignalP-noTM (SIGNALP_GRAM_NEGATIVE)
GPLIN_000493700	211	protein bath-9	1	F:protein binding	no IPS match
GPLIN_000493800	171				TMhelix (TMHMM); TMhelix (TMHMM); TMhelix (TMHMM)
GPLIN_000493900	234				no IPS match
GPLIN_000494000	198				SignalP-noTM (SIGNALP_EUK); TMhelix (TMHMM)
GPLIN_000494100	175				no IPS match
GPLIN_000494200	615				no IPS match
GPLIN_000494300	298				no IPS match
GPLIN_000494400	241				no IPS match
GPLIN_000494500	216	ras-related protein rab-38-like	4	C:cytoplasm; C:intracellular membrane-bounded organelle; P:macromolecule localization; P:cellular process	no IPS match
GPLIN_000494600	552	kh domain containing protein	4	P:cellular process; P:organ development; C:cytoplasm; C:nucleus	no IPS match
GPLIN_000494700	164				no IPS match
GPLIN_000494800	208				no IPS match
GPLIN_000494900	202				no IPS match
GPLIN_000495000	84				SignalP-noTM (SIGNALP_EUK); SignalP-TM (SIGNALP_GRAM_POSITIVE); TMhelix (TMHMM)
GPLIN_000495100	487				no IPS match
GPLIN_000495200	162				SignalP-TM (SIGNALP_GRAM_POSITIVE); SignalP-noTM (SIGNALP_EUK)
GPLIN_000495300	283				SignalP-noTM (SIGNALP_EUK)
GPLIN_000495400	273				no IPS match
GPLIN_000495500	85	protein cpn-3	3	P:nematode larval development; P:embryo development ending in birth or egg hatching; P:growth	no IPS match
GPLIN_000495600	171	cre-cpn-3 protein	3	P:nematode larval development; P:embryo development ending in birth or egg hatching; P:growth	no IPS match
GPLIN_000495700	299	protein lon-3	4	P:embryo development ending in birth or egg hatching; C:collagen and cuticulin-based cuticle extracellular matrix; C:extracellular matrix part; P:collagen and cuticulin-based cuticle development	TMhelix (TMHMM)
GPLIN_000495800	194				no IPS match
GPLIN_000495900	85				SignalP-TM (SIGNALP_EUK); TMhelix (TMHMM); TMhelix (TMHMM)
GPLIN_000496000	784				no IPS match
GPLIN_000496100	640	dimethylaniline monooxygenase	6	P:embryo development ending in birth or egg hatching; C:endoplasmic reticulum membrane; F:monooxygenase activity; C:intrinsic to membrane; F:coenzyme binding; P:metabolic process	TMhelix (TMHMM); TMhelix (TMHMM)
GPLIN_000496200	184				no IPS match
GPLIN_000496300	162				SignalP-noTM (SIGNALP_EUK); TMhelix (TMHMM)
GPLIN_000496400	416				no IPS match
GPLIN_000496500	217				no IPS match
GPLIN_000496600	188				TMhelix (TMHMM)
GPLIN_000496700	894	cathepsin b-like cysteine proteinase	1	F:hydrolase activity	SignalP-noTM (SIGNALP_EUK); TMhelix (TMHMM); TMhelix (TMHMM); TMhelix (TMHMM)
GPLIN_000496800	464	heterogeneous nuclear ribonucleoprotein	11	P:positive regulation of growth rate; F:binding; P:determination of adult lifespan; P:hemidesmosome assembly; P:hermaphrodite genitalia development; C:chromosome, telomeric region; P:nematode larval development; P:morphogenesis of an epithelium; P:oogenesis; P:embryo development ending in birth or egg hatching; P:negative regulation of multicellular organism growth	SignalP-noTM (SIGNALP_GRAM_NEGATIVE); SignalP-TM (SIGNALP_GRAM_POSITIVE); SignalP-noTM (SIGNALP_EUK)
GPLIN_000496900	596	cytochrome p450 family protein	2	F:metal ion binding; P:locomotion	TMhelix (TMHMM); TMhelix (TMHMM)
GPLIN_001371000	322				no IPS match
GPLIN_001371100	161	ubiquitin family protein	1	P:cellular macromolecule metabolic process	no IPS match
GPLIN_001371200	189				no IPS match
GPLIN_001371300	266				no IPS match
GPLIN_001371400	113				TMhelix (TMHMM)
GPLIN_001371500	766				SignalP-noTM (SIGNALP_GRAM_NEGATIVE); SignalP-TM (SIGNALP_GRAM_POSITIVE); SignalP-noTM (SIGNALP_EUK); TMhelix (TMHMM)
GPLIN_001371600	240	protein fev-like	4	F:sequence-specific DNA binding transcription factor activity; F:sequence-specific DNA binding; C:nucleus; P:regulation of transcription, DNA-dependent	no IPS match
GPLIN_001371700	895	hormone-sensitive lipase-like	1	C:lipid particle	no IPS match
GPLIN_001371800	514	kin of irre-like protein 3-like	1	P:lipid storage	TMhelix (TMHMM)
GPLIN_001371900	84	hexokinase family protein	5	P:phosphorylation; F:protein binding; F:ATP binding; P:glycolysis; F:hexokinase activity	no IPS match
GPLIN_000497000	194	very long-chain specific acyl- mitochondrial-like	4	P:embryo development ending in birth or egg hatching; P:metabolic process; F:oxidoreductase activity, acting on the CH-CH group of donors; P:positive regulation of growth rate	no IPS match
GPLIN_000497100	642	very long-chain specific acyl- mitochondrial-like	4	P:embryo development ending in birth or egg hatching; P:metabolic process; F:oxidoreductase activity, acting on the CH-CH group of donors; P:positive regulation of growth rate	SignalP-TM (SIGNALP_GRAM_POSITIVE)
GPLIN_000497200	960	mh1 domain protein	4	P:DNA replication; F:sequence-specific DNA binding transcription factor activity; C:nucleus; P:regulation of transcription, DNA-dependent	no IPS match
GPLIN_000497300	216				no IPS match
GPLIN_000497400	88	ribosomal protein l36	4	C:ribosome; F:structural constituent of ribosome; P:translation; F:protein binding	no IPS match
GPLIN_000497500	785	est embl	9	C:cytoplasm; F:protein binding; C:axon; P:protein phosphorylation; F:ATP binding; P:determination of adult lifespan; P:germline cell cycle switching, mitotic to meiotic cell cycle; C:neuronal cell body; F:protein serine/threonine kinase activity	no IPS match
GPLIN_000497600	165	protein cah-2	1	F:protein binding	no IPS match
GPLIN_000497700	218				no IPS match
GPLIN_000497800	1775	chitin synthase	7	P:embryo development ending in birth or egg hatching; P:body morphogenesis; P:nematode larval development; F:transferase activity, transferring glycosyl groups; P:positive regulation of growth rate; P:reproduction; P:locomotion	TMhelix (TMHMM); TMhelix (TMHMM); TMhelix (TMHMM); TMhelix (TMHMM); TMhelix (TMHMM); TMhelix (TMHMM); TMhelix (TMHMM); TMhelix (TMHMM); TMhelix (TMHMM); TMhelix (TMHMM); TMhelix (TMHMM); TMhelix (TMHMM)
GPLIN_000497900	234				no IPS match
GPLIN_000498000	195	calmodulin-like protein	2	P:embryo development ending in birth or egg hatching; F:calcium ion binding	no IPS match
GPLIN_000498100	232				SignalP-noTM (SIGNALP_GRAM_NEGATIVE); SignalP-TM (SIGNALP_GRAM_POSITIVE); SignalP-noTM (SIGNALP_EUK)
GPLIN_000498200	365				no IPS match
GPLIN_000498300	1161	dna damage-binding protein 1	10	P:proteasomal ubiquitin-dependent protein catabolic process; P:nucleotide-excision repair, DNA damage removal; P:cell cycle checkpoint; C:Cul4A-RING ubiquitin ligase complex; F:DNA binding; C:Cul4B-RING ubiquitin ligase complex; P:protein ubiquitination involved in ubiquitin-dependent protein catabolic process; F:protein binding; C:nucleoplasm; C:cytoplasm	no IPS match
GPLIN_000498400	85	mbf-1 protein	14	P:regulation of lipid metabolic process; P:positive regulation of DNA binding; C:nucleolus; P:regulation of transcription, DNA-dependent; F:sequence-specific DNA binding; F:transcription activator activity; F:protein binding; F:sequence-specific DNA binding transcription factor activity; P:endothelial cell differentiation; F:histone acetyltransferase activity; F:transcription coactivator activity…	no IPS match
GPLIN_000498500	460	mof protein	3	P:cellular process; C:intracellular organelle; F:transferase activity, transferring acyl groups other than amino-acyl groups	no IPS match
GPLIN_000498600	337	zinc finger protein	2	F:zinc ion binding; C:intracellular	no IPS match
GPLIN_000498700	2375				SignalP-noTM (SIGNALP_EUK); TMhelix (TMHMM)
GPLIN_000498800	149				no IPS match
GPLIN_000498900	1280				no IPS match
GPLIN_000499000	431	aspartate aminotransferase	12	P:oxaloacetate metabolic process; P:fatty acid transport; P:aspartate catabolic process; P:glutamate catabolic process to 2-oxoglutarate; P:aspartate biosynthetic process; F:L-aspartate:2-oxoglutarate aminotransferase activity; C:mitochondrial inner membrane; P:response to ethanol; P:glutamate catabolic process to aspartate; C:mitochondrial matrix; F:pyridoxal phosphate binding; C:plasma membrane	no IPS match
GPLIN_000499100	514				TMhelix (TMHMM)
GPLIN_000499200	183				no IPS match
GPLIN_000499300	339	innexin unc-7	6	C:gap junction; P:regulation of pharyngeal pumping; P:gap junction assembly; P:oviposition; P:locomotion; P:response to chemical stimulus	TMhelix (TMHMM)
GPLIN_000499400	857				TMhelix (TMHMM)
GPLIN_000499500	343				no IPS match
GPLIN_000499600	161				no IPS match
GPLIN_000499700	188				no IPS match
GPLIN_000499800	87				no IPS match
GPLIN_000499900	254				SignalP-TM (SIGNALP_GRAM_POSITIVE); SignalP-noTM (SIGNALP_EUK)
GPLIN_000500000	1181	osm9	10	P:transport; P:negative adaptation of signaling pathway; P:sensory perception of smell; P:hyperosmotic response; C:neuronal cell body; F:cation channel activity; P:olfactory learning; C:nonmotile primary cilium; C:membrane; P:response to mechanical stimulus	TMhelix (TMHMM); TMhelix (TMHMM); TMhelix (TMHMM); TMhelix (TMHMM)
GPLIN_000500100	696	ww domain containing protein	8	P:negative regulation of cellular process; F:protein C-terminus binding; P:protein complex assembly; P:cell adhesion; C:cell-cell junction; P:regulation of signal transduction; F:nucleotide binding; P:cell surface receptor signaling pathway	no IPS match
GPLIN_000500200	320	tetraspanin family protein	4	P:growth; P:body morphogenesis; P:collagen and cuticulin-based cuticle development; P:nematode larval development	TMhelix (TMHMM); TMhelix (TMHMM); TMhelix (TMHMM); TMhelix (TMHMM)
GPLIN_000500300	113				no IPS match
GPLIN_000500400	129				no IPS match
GPLIN_001372000	136				no IPS match
GPLIN_001372100	751	krab-a domain-containing protein	1	F:binding	no IPS match
GPLIN_001372200	745	protein rpy-1	7	P:cellular process; F:binding; C:synapse; P:signaling; P:lipid storage; C:intracellular part; C:membrane	TMhelix (TMHMM)
GPLIN_001372300	415	unc-4	11	C:axon; P:synapse assembly; P:regulation of axonogenesis; P:regulation of transcription, DNA-dependent; F:DNA binding; P:neuroblast fate determination; F:sequence-specific DNA binding transcription factor activity; P:synaptic target recognition; P:locomotion; P:regulation of synapse structure and activity; C:nucleus	no IPS match
GPLIN_001372400	126				no IPS match
GPLIN_001372500	68				no IPS match
GPLIN_001372600	433	hypothetical kda protein in chromosome	4	P:regulation of biological process; P:signaling; P:multicellular organismal process; P:endocytosis	no IPS match
GPLIN_000500500	74				no IPS match
GPLIN_000500600	192				TMhelix (TMHMM)
GPLIN_000500700	141	protein isoform c	4	P:cellular process; F:binding; F:protein kinase activity; C:cell part	no IPS match
GPLIN_000500800	218				no IPS match
GPLIN_000500900	2256				TMhelix (TMHMM)
GPLIN_000501000	277				no IPS match
GPLIN_000501100	644				SignalP-noTM (SIGNALP_EUK)
GPLIN_000501200	95				no IPS match
GPLIN_000501300	192				no IPS match
GPLIN_000501400	209				no IPS match
GPLIN_000501500	81				no IPS match
GPLIN_000501600	111				TMhelix (TMHMM); TMhelix (TMHMM)
GPLIN_000501700	303				no IPS match
GPLIN_000501800	172				no IPS match
GPLIN_000501900	92				SignalP-TM (SIGNALP_GRAM_POSITIVE); SignalP-noTM (SIGNALP_EUK); TMhelix (TMHMM)
GPLIN_000502000	150				no IPS match
GPLIN_000502100	293				TMhelix (TMHMM)
GPLIN_000502200	263				no IPS match
GPLIN_000502300	68				no IPS match
GPLIN_000502400	365	protein puf-9	1	F:binding	no IPS match
GPLIN_000502500	903				no IPS match
GPLIN_000502600	275	wap four-disulfide core domain protein 8	4	C:nematocyst; F:serine-type endopeptidase inhibitor activity; F:ion channel inhibitor activity; C:extracellular region	SignalP-noTM (SIGNALP_EUK)
GPLIN_000502700	79				SignalP-noTM (SIGNALP_EUK); TMhelix (TMHMM)
GPLIN_000502800	186				no IPS match
GPLIN_000502900	248				no IPS match
GPLIN_000503000	83				TMhelix (TMHMM)
GPLIN_000503100	246				no IPS match
GPLIN_000503200	568	ribonucleoside-diphosphate reductase large subunit	6	C:ribonucleoside-diphosphate reductase complex; P:deoxyribonucleotide biosynthetic process; P:DNA replication; F:ATP binding; F:ribonucleoside-diphosphate reductase activity, thioredoxin disulfide as acceptor; P:oxidation-reduction process	no IPS match
GPLIN_000503300	845	protein twk-2	1	P:ion transport	TMhelix (TMHMM); TMhelix (TMHMM); TMhelix (TMHMM); TMhelix (TMHMM); TMhelix (TMHMM); TMhelix (TMHMM); TMhelix (TMHMM); TMhelix (TMHMM); TMhelix (TMHMM)
GPLIN_000503400	958				no IPS match
GPLIN_000503500	168				no IPS match
GPLIN_000503600	613				no IPS match
GPLIN_000503700	587	guanine nucleotide-binding protein g subunit alpha-like	8	F:signal transducer activity; P:adenylate cyclase-modulating G-protein coupled receptor signaling pathway; C:heterotrimeric G-protein complex; P:GTP catabolic process; F:G-protein beta/gamma-subunit complex binding; F:GTPase activity; F:GTP binding; F:G-protein coupled receptor binding	no IPS match
GPLIN_000503800	476	pan domain-containing protein	7	P:molting cycle, collagen and cuticulin-based cuticle; C:integral to membrane; P:embryo development ending in birth or egg hatching; P:reproduction; P:growth; P:nematode larval development; P:locomotion	no IPS match
GPLIN_000503900	299	pan domain-containing protein	6	P:molting cycle, collagen and cuticulin-based cuticle; P:embryo development ending in birth or egg hatching; P:reproduction; P:growth; P:nematode larval development; P:locomotion	TMhelix (TMHMM)
GPLIN_000504000	649				no IPS match
GPLIN_001372700	93				no IPS match
GPLIN_001372800	188	inhibitor of growth protein 5-like	4	P:regulation of biological process; F:zinc ion binding; P:cellular macromolecule biosynthetic process; P:nucleic acid metabolic process	no IPS match
GPLIN_001372900	165				no IPS match
GPLIN_001373000	140				TMhelix (TMHMM)
GPLIN_001373100	161	glutathione synthetase-like	3	P:embryo development ending in birth or egg hatching; P:nematode larval development; P:positive regulation of growth rate	no IPS match
GPLIN_001373200	92				no IPS match
GPLIN_001373300	844				no IPS match
GPLIN_000504100	649	alr-1	5	F:sequence-specific DNA binding transcription factor activity; F:transcription regulator activity; F:sequence-specific DNA binding; C:nucleus; P:regulation of transcription, DNA-dependent	no IPS match
GPLIN_000504200	223				no IPS match
GPLIN_000504300	233				no IPS match
GPLIN_000504400	870				no IPS match
GPLIN_000504500	248	20s proteasome subunit alpha 6	12	C:cytoplasm; P:embryo development ending in birth or egg hatching; P:nematode larval development; C:proteasome core complex, alpha-subunit complex; P:molting cycle, collagen and cuticulin-based cuticle; P:ubiquitin-dependent protein catabolic process; P:reproduction; P:determination of adult lifespan; P:locomotion; P:growth; C:nucleus; F:threonine-type endopeptidase activity	no IPS match
GPLIN_000504900	330	abhydrolase domain-containing protein fam108c1-like	1	F:hydrolase activity	no IPS match
GPLIN_000505000	299				no IPS match
GPLIN_000505100	407	lim domain-containing protein unc-97	16	C:M band; C:integrin complex; F:zinc ion binding; P:sensory perception of mechanical stimulus; C:adherens junction; C:striated muscle dense body; P:muscle organ development; P:cell-cell junction organization; P:striated muscle contraction involved in embryonic body morphogenesis; P:lipid storage; P:nematode larval development; P:locomotion; P:receptor-mediated endocytosis; F:myosin binding; P:emb…	no IPS match
GPLIN_000505200	161	pterin-4-alpha-carbinolamine dehydratase	2	F:4-alpha-hydroxytetrahydrobiopterin dehydratase activity; P:tetrahydrobiopterin biosynthetic process	no IPS match
GPLIN_000505300	593	vacuolar protein sorting-associated protein 52 homolog	1	F:protein binding	no IPS match
GPLIN_000505400	181				no IPS match
GPLIN_000505500	358				no IPS match
GPLIN_000505600	246	ribosomal protein l19	9	P:embryo development ending in birth or egg hatching; P:nematode larval development; C:ribosome; F:structural constituent of ribosome; P:cytokinesis; P:reproduction; P:determination of adult lifespan; P:growth; P:translation	no IPS match
GPLIN_000505700	243				no IPS match
GPLIN_000505800	187	insulin gene enhancer protein isl-1	12	F:transcription regulator activity; P:heart development; P:axonogenesis; P:regulation of transcription, DNA-dependent; P:locomotion; C:intracellular part; P:response to stimulus; P:localization; P:mesenchymal cell differentiation; F:DNA binding; P:positive regulation of cellular process; P:spinal cord motor neuron differentiation	no IPS match
GPLIN_000505900	144				TMhelix (TMHMM); TMhelix (TMHMM)
GPLIN_000506000	366				no IPS match
GPLIN_000506100	213	ggl domain-containing protein	10	P:apical protein localization; P:actin filament organization; P:regulation of cell shape; F:signal transducer activity; P:G-protein coupled receptor signaling pathway; P:asymmetric neuroblast division; C:heterotrimeric G-protein complex; P:embryonic heart tube development; P:cell adhesion; P:proboscis extension reflex	no IPS match
GPLIN_000506200	665	atp-binding cassette sub-family f member 1-like	5	P:cellular process; F:nucleoside-triphosphatase activity; P:hermaphrodite genitalia development; F:nucleotide binding; P:embryo development ending in birth or egg hatching	no IPS match
GPLIN_000506300	304				SignalP-noTM (SIGNALP_GRAM_NEGATIVE); SignalP-noTM (SIGNALP_EUK); SignalP-TM (SIGNALP_GRAM_POSITIVE)
GPLIN_000506400	397				no IPS match
GPLIN_000506500	295				TMhelix (TMHMM); TMhelix (TMHMM); TMhelix (TMHMM); TMhelix (TMHMM)
GPLIN_000506600	393				no IPS match
GPLIN_000506700	592	mef2c protein	9	F:ice binding; P:positive regulation of transcription from RNA polymerase II promoter; F:sequence-specific DNA binding; P:response to freezing; F:sequence-specific DNA binding transcription factor activity; F:protein kinase binding; P:homoiothermy; P:anterior/posterior pattern specification; C:nucleus	no IPS match
GPLIN_000506800	940				no IPS match
GPLIN_000506900	436	nadh dehydrogenase	7	P:embryo development ending in birth or egg hatching; P:nematode larval development; P:positive regulation of growth rate; P:reproduction; P:determination of adult lifespan; P:metabolic process; F:catalytic activity	no IPS match
GPLIN_000507000	518	dna polymerase sigma	9	F:binding; P:anatomical structure development; P:cell cycle process; P:chromosome organization; P:chromosome segregation; P:response to drug; P:multicellular organismal development; P:developmental process involved in reproduction; C:nucleus	no IPS match
GPLIN_000507100	110	btb poz domain-containing protein	8	C:membrane; P:embryo development ending in birth or egg hatching; P:hatching; C:cytoplasm; P:growth; F:identical protein binding; P:body morphogenesis; P:nematode larval development	no IPS match
GPLIN_000507200	247	speckle-type poz protein	8	C:membrane; P:embryo development ending in birth or egg hatching; P:hatching; C:cytoplasm; P:growth; F:identical protein binding; P:body morphogenesis; P:nematode larval development	no IPS match
GPLIN_001373400	75				no IPS match
GPLIN_001373500	81				no IPS match
GPLIN_001373600	168				no IPS match
GPLIN_001373700	268				no IPS match
GPLIN_001373800	176				no IPS match
GPLIN_000082000	256				no IPS match
GPLIN_000082200	1299	pao retrotransposon peptidase family protein	1	F:binding	no IPS match
GPLIN_000082300	358				no IPS match
GPLIN_000082400	357				no IPS match
GPLIN_000082500	287	amp-binding enzyme family protein	6	P:cellular process; P:fatty acid transport; F:protein binding; P:metabolic process; F:catalytic activity; C:plasma membrane	no IPS match
GPLIN_000082600	127				no IPS match
GPLIN_000082700	82				TMhelix (TMHMM)
GPLIN_000082900	324				SignalP-TM (SIGNALP_GRAM_POSITIVE)
GPLIN_000083100	753				TMhelix (TMHMM)
GPLIN_000083200	144				no IPS match
GPLIN_000083300	342	protein cyp-33c7	2	F:oxidoreductase activity; F:iron ion binding	no IPS match
GPLIN_000083400	414	protein cyp-33c2	1	P:positive regulation of growth rate	no IPS match
GPLIN_000083600	165	ribosomal protein l12	10	P:embryo development ending in birth or egg hatching; P:nematode larval development; C:ribosome; F:structural constituent of ribosome; F:RNA binding; P:secretion by cell; P:positive regulation of growth rate; P:reproduction; P:receptor-mediated endocytosis; P:translation	no IPS match
GPLIN_000083800	832				TMhelix (TMHMM); TMhelix (TMHMM); TMhelix (TMHMM); TMhelix (TMHMM); TMhelix (TMHMM); TMhelix (TMHMM); TMhelix (TMHMM); TMhelix (TMHMM); TMhelix (TMHMM); TMhelix (TMHMM); TMhelix (TMHMM); TMhelix (TMHMM); TMhelix (TMHMM); TMhelix (TMHMM); TMhelix (TMHMM); TMhelix (TMHMM)
GPLIN_000083900	779	cysteine synthase	3	F:protein binding; P:cysteine biosynthetic process; F:catalytic activity	no IPS match
GPLIN_000084000	82				no IPS match
GPLIN_000084300	299				no IPS match
GPLIN_000084500	188	protein cpl- isoform b	13	C:vesicle lumen; P:positive regulation of growth rate; C:lysosome; C:fusome; C:yolk granule; P:salivary gland cell autophagic cell death; P:proteolysis; F:cysteine-type endopeptidase activity; F:structural constituent of chitin-based larval cuticle; F:protein binding; P:locomotion; P:protein catabolic process; P:embryo development ending in birth or egg hatching	no IPS match
GPLIN_000084600	236				SignalP-noTM (SIGNALP_EUK)
GPLIN_000084700	167				no IPS match
GPLIN_000084800	227				no IPS match
GPLIN_000084900	81				SignalP-TM (SIGNALP_GRAM_POSITIVE); SignalP-noTM (SIGNALP_EUK)
GPLIN_000085000	590				no IPS match
GPLIN_000085100	678				TMhelix (TMHMM)
GPLIN_000085200	112				no IPS match
GPLIN_000085300	233				SignalP-noTM (SIGNALP_EUK); SignalP-noTM (SIGNALP_GRAM_NEGATIVE); SignalP-TM (SIGNALP_GRAM_POSITIVE); TMhelix (TMHMM); TMhelix (TMHMM)
GPLIN_000085400	328	alcohol dehydrogenase	5	F:octanol dehydrogenase activity; F:binding; P:alcohol metabolic process; F:S-(hydroxymethyl)glutathione dehydrogenase activity; F:alcohol dehydrogenase (NAD) activity	no IPS match
GPLIN_000085500	124				no IPS match
GPLIN_000085600	123				no IPS match
GPLIN_000085700	243				no IPS match
GPLIN_000085800	266				TMhelix (TMHMM); TMhelix (TMHMM); TMhelix (TMHMM); TMhelix (TMHMM); TMhelix (TMHMM); TMhelix (TMHMM); TMhelix (TMHMM)
GPLIN_000086000	94				SignalP-noTM (SIGNALP_EUK); TMhelix (TMHMM)
GPLIN_000086100	90				no IPS match
GPLIN_000086200	165				SignalP-TM (SIGNALP_GRAM_POSITIVE); SignalP-TM (SIGNALP_EUK); TMhelix (TMHMM); TMhelix (TMHMM)
GPLIN_000086300	115				no IPS match
GPLIN_000086400	175	pinus taeda anonymous locus 0_2213_01 genomic sequence	1	F:transferase activity, transferring hexosyl groups	no IPS match
GPLIN_000086600	115				no IPS match
GPLIN_000507300	172				no IPS match
GPLIN_000507400	397				no IPS match
GPLIN_000507500	135				no IPS match
GPLIN_000507600	95				no IPS match
GPLIN_000507700	87				no IPS match
GPLIN_000507800	235				SignalP-noTM (SIGNALP_GRAM_NEGATIVE); SignalP-noTM (SIGNALP_EUK); SignalP-TM (SIGNALP_GRAM_POSITIVE)
GPLIN_000507900	320				no IPS match
GPLIN_000508000	251				SignalP-noTM (SIGNALP_EUK)
GPLIN_000508100	77				SignalP-noTM (SIGNALP_EUK); SignalP-noTM (SIGNALP_GRAM_NEGATIVE); SignalP-TM (SIGNALP_GRAM_POSITIVE)
GPLIN_000508200	385				SignalP-noTM (SIGNALP_EUK)
GPLIN_000508300	91				no IPS match
GPLIN_000508400	243				SignalP-noTM (SIGNALP_EUK); SignalP-TM (SIGNALP_GRAM_POSITIVE); TMhelix (TMHMM)
GPLIN_000508500	374				TMhelix (TMHMM); TMhelix (TMHMM); TMhelix (TMHMM); TMhelix (TMHMM); TMhelix (TMHMM); TMhelix (TMHMM); TMhelix (TMHMM); TMhelix (TMHMM); TMhelix (TMHMM)
GPLIN_000508600	125				no IPS match
GPLIN_000508700	284	protein cln-	2	P:determination of adult lifespan; P:regulation of oviposition	TMhelix (TMHMM); TMhelix (TMHMM); TMhelix (TMHMM); TMhelix (TMHMM)
GPLIN_000508800	312				no IPS match
GPLIN_000508900	86				no IPS match
GPLIN_000509000	634	uncharacterized protein loc100121110	1	F:catalytic activity	no IPS match
GPLIN_000509100	172	protein isoform b	2	P:determination of adult lifespan; P:reproduction	no IPS match
GPLIN_000509200	317				TMhelix (TMHMM)
GPLIN_000509300	412				no IPS match
GPLIN_001373900	254				no IPS match
GPLIN_001374000	80				no IPS match
GPLIN_001374100	180				no IPS match
GPLIN_001374200	1050				no IPS match
GPLIN_001374300	870	transcription initiation factor tfiid subunit a family protein	1	F:binding	no IPS match
GPLIN_001374400	331	tata box binding protein	19	P:transcription from RNA polymerase III promoter; P:transcription initiation from RNA polymerase II promoter; P:determination of adult lifespan; P:viral process; P:positive regulation of growth rate; P:receptor-mediated endocytosis; F:general RNA polymerase II transcription factor activity; ; F:repressing transcription factor binding; P:embryo development ending in birth or egg hatching; C:pronuc…	no IPS match
GPLIN_001374500	426	protein isoform a	1	C:integral to membrane	TMhelix (TMHMM); TMhelix (TMHMM); TMhelix (TMHMM); TMhelix (TMHMM); TMhelix (TMHMM); TMhelix (TMHMM); TMhelix (TMHMM); TMhelix (TMHMM); TMhelix (TMHMM)
GPLIN_001374600	110				no IPS match
GPLIN_001374700	87				SignalP-noTM (SIGNALP_EUK)
GPLIN_001374800	123	ef hand family protein	1	F:calcium ion binding	no IPS match
GPLIN_001374900	1059				no IPS match
GPLIN_001375000	122	malate dehydrogenase	5	P:cellular carbohydrate metabolic process; F:binding; F:L-malate dehydrogenase activity; P:malate metabolic process; P:tricarboxylic acid cycle	SignalP-noTM (SIGNALP_EUK)
GPLIN_000509400	362	protein let- isoform c	6	P:morphogenesis of an epithelium; P:determination of adult lifespan; P:reproduction; P:regulation of tube size; P:epithelial cell development; P:locomotion	no IPS match
GPLIN_000509500	216				no IPS match
GPLIN_000509600	477				no IPS match
GPLIN_000509700	236				SignalP-noTM (SIGNALP_EUK)
GPLIN_000509800	107				no IPS match
GPLIN_000509900	135				no IPS match
GPLIN_000510000	719	pan domain containing protein	2	P:multicellular organismal process; P:developmental process	SignalP-noTM (SIGNALP_EUK); SignalP-TM (SIGNALP_GRAM_POSITIVE); SignalP-noTM (SIGNALP_GRAM_NEGATIVE)
GPLIN_000510100	265	proliferating cell nuclear antigen	6	F:DNA polymerase processivity factor activity; F:DNA binding; F:protein binding; P:regulation of DNA replication; C:PCNA complex; C:nucleus	no IPS match
GPLIN_000510200	152	potential rna polymerase i and iii shared subunit rpc19	3	F:DNA-directed RNA polymerase activity; P:transcription, DNA-dependent; F:DNA binding	no IPS match
GPLIN_000510300	135				no IPS match
GPLIN_000510400	777	polyribonucleotide nucleotidyltransferase mitochondrial	1	F:catalytic activity	SignalP-TM (SIGNALP_GRAM_POSITIVE)
GPLIN_000510500	293				no IPS match
GPLIN_000510600	320	testis-specific serine threonine-protein kinase 3	3	P:cellular process; P:ion transport; F:kinase activity	no IPS match
GPLIN_000510700	116	nadh dehydrogenase	7	P:positive regulation of growth rate; P:determination of adult lifespan; P:hermaphrodite genitalia development; P:nematode larval development; P:receptor-mediated endocytosis; P:embryo development ending in birth or egg hatching; P:positive regulation of multicellular organism growth	no IPS match
GPLIN_000510800	578	gpi mannosyltransferase 1	1	F:transferase activity	TMhelix (TMHMM); TMhelix (TMHMM); TMhelix (TMHMM); TMhelix (TMHMM); TMhelix (TMHMM); TMhelix (TMHMM); TMhelix (TMHMM); TMhelix (TMHMM); TMhelix (TMHMM)
GPLIN_000510900	171	diphthine synthase	2	P:metabolic process; F:transferase activity	no IPS match
GPLIN_000511000	181	diphthine synthase	3	P:peptidyl-diphthamide biosynthetic process from peptidyl-histidine; F:diphthine synthase activity; P:methylation	no IPS match
GPLIN_000511100	139				no IPS match
GPLIN_000511200	351				no IPS match
GPLIN_001375100	394				no IPS match
GPLIN_001375200	138				no IPS match
GPLIN_001375300	295				no IPS match
GPLIN_001375400	185				no IPS match
GPLIN_001375500	835				TMhelix (TMHMM); TMhelix (TMHMM); TMhelix (TMHMM); TMhelix (TMHMM); TMhelix (TMHMM); TMhelix (TMHMM); TMhelix (TMHMM); TMhelix (TMHMM)
GPLIN_001375600	106				SignalP-noTM (SIGNALP_GRAM_NEGATIVE); SignalP-noTM (SIGNALP_EUK)
GPLIN_001375700	177				no IPS match
GPLIN_001375800	156				no IPS match
GPLIN_001375900	68				no IPS match
GPLIN_000511300	883				no IPS match
GPLIN_000511400	211	poly(adp-ribose) polymerase	17	F:NAD binding; F:protein N-terminus binding; P:DNA damage response, detection of DNA damage; P:cellular response to insulin stimulus; C:nucleolus; F:metal ion binding; P:base-excision repair; P:telomere maintenance; C:transcription factor complex; F:identical protein binding; P:protein autoprocessing; P:protein ADP-ribosylation; P:regulation of growth rate; F:transcription factor binding; C:nucle…	no IPS match
GPLIN_000511500	415	dnaj homolog subfamily b member 12	1	P:locomotion	TMhelix (TMHMM)
GPLIN_000511600	150				no IPS match
GPLIN_000511700	303				no IPS match
GPLIN_000511800	702	protein crh- isoform a	3	F:transcription regulator activity; F:DNA binding; C:nucleus	no IPS match
GPLIN_000511900	288				no IPS match
GPLIN_000512000	555	dopamine d2-like receptor-like	3	P:response to food; ; P:dopamine receptor signaling pathway	TMhelix (TMHMM); TMhelix (TMHMM); TMhelix (TMHMM); TMhelix (TMHMM); TMhelix (TMHMM)
GPLIN_000512100	372				no IPS match
GPLIN_000512200	530	protein rgs- isoform a	2	P:signal transduction; F:signal transducer activity	no IPS match
GPLIN_000512300	1025	tbc1 domain family member 2b	5	F:Rab GTPase activator activity; P:reproduction; C:late endosome; P:embryo development ending in birth or egg hatching; P:positive regulation of Rab GTPase activity	no IPS match
GPLIN_000512400	371	accessory gland protein	5	P:molting cycle, collagen and cuticulin-based cuticle; P:embryo development ending in birth or egg hatching; P:determination of adult lifespan; P:reproduction; P:nematode larval development	no IPS match
GPLIN_000512500	167	tbc1 domain family member 2b	5	F:Rab GTPase activator activity; P:reproduction; C:late endosome; P:embryo development ending in birth or egg hatching; P:positive regulation of Rab GTPase activity	no IPS match
GPLIN_000512600	306	26s proteasome non-atpase regulatory subunit 6-like	5	P:molting cycle, collagen and cuticulin-based cuticle; P:embryo development ending in birth or egg hatching; P:determination of adult lifespan; P:reproduction; P:nematode larval development	no IPS match
GPLIN_000512700	201	pot family protein	11	C:integral to plasma membrane; F:dipeptide transporter activity; F:peptide:hydrogen symporter activity; C:membrane fraction; F:antibiotic transporter activity; P:drug transmembrane transport; F:high affinity oligopeptide transporter activity; F:protein binding; P:ion transport; P:dipeptide transport; P:antibiotic transport	TMhelix (TMHMM); TMhelix (TMHMM); TMhelix (TMHMM); TMhelix (TMHMM)
GPLIN_001376000	178	protein lgc-55	5	C:integral to membrane; C:cell junction; C:postsynaptic membrane; F:extracellular ligand-gated ion channel activity; P:ion transport	no IPS match
GPLIN_001376100	137	protein unc-13 homolog a	19	P:axon guidance; P:regulation of short-term neuronal synaptic plasticity; P:positive regulation of growth rate; C:presynaptic membrane; C:synaptosome; F:protein N-terminus binding; P:regulation of pharyngeal pumping; C:presynaptic active zone; P:synaptic transmission, glutamatergic; F:protein heterodimerization activity; P:regulation of oviposition; P:synaptic vesicle docking involved in exocytos…	no IPS match
GPLIN_001376200	457	protein shn- isoform b	3	P:defecation; P:positive regulation of growth rate; P:rhythmic behavior	no IPS match
GPLIN_001376300	40				no IPS match
GPLIN_001376400	81	atp-binding cassette sub-family d member 3	6	F:ATPase activity, coupled to transmembrane movement of substances; C:mitochondrial inner membrane; C:peroxisomal membrane; P:transmembrane transport; F:ATP binding; C:integral to membrane	no IPS match
GPLIN_001376500	109	immunoglobulin i-set domain containing protein	2	F:binding; P:lipid storage	no IPS match
GPLIN_001376600	234	mitochondrial import inner membrane translocase subunit tim22-like	2	P:embryo development ending in birth or egg hatching; C:membrane	TMhelix (TMHMM); TMhelix (TMHMM)
GPLIN_001376700	142				TMhelix (TMHMM); TMhelix (TMHMM); TMhelix (TMHMM)
GPLIN_001376800	337				TMhelix (TMHMM); TMhelix (TMHMM); TMhelix (TMHMM); TMhelix (TMHMM); TMhelix (TMHMM); TMhelix (TMHMM); TMhelix (TMHMM); TMhelix (TMHMM)
GPLIN_001376900	143				SignalP-noTM (SIGNALP_EUK); TMhelix (TMHMM); TMhelix (TMHMM)
GPLIN_001377000	135				no IPS match
GPLIN_000512800	328				no IPS match
GPLIN_000512900	141				TMhelix (TMHMM)
GPLIN_000513000	373				TMhelix (TMHMM)
GPLIN_000513100	266				TMhelix (TMHMM)
GPLIN_000513200	402	ets domain-containing protein elk-4	4	F:sequence-specific DNA binding transcription factor activity; F:sequence-specific DNA binding; C:nucleus; P:regulation of transcription, DNA-dependent	no IPS match
GPLIN_000513300	271	protein bccip homolog	1	P:multicellular organismal development	no IPS match
GPLIN_000513400	236	5-formyltetrahydrofolate cyclo-ligase-like	3	P:cellular process; F:catalytic activity; C:intracellular part	no IPS match
GPLIN_000513500	870	nucleolar gtp-binding protein 1	18	P:negative regulation of DNA replication; P:reproduction; P:negative regulation of cell migration; F:protein binding; P:positive regulation of growth rate; P:protein stabilization; F:GTP binding; P:GTP catabolic process; P:regulation of cyclin-dependent protein serine/threonine kinase activity; P:negative regulation of cell proliferation; P:negative regulation of cell-cell adhesion; P:embryo deve…	no IPS match
GPLIN_000513600	69	5-formyltetrahydrofolate cyclo-	4	F:peptidase activity; C:proteasome complex; F:ligase activity; P:cellular metabolic process	no IPS match
GPLIN_000513700	463				no IPS match
GPLIN_000513800	788				TMhelix (TMHMM)
GPLIN_000513900	153				no IPS match
GPLIN_000514000	1181				no IPS match
GPLIN_000514100	1000				TMhelix (TMHMM); TMhelix (TMHMM); TMhelix (TMHMM); TMhelix (TMHMM); TMhelix (TMHMM); TMhelix (TMHMM); TMhelix (TMHMM); TMhelix (TMHMM); TMhelix (TMHMM); TMhelix (TMHMM); TMhelix (TMHMM); TMhelix (TMHMM)
GPLIN_000514200	1548	rna helicase	6	P:primary metabolic process; C:microtubule cytoskeleton; F:nucleic acid binding; F:nucleotide binding; F:helicase activity; P:gene expression	no IPS match
GPLIN_000514300	502	uncharacterized protein	14	F:signal transducer activity; P:negative regulation of MAP kinase activity; P:negative regulation of phospholipase activity; C:cytosol; F:GTPase activator activity; P:relaxation of cardiac muscle; P:negative regulation of G-protein coupled receptor protein signaling pathway; P:positive regulation of GTPase activity; P:negative regulation of cardiac muscle hypertrophy; F:calmodulin binding; C:inte…	no IPS match
GPLIN_000514400	88				SignalP-noTM (SIGNALP_EUK)
GPLIN_000514500	188	protein rgs- isoform f	4	F:GTPase activator activity; C:cell cortex; F:signal transducer activity; P:signal transduction	no IPS match
GPLIN_000514600	152				SignalP-noTM (SIGNALP_EUK)
GPLIN_000514700	123				no IPS match
GPLIN_000514800	532	activating signal cointegrator 1 complex subunit 3-like	3	F:binding; C:microtubule cytoskeleton; F:hydrolase activity	no IPS match
GPLIN_000514900	621	amop domain-containing protein	1	P:cell-matrix adhesion	TMhelix (TMHMM)
GPLIN_001377100	220	serine threonine-protein kinase pim-3	6	F:protein binding; P:protein phosphorylation; P:negative regulation of apoptotic process; F:protein serine/threonine kinase activity; P:regulation of mitotic cell cycle; F:nucleotide binding	no IPS match
GPLIN_001377200	226	proteasome a-type and b-type family protein	1	P:multicellular organismal development	no IPS match
GPLIN_001377300	153				no IPS match
GPLIN_001377400	368				no IPS match
GPLIN_001377500	251				no IPS match
GPLIN_001377600	147				no IPS match
GPLIN_001377700	94				no IPS match
GPLIN_001377800	225				no IPS match
GPLIN_001377900	168				no IPS match
GPLIN_001378000	345				no IPS match
GPLIN_001378100	89				no IPS match
GPLIN_000515000	122				no IPS match
GPLIN_000515100	125				no IPS match
GPLIN_000515200	293				no IPS match
GPLIN_000515300	212				no IPS match
GPLIN_000515400	193	platelet-activating factor acetylhydrolase	2	F:hydrolase activity; P:embryo development	SignalP-TM (SIGNALP_GRAM_POSITIVE)
GPLIN_000515500	123				no IPS match
GPLIN_000515600	240				TMhelix (TMHMM)
GPLIN_000515700	230	phosphatidate phosphatase	3	P:metabolic process; C:membrane; F:catalytic activity	TMhelix (TMHMM); TMhelix (TMHMM); TMhelix (TMHMM); TMhelix (TMHMM)
GPLIN_000515800	234				no IPS match
GPLIN_000515900	262				no IPS match
GPLIN_000516000	188				TMhelix (TMHMM); TMhelix (TMHMM); TMhelix (TMHMM); TMhelix (TMHMM)
GPLIN_000516100	271				SignalP-noTM (SIGNALP_EUK)
GPLIN_000516200	137				no IPS match
GPLIN_000516300	395	protein egl- isoform b	3	P:potassium ion transmembrane transport; C:integral to membrane; F:potassium channel activity	TMhelix (TMHMM); TMhelix (TMHMM)
GPLIN_000516400	318				TMhelix (TMHMM); TMhelix (TMHMM); TMhelix (TMHMM); TMhelix (TMHMM); TMhelix (TMHMM)
GPLIN_000516500	264				SignalP-TM (SIGNALP_EUK); TMhelix (TMHMM)
GPLIN_000516600	102				TMhelix (TMHMM); TMhelix (TMHMM)
GPLIN_000516700	387				SignalP-TM (SIGNALP_GRAM_POSITIVE)
GPLIN_000516800	81	ubiquitin subgroup	22	P:cell cycle checkpoint; P:negative regulation of ubiquitin-protein ligase activity involved in mitotic cell cycle; P:MyD88-independent toll-like receptor signaling pathway; P:regulation of signal transduction; C:cytosol; C:nucleoplasm; P:anaphase-promoting complex-dependent proteasomal ubiquitin-dependent protein catabolic process; ; ; P:MyD88-dependent toll-like receptor signaling pathway; P:RN…	no IPS match
GPLIN_000516900	134				no IPS match
GPLIN_000517000	488				no IPS match
GPLIN_000517100	104				no IPS match
GPLIN_000517200	151	uncharacterized protein loc585011	3	F:binding; F:hydrolase activity; P:metabolic process	no IPS match
GPLIN_001378200	346				no IPS match
GPLIN_001378300	68				no IPS match
GPLIN_001378400	486				no IPS match
GPLIN_001378500	412				no IPS match
GPLIN_001378600	197				no IPS match
GPLIN_001378700	269				no IPS match
GPLIN_001378800	104				SignalP-TM (SIGNALP_GRAM_POSITIVE)
GPLIN_001378900	1006	sarco endoplasmic reticulum calcium atpase	19	P:determination of adult lifespan; P:reproduction; P:cellular calcium ion homeostasis; P:growth; P:receptor-mediated endocytosis; P:calcium ion transport; C:nuclear outer membrane-endoplasmic reticulum membrane network; C:integral to membrane; P:molting cycle, collagen and cuticulin-based cuticle; P:water homeostasis; P:ATP biosynthetic process; P:embryo development ending in birth or egg hatchin…	TMhelix (TMHMM); TMhelix (TMHMM); TMhelix (TMHMM); TMhelix (TMHMM); TMhelix (TMHMM); TMhelix (TMHMM); TMhelix (TMHMM); TMhelix (TMHMM)
GPLIN_001379000	208				no IPS match
GPLIN_001379100	310	protein col-157	2	P:multicellular organismal development; P:localization	TMhelix (TMHMM)
GPLIN_001379200	77				TMhelix (TMHMM)
GPLIN_001379300	349				no IPS match
GPLIN_001379400	326				no IPS match
GPLIN_001379500	275				no IPS match
GPLIN_001379700	350	26s protease regulatory subunit s10b	17	F:peptidase activity; P:positive regulation of growth rate; P:DNA recombination; P:determination of adult lifespan; P:DNA repair; C:proteasome regulatory particle, base subcomplex; P:reproduction; F:ATP binding; P:body morphogenesis; P:nematode larval development; F:ATPase activity; F:protein binding; P:locomotion; F:four-way junction helicase activity; P:protein catabolic process; P:embryo devel…	no IPS match
GPLIN_001379800	317				TMhelix (TMHMM); TMhelix (TMHMM); TMhelix (TMHMM); TMhelix (TMHMM); TMhelix (TMHMM); TMhelix (TMHMM)
GPLIN_000517300	195				no IPS match
GPLIN_000517400	159				no IPS match
GPLIN_000517500	79				no IPS match
GPLIN_000517600	369				no IPS match
GPLIN_000517700	213				no IPS match
GPLIN_000517800	707				no IPS match
GPLIN_000517900	1282	protein catp- isoform a	2	P:dauer larval development; F:catalytic activity	TMhelix (TMHMM); TMhelix (TMHMM); TMhelix (TMHMM); TMhelix (TMHMM); TMhelix (TMHMM); TMhelix (TMHMM); TMhelix (TMHMM); TMhelix (TMHMM)
GPLIN_000518000	105				SignalP-TM (SIGNALP_GRAM_POSITIVE); SignalP-noTM (SIGNALP_GRAM_NEGATIVE); SignalP-noTM (SIGNALP_EUK)
GPLIN_000518100	351				SignalP-noTM (SIGNALP_EUK); SignalP-noTM (SIGNALP_GRAM_NEGATIVE)
GPLIN_000518200	66				SignalP-TM (SIGNALP_GRAM_POSITIVE); TMhelix (TMHMM)
GPLIN_000518300	303				no IPS match
GPLIN_000518400	1011	protein gcy- isoform b	7	P:protein phosphorylation; P:intracellular signal transduction; F:guanylate cyclase activity; P:determination of adult lifespan; F:protein kinase activity; F:ATP binding; P:cGMP biosynthetic process	SignalP-noTM (SIGNALP_EUK); TMhelix (TMHMM); TMhelix (TMHMM)
GPLIN_000518500	277				SignalP-TM (SIGNALP_GRAM_POSITIVE); SignalP-noTM (SIGNALP_GRAM_NEGATIVE); SignalP-noTM (SIGNALP_EUK)
GPLIN_000518600	414	calcium-binding protein	2	F:hydrolase activity; P:cellular process	no IPS match
GPLIN_000518700	506	snurportin 1	3	P:transport; C:intracellular part; P:RNA metabolic process	no IPS match
GPLIN_000518800	245				no IPS match
GPLIN_001379900	219	protein inx- isoform b	4	P:anatomical structure development; P:multicellular organismal process; P:cell differentiation; C:membrane	TMhelix (TMHMM); TMhelix (TMHMM)
GPLIN_001380000	130				no IPS match
GPLIN_001380100	282				TMhelix (TMHMM)
GPLIN_001380200	299				SignalP-noTM (SIGNALP_EUK); SignalP-noTM (SIGNALP_GRAM_NEGATIVE); SignalP-TM (SIGNALP_GRAM_POSITIVE)
GPLIN_001380300	620				TMhelix (TMHMM)
GPLIN_001380400	263				no IPS match
GPLIN_001380500	94				TMhelix (TMHMM); TMhelix (TMHMM)
GPLIN_001380600	222				SignalP-noTM (SIGNALP_EUK)
GPLIN_001380700	99				no IPS match
GPLIN_001380800	279				no IPS match
GPLIN_001380900	254	tetraspanin family protein	1	C:membrane	TMhelix (TMHMM); TMhelix (TMHMM); TMhelix (TMHMM); TMhelix (TMHMM)
GPLIN_001381000	292				TMhelix (TMHMM); TMhelix (TMHMM); TMhelix (TMHMM); TMhelix (TMHMM); TMhelix (TMHMM); TMhelix (TMHMM)
GPLIN_001381100	238				TMhelix (TMHMM); TMhelix (TMHMM); TMhelix (TMHMM); TMhelix (TMHMM)
GPLIN_001381200	68				no IPS match
GPLIN_001381300	216				no IPS match
GPLIN_001381400	693				no IPS match
GPLIN_001381500	591	protein kin-5	4	F:binding; C:neuron projection; F:transferase activity; P:male mating behavior	no IPS match
GPLIN_001381600	328				SignalP-TM (SIGNALP_GRAM_POSITIVE); SignalP-noTM (SIGNALP_EUK); SignalP-noTM (SIGNALP_GRAM_NEGATIVE); TMhelix (TMHMM)
GPLIN_001381700	141				TMhelix (TMHMM)
GPLIN_001381800	198				no IPS match
GPLIN_001381900	481				no IPS match
GPLIN_001382000	371				no IPS match
GPLIN_001382100	157				SignalP-TM (SIGNALP_EUK); TMhelix (TMHMM); TMhelix (TMHMM)
GPLIN_001382200	1474	protein unc- isoform d	9	P:anatomical structure morphogenesis; P:system development; P:positive regulation of biological process; P:locomotion; P:response to stimulus; P:localization; ; P:regulation of cellular process; F:binding	no IPS match
GPLIN_001382300	423				no IPS match
GPLIN_001382400	187				no IPS match
GPLIN_001382500	168				no IPS match
GPLIN_001382600	940				no IPS match
GPLIN_001382700	187				no IPS match
GPLIN_000518900	68				no IPS match
GPLIN_000519000	298				TMhelix (TMHMM); TMhelix (TMHMM); TMhelix (TMHMM); TMhelix (TMHMM); TMhelix (TMHMM); TMhelix (TMHMM)
GPLIN_000519100	775	protein puf-9	5	P:post-Golgi vesicle-mediated transport; P:cellular membrane organization; F:RNA binding; F:protein binding; C:cytosol	no IPS match
GPLIN_000519200	119				no IPS match
GPLIN_000519300	196				TMhelix (TMHMM); TMhelix (TMHMM); TMhelix (TMHMM); TMhelix (TMHMM); TMhelix (TMHMM)
GPLIN_000519400	1399				no IPS match
GPLIN_000519500	165				TMhelix (TMHMM)
GPLIN_000519600	205	transcription factor gata-6	44	P:cardiac muscle cell differentiation; F:RNA polymerase II distal enhancer sequence-specific DNA binding transcription factor activity; ; P:in utero embryonic development; P:negative regulation of transforming growth factor beta1 production; F:double-stranded DNA binding; P:outflow tract septum morphogenesis; P:positive regulation of apoptotic process; P:positive regulation of BMP signaling pathw…	TMhelix (TMHMM)
GPLIN_000519700	74				SignalP-noTM (SIGNALP_EUK); SignalP-TM (SIGNALP_GRAM_POSITIVE); TMhelix (TMHMM)
GPLIN_000519800	126				TMhelix (TMHMM); TMhelix (TMHMM)
GPLIN_000519900	879				no IPS match
GPLIN_000520000	311				no IPS match
GPLIN_000520100	278	nicotinamide mononucleotide adenylyltransferase 3 isoform x1	2	P:embryo development ending in birth or egg hatching; P:lipid storage	no IPS match
GPLIN_000520200	480	cell division control protein 6 homolog	4	F:binding; P:cell cycle; C:spindle; C:cytoplasm	no IPS match
GPLIN_000520300	453	protein ucr-	1	P:embryo development	SignalP-TM (SIGNALP_GRAM_POSITIVE)
GPLIN_000520400	1352				no IPS match
GPLIN_000520500	559	ctd small phosphatase-like protein 2	2	P:dephosphorylation; F:phosphoprotein phosphatase activity	no IPS match
GPLIN_000520600	217				TMhelix (TMHMM); TMhelix (TMHMM)
GPLIN_000520700	161				TMhelix (TMHMM)
GPLIN_000520800	153				SignalP-TM (SIGNALP_GRAM_POSITIVE); SignalP-noTM (SIGNALP_GRAM_NEGATIVE); SignalP-noTM (SIGNALP_EUK); TMhelix (TMHMM); TMhelix (TMHMM)
GPLIN_000520900	146				SignalP-TM (SIGNALP_GRAM_POSITIVE); TMhelix (TMHMM)
GPLIN_000521000	67				no IPS match
GPLIN_000521100	351				no IPS match
GPLIN_000521200	778				no IPS match
GPLIN_000521300	235				SignalP-noTM (SIGNALP_EUK)
GPLIN_000521400	73				no IPS match
GPLIN_000521500	399	amino acid permease	6	P:embryo development ending in birth or egg hatching; F:potassium ion symporter activity; P:transmembrane transport; P:potassium ion transport; C:membrane; P:chloride transport	TMhelix (TMHMM); TMhelix (TMHMM); TMhelix (TMHMM); TMhelix (TMHMM); TMhelix (TMHMM); TMhelix (TMHMM)
GPLIN_000521600	128				no IPS match
GPLIN_000521700	449	protein kcc-3	6	P:embryo development ending in birth or egg hatching; F:potassium ion symporter activity; P:transmembrane transport; P:potassium ion transport; C:membrane; P:chloride transport	no IPS match
GPLIN_000521800	239	matrixin family protein	4	F:metalloendopeptidase activity; P:proteolysis; C:extracellular matrix; F:zinc ion binding	no IPS match
GPLIN_000521900	83				TMhelix (TMHMM); TMhelix (TMHMM)
GPLIN_001382800	377	4-aminobutyrate mitochondrial	1	F:transaminase activity	no IPS match
GPLIN_001382900	121	transcription initiation factor iid	6	F:general RNA polymerase II transcription factor activity; P:translational initiation; F:DNA binding; C:transcription factor TFIID complex; P:transcription initiation from RNA polymerase II promoter; F:translation initiation factor activity	no IPS match
GPLIN_001383000	362	probable atp-dependent rna helicase dhx35	2	F:helicase activity; F:nucleotide binding	no IPS match
GPLIN_001383100	165				no IPS match
GPLIN_001383200	55				TMhelix (TMHMM)
GPLIN_001383300	196	lysosomal alpha-mannosidase-like	3	F:hydrolase activity, hydrolyzing O-glycosyl compounds; F:binding; P:cellular process	no IPS match
GPLIN_001383400	660	phosphoenolpyruvate carboxykinase	7	C:cytoplasm; P:gluconeogenesis; F:metal ion binding; F:GTP binding; F:kinase activity; P:phosphorylation; F:phosphoenolpyruvate carboxykinase (GTP) activity	no IPS match
GPLIN_001383500	204	hypothetical kda protein in chromosome	2	P:embryo development ending in birth or egg hatching; P:reproduction	no IPS match
GPLIN_001383600	73				no IPS match
GPLIN_001383700	84				no IPS match
GPLIN_001383800	164				TMhelix (TMHMM); TMhelix (TMHMM); TMhelix (TMHMM); TMhelix (TMHMM)
GPLIN_001383900	222	protein frm- isoform b	2	C:intracellular part; F:cytoskeletal protein binding	no IPS match
GPLIN_001384000	404				no IPS match
GPLIN_000522100	586				SignalP-noTM (SIGNALP_EUK)
GPLIN_000522200	628	aspartic protease sp-2	4	P:induction of programmed cell death; C:lysosome; F:aspartic-type endopeptidase activity; P:proteolysis	SignalP-noTM (SIGNALP_EUK)
GPLIN_000522300	182				no IPS match
GPLIN_000522400	89				TMhelix (TMHMM)
GPLIN_000522500	137	adenosine monophosphate-protein transferase ficd	1	F:protein adenylyltransferase activity	no IPS match
GPLIN_000522600	223				no IPS match
GPLIN_000522700	188				TMhelix (TMHMM)
GPLIN_000522800	270				no IPS match
GPLIN_000522900	200				no IPS match
GPLIN_000523000	604				TMhelix (TMHMM); TMhelix (TMHMM)
GPLIN_000523200	84				SignalP-noTM (SIGNALP_EUK); SignalP-noTM (SIGNALP_GRAM_NEGATIVE); SignalP-TM (SIGNALP_GRAM_POSITIVE); TMhelix (TMHMM)
GPLIN_000523300	162				no IPS match
GPLIN_000523400	170				SignalP-TM (SIGNALP_GRAM_POSITIVE)
GPLIN_000523500	135				no IPS match
GPLIN_000523600	86				no IPS match
GPLIN_001384100	350	transcription factor sox-2	51	F:sequence-specific DNA binding transcription factor activity; P:negative regulation of neuron differentiation; P:retina morphogenesis in camera-type eye; P:positive regulation of epithelial cell differentiation; P:nematode larval development; P:detection of mechanical stimulus involved in equilibrioception; P:epithelial tube branching involved in lung morphogenesis; P:negative regulation of epit…	no IPS match
GPLIN_001384200	842	protein unc- isoform b	14	P:cell migration; P:positive regulation of growth rate; P:determination of adult lifespan; P:hemidesmosome assembly; C:basement membrane; P:myofibril assembly; P:reproduction; P:molting cycle, collagen and cuticulin-based cuticle; P:muscle organ morphogenesis; P:striated muscle contraction involved in embryonic body morphogenesis; P:nematode larval development; P:receptor-mediated endocytosis; P:…	SignalP-TM (SIGNALP_GRAM_POSITIVE); SignalP-noTM (SIGNALP_EUK); SignalP-noTM (SIGNALP_GRAM_NEGATIVE)
GPLIN_001384300	317				no IPS match
GPLIN_001384400	1283	protein unc- isoform n	17	P:skeletal system development; P:determination of adult lifespan; P:reproduction; F:structural molecule activity; P:hemidesmosome assembly; C:basement membrane; P:positive regulation of growth rate; P:receptor-mediated endocytosis; P:myofibril assembly; P:epidermal growth factor receptor signaling pathway; P:molting cycle, collagen and cuticulin-based cuticle; P:muscle organ morphogenesis; P:embr…	no IPS match
GPLIN_001384500	886	protein faah- isoform a	1	F:hydrolase activity	no IPS match
GPLIN_001384600	946	cbf mak21 family protein	2	P:multicellular organismal development; P:growth	no IPS match
GPLIN_001384700	490				no IPS match
GPLIN_001384800	165	ankyrin repeat protein	2	F:binding; C:nucleus	no IPS match
GPLIN_001384900	146				no IPS match
GPLIN_001385000	668				no IPS match
GPLIN_001385100	832	protein haf- isoform a	11	P:lipid metabolic process; P:positive regulation of growth rate; P:lysosomal transport; C:lysosomal membrane; P:multicellular organism growth; C:membrane fraction; F:ATPase activity; F:nucleotide binding; F:transporter activity; P:embryo development ending in birth or egg hatching; P:RNA interference	TMhelix (TMHMM); TMhelix (TMHMM); TMhelix (TMHMM); TMhelix (TMHMM); TMhelix (TMHMM); TMhelix (TMHMM); TMhelix (TMHMM); TMhelix (TMHMM); TMhelix (TMHMM)
GPLIN_001385200	533				SignalP-noTM (SIGNALP_EUK)
GPLIN_001385300	265				SignalP-noTM (SIGNALP_EUK)
GPLIN_001385400	321	zinc finger ccch domain-containing protein 10	3	F:zinc ion binding; F:nucleic acid binding; P:morphogenesis of an epithelium	no IPS match
GPLIN_001385600	168				no IPS match
GPLIN_001385700	414				no IPS match
GPLIN_001385800	143				no IPS match
GPLIN_001385900	114				no IPS match
GPLIN_001386000	230				TMhelix (TMHMM)
GPLIN_001386100	111	udp-glucose:glycoprotein glucosyltransferase containing protein	6	F:UDP-glucose:glycoprotein glucosyltransferase activity; P:protein folding; C:endoplasmic reticulum lumen; C:endoplasmic reticulum-Golgi intermediate compartment; P:protein glycosylation; F:unfolded protein binding	no IPS match
GPLIN_000523700	195				TMhelix (TMHMM)
GPLIN_000523800	549	o-glycosyl hydrolase family 30 protein	1	F:catalytic activity	SignalP-TM (SIGNALP_EUK); TMhelix (TMHMM)
GPLIN_000523900	648				no IPS match
GPLIN_000524000	537	poly polymerase gamma-like	6	P:regulation of biological process; P:growth; P:nematode larval development; P:organ development; P:anatomical structure morphogenesis; P:reproductive process	no IPS match
GPLIN_000524100	68				SignalP-noTM (SIGNALP_EUK)
GPLIN_000524200	427				no IPS match
GPLIN_001386200	311	glycosyl hydrolase family 31 protein	1	F:catalytic activity	no IPS match
GPLIN_001386300	136				no IPS match
GPLIN_001386400	78				TMhelix (TMHMM)
GPLIN_001386500	230				no IPS match
GPLIN_001386600	129				TMhelix (TMHMM); TMhelix (TMHMM)
GPLIN_001386700	102				no IPS match
GPLIN_001386800	56				no IPS match
GPLIN_001386900	515				no IPS match
GPLIN_001387000	840	cre-unc-16 protein	12	P:defecation; P:oviposition; C:axon; F:kinesin binding; P:regulation of JNK cascade; C:cell body; F:MAP-kinase scaffold activity; P:synaptic vesicle transport; F:receptor signaling complex scaffold activity; P:locomotion; F:protein kinase binding; C:cytoplasm	no IPS match
GPLIN_001387100	876	insulin gene enhancer protein isl-2a-like	8	; P:neuron fate specification; P:excretion; P:nematode larval development; F:protein binding; P:locomotion; P:head morphogenesis; P:gonad morphogenesis	no IPS match
GPLIN_001387200	252	serine threonine protein phosphatase pp1-alpha catalytic subunit	1	P:reproduction	no IPS match
GPLIN_001387300	230	sigma 1-type opioid receptor	2	C:intracellular membrane-bounded organelle; C:membrane	TMhelix (TMHMM)
GPLIN_001387400	472	nadh dehydrogenase	19	P:determination of adult lifespan; F:NAD binding; P:positive regulation of growth rate; F:4 iron, 4 sulfur cluster binding; P:positive regulation of multicellular organism growth; F:NADH dehydrogenase (ubiquinone) activity; P:mitochondrial electron transport, NADH to ubiquinone; P:gonad development; P:inductive cell migration; P:lipid storage; P:mitochondrial respiratory chain complex assembly; C…	no IPS match
GPLIN_001387500	150				no IPS match
GPLIN_001387600	571				SignalP-TM (SIGNALP_GRAM_POSITIVE); SignalP-noTM (SIGNALP_EUK); SignalP-noTM (SIGNALP_GRAM_NEGATIVE)
GPLIN_001387700	171	embryonic fatty acid-binding protein bm-fab-1	1	F:protein binding	SignalP-noTM (SIGNALP_EUK)
GPLIN_001387800	412				no IPS match
GPLIN_001388000	976	ymd2_caeel ame: full=uncharacterized protein	1	P:cellular process	no IPS match
GPLIN_001388100	348				no IPS match
GPLIN_001388200	922				no IPS match
GPLIN_001388300	438				SignalP-noTM (SIGNALP_EUK); SignalP-TM (SIGNALP_GRAM_POSITIVE); TMhelix (TMHMM)
GPLIN_001388400	133				no IPS match
GPLIN_001388500	762				no IPS match
GPLIN_001388600	162				no IPS match
GPLIN_000524300	179				SignalP-noTM (SIGNALP_EUK); SignalP-noTM (SIGNALP_GRAM_NEGATIVE); SignalP-TM (SIGNALP_GRAM_POSITIVE)
GPLIN_000524400	929				no IPS match
GPLIN_000524500	130				no IPS match
GPLIN_000524600	308				no IPS match
GPLIN_000524700	189				SignalP-noTM (SIGNALP_EUK)
GPLIN_000524800	97				TMhelix (TMHMM)
GPLIN_000524900	168				no IPS match
GPLIN_000525000	111	dolichol-phosphate mannosyltransferase subunit 3	9	C:integral to membrane; C:mannosyltransferase complex; P:reproduction; P:protein lipidation; C:endoplasmic reticulum membrane; P:positive regulation of multicellular organism growth; F:transferase activity, transferring glycosyl groups; P:protein N-linked glycosylation; P:protein mannosylation	TMhelix (TMHMM); TMhelix (TMHMM)
GPLIN_000525100	88	40s ribosomal protein s19s	2	P:multicellular organismal process; C:ribonucleoprotein complex	no IPS match
GPLIN_000525200	1036	tumor suppressor p53-binding protein 1	3	C:intracellular organelle part; C:chromosome; P:developmental process	no IPS match
GPLIN_000525400	765	ribosomal protein l24	7	P:embryo development ending in birth or egg hatching; P:nematode larval development; C:ribosome; F:structural constituent of ribosome; P:positive regulation of growth rate; P:reproduction; P:translation	no IPS match
GPLIN_000525500	1016	protein nmy-1	2	F:protein binding; F:nucleotide binding	no IPS match
GPLIN_000525600	159	ribosomal protein l24	7	P:embryo development ending in birth or egg hatching; P:nematode larval development; C:ribosome; F:structural constituent of ribosome; P:positive regulation of growth rate; P:reproduction; P:translation	no IPS match
GPLIN_000525700	1219	protein nmy-1	33	P:axon guidance; P:dorsal closure, amnioserosa morphology change; P:establishment of neuroblast polarity; C:unconventional myosin complex; P:regulation of tube length, open tracheal system; P:myosin II filament assembly; C:myosin II complex; P:ecdysone-mediated induction of salivary gland cell autophagic cell death; P:Malpighian tubule morphogenesis; P:dorsal closure, spreading of leading edge ce…	no IPS match
GPLIN_000525800	273	globin family protein	3	F:iron ion binding; P:transport; P:striated muscle myosin thick filament assembly	no IPS match
GPLIN_000525900	376				no IPS match
GPLIN_000526000	427				no IPS match
GPLIN_000526100	671	glycosyltransferase 25 family member-like	4	P:positive regulation of growth rate; P:hermaphrodite genitalia development; P:locomotion; P:morphogenesis of an epithelium	SignalP-noTM (SIGNALP_EUK); TMhelix (TMHMM)
GPLIN_000526200	156				TMhelix (TMHMM)
GPLIN_000526300	171	progesterone receptor membrane component 2	5	P:axon guidance; P:steroid hormone mediated signaling pathway; C:axon; F:protein binding; F:steroid hormone receptor activity	TMhelix (TMHMM)
GPLIN_000526400	775	tubulin polyglutamylase ttll4	2	F:tubulin binding; P:protein polyglutamylation	no IPS match
GPLIN_000526500	363				SignalP-TM (SIGNALP_EUK); TMhelix (TMHMM)
GPLIN_000526600	175				no IPS match
GPLIN_000526700	2611	protein furry-like	1	F:protein binding	no IPS match
GPLIN_000526800	129				TMhelix (TMHMM)
GPLIN_000526900	467				TMhelix (TMHMM)
GPLIN_000527000	517	protein cyp-13a11	2	P:embryo development ending in birth or egg hatching; P:positive regulation of locomotion	TMhelix (TMHMM); TMhelix (TMHMM)
GPLIN_000527100	304				no IPS match
GPLIN_000527200	256	dedicator of cytokinesis protein 9	3	F:guanyl-nucleotide exchange factor activity; C:cell part; F:GTPase binding	no IPS match
GPLIN_000527300	954	eukaryotic translation initiation factor 3 subunit b	14	F:translation initiation factor activity; C:cytosol; P:positive regulation of growth rate; P:determination of adult lifespan; P:reproduction; C:eukaryotic translation initiation factor 3 complex; P:body morphogenesis; P:lipid storage; P:nematode larval development; F:protein binding; P:locomotion; P:regulation of translational initiation; P:receptor-mediated endocytosis; P:embryo development endi…	no IPS match
GPLIN_000527400	177				TMhelix (TMHMM)
GPLIN_001388700	1032				no IPS match
GPLIN_001388800	504	globin family protein	1	F:binding	no IPS match
GPLIN_001388900	266				TMhelix (TMHMM)
GPLIN_001389000	905	low-density lipoprotein receptor domain class a	1	F:binding	SignalP-noTM (SIGNALP_EUK)
GPLIN_001389100	357				no IPS match
GPLIN_001389200	203				TMhelix (TMHMM)
GPLIN_001389300	127				no IPS match
GPLIN_001389400	694	protein glna- isoform a	4	P:neurological system process; F:glutaminase activity; P:glutamine catabolic process; C:mitochondrion	no IPS match
GPLIN_001389500	1306				TMhelix (TMHMM)
GPLIN_001389600	101				no IPS match
GPLIN_000086700	148				TMhelix (TMHMM)
GPLIN_000086800	627	ribosomal l1 domain-containing protein cg13096-like	5	P:hermaphrodite genitalia development; P:embryo development ending in birth or egg hatching; P:nematode larval development; P:positive regulation of growth rate; P:determination of adult lifespan	no IPS match
GPLIN_000086900	582				no IPS match
GPLIN_000087000	1694				no IPS match
GPLIN_000087100	345				no IPS match
GPLIN_000087200	1205				no IPS match
GPLIN_000087300	481				no IPS match
GPLIN_000087400	174				no IPS match
GPLIN_000087500	206	protein swt-7	3	C:membrane; P:defense response; P:transport	TMhelix (TMHMM); TMhelix (TMHMM); TMhelix (TMHMM); TMhelix (TMHMM); TMhelix (TMHMM)
GPLIN_000087600	173	thermoresistant glucokinase family carbohydrate kinase	1	F:transferase activity	no IPS match
GPLIN_000087700	560				no IPS match
GPLIN_000087800	588				no IPS match
GPLIN_000087900	407	cre-rnp-1 protein	1	F:binding	no IPS match
GPLIN_000088000	166	protein dpy-30 homolog	11	P:embryo development ending in birth or egg hatching; P:body morphogenesis; P:regulation of multicellular organism growth; P:negative regulation of vulval development; P:dosage compensation by hypoactivation of X chromosome; F:protein binding; P:positive regulation of locomotion; P:positive regulation of growth rate; P:reproduction; C:nucleus; P:tail tip morphogenesis	no IPS match
GPLIN_000088100	630	n-alpha-acetyltransferase auxiliary subunit-like	1	P:multicellular organismal development	no IPS match
GPLIN_000088200	1351				no IPS match
GPLIN_000088300	401	eukaryotic translation initiation factor 5	8	P:embryo development ending in birth or egg hatching; C:eukaryotic translation initiation factor 2B complex; P:nematode larval development; P:translational initiation; P:molting cycle, collagen and cuticulin-based cuticle; P:positive regulation of growth rate; P:reproduction; P:receptor-mediated endocytosis	no IPS match
GPLIN_000088400	76				no IPS match
GPLIN_000088500	394	eukaryotic translation initiation factor 5	9	P:embryo development ending in birth or egg hatching; C:eukaryotic translation initiation factor 2B complex; P:nematode larval development; P:translational initiation; F:binding; P:molting cycle, collagen and cuticulin-based cuticle; P:positive regulation of growth rate; P:reproduction; P:receptor-mediated endocytosis	no IPS match
GPLIN_000088600	135				no IPS match
GPLIN_000088700	629	neuroendocrine convertase 2	5	F:serine-type endopeptidase activity; C:axon; P:negative regulation of turning behavior involved in mating; P:determination of adult lifespan; P:proteolysis	SignalP-noTM (SIGNALP_EUK); TMhelix (TMHMM)
GPLIN_000088800	277	protein	4	P:developmental process; P:multicellular organismal process; P:localization; P:growth	TMhelix (TMHMM); TMhelix (TMHMM); TMhelix (TMHMM); TMhelix (TMHMM)
GPLIN_000088900	842	26s proteasome non-atpase regulatory subunit 2	5	P:embryo development ending in birth or egg hatching; P:nematode larval development; P:reproduction; P:determination of adult lifespan; P:growth	no IPS match
GPLIN_000089000	690	metastasis-associated protein mta1	2	F:nucleic acid binding; C:intracellular part	no IPS match
GPLIN_000089100	329	aquaporin 8	7	C:cilium; P:water transport; C:plasma membrane; C:apical part of cell; F:water channel activity; C:neuronal cell body; C:membrane part	TMhelix (TMHMM); TMhelix (TMHMM); TMhelix (TMHMM); TMhelix (TMHMM); TMhelix (TMHMM); TMhelix (TMHMM)
GPLIN_000089200	241	signal recognition particle receptor subunit beta-like	3	P:embryo development ending in birth or egg hatching; C:cell part; P:receptor-mediated endocytosis	TMhelix (TMHMM)
GPLIN_000089300	101				TMhelix (TMHMM); TMhelix (TMHMM)
GPLIN_000089400	160				no IPS match
GPLIN_000089500	307	serine threonine-protein phosphatase pp1-beta catalytic subunit	20	P:regulation of glycogen catabolic process; P:reproduction; F:protein binding; F:myosin phosphatase activity; P:cell division; C:protein phosphatase type 1 complex; F:myosin-light-chain-phosphatase activity; P:triglyceride catabolic process; C:nucleolus; F:metal ion binding; P:embryo development ending in birth or egg hatching; P:mitosis; C:PTW/PP1 phosphatase complex; P:regulation of glycogen bi…	no IPS match
GPLIN_000089600	390	helix-loop-helix protein 1	6	F:transcription regulator activity; P:primary metabolic process; P:cellular macromolecule metabolic process; F:transferase activity; P:lipid storage; C:nucleus	no IPS match
GPLIN_000089700	560	cre-sma-1 protein	15	P:positive regulation of growth rate; P:striated muscle myosin thick filament assembly; P:oviposition; P:collagen and cuticulin-based cuticle development; P:positive regulation of cell size; P:nematode larval development; F:protein binding; P:positive regulation of organ growth; P:regulation of tube size; C:apical plasma membrane; P:regulation of locomotion; P:embryonic body morphogenesis; C:cyto…	no IPS match
GPLIN_000089800	137				SignalP-TM (SIGNALP_GRAM_POSITIVE); SignalP-noTM (SIGNALP_GRAM_NEGATIVE); SignalP-noTM (SIGNALP_EUK); TMhelix (TMHMM)
GPLIN_000089900	241				SignalP-noTM (SIGNALP_EUK)
GPLIN_000090000	571				no IPS match
GPLIN_000090100	1558				no IPS match
GPLIN_000090200	227				no IPS match
GPLIN_000090300	213	prolyl 4-hydroxylase	8	P:embryo development; P:body morphogenesis; F:binding; P:positive regulation of multicellular organism growth; P:collagen and cuticulin-based cuticle development; F:oxidoreductase activity, acting on paired donors, with incorporation or reduction of molecular oxygen; P:locomotion; C:endoplasmic reticulum	no IPS match
GPLIN_000090400	256				no IPS match
GPLIN_000090500	281				no IPS match
GPLIN_000090600	201				no IPS match
GPLIN_000090700	665	major facilitator superfamily protein	6	P:transport; F:sialic acid transmembrane transporter activity; C:intracellular membrane-bounded organelle; F:symporter activity; C:cytoplasmic part; C:membrane	TMhelix (TMHMM); TMhelix (TMHMM); TMhelix (TMHMM); TMhelix (TMHMM); TMhelix (TMHMM); TMhelix (TMHMM); TMhelix (TMHMM); TMhelix (TMHMM); TMhelix (TMHMM); TMhelix (TMHMM); TMhelix (TMHMM); TMhelix (TMHMM); TMhelix (TMHMM)
GPLIN_000090800	95				no IPS match
GPLIN_000090900	560	btb poz domain-containing protein 2	1	F:protein binding	no IPS match
GPLIN_000091000	399				SignalP-TM (SIGNALP_GRAM_POSITIVE); SignalP-noTM (SIGNALP_EUK)
GPLIN_000091100	848	wd repeat-containing protein 70	6	F:protein binding; F:kinase activity; P:cell migration involved in gastrulation; P:embryo development ending in birth or egg hatching; P:establishment of mitotic spindle orientation; P:regulation of mitotic cell cycle	SignalP-noTM (SIGNALP_GRAM_NEGATIVE); SignalP-TM (SIGNALP_GRAM_POSITIVE); SignalP-noTM (SIGNALP_EUK)
GPLIN_000091200	908	rho-associated protein kinase 2	23	P:determination of adult lifespan; P:reproduction; P:Rho protein signal transduction; C:spindle pole centrosome; P:regulation of cell shape; F:protein binding; P:growth; C:cell-cell adherens junction; P:collagen and cuticulin-based cuticle development; F:metal ion binding; P:actin cytoskeleton organization; P:protein phosphorylation; P:neural tube closure; P:nematode larval development; P:body mo…	no IPS match
GPLIN_000091300	1457				no IPS match
GPLIN_000091400	580	coiled-coil domain-containing protein 85c	2	F:protein binding; P:embryo development ending in birth or egg hatching	no IPS match
GPLIN_000091500	265				SignalP-noTM (SIGNALP_EUK)
GPLIN_000091600	122				SignalP-noTM (SIGNALP_GRAM_NEGATIVE); SignalP-noTM (SIGNALP_EUK); SignalP-TM (SIGNALP_GRAM_POSITIVE)
GPLIN_000091700	200				no IPS match
GPLIN_000091800	457				no IPS match
GPLIN_000091900	383	ubx domain-containing protein 7	1	F:protein binding	no IPS match
GPLIN_000092000	209	odr-3	2	P:response to stimulus; C:cell part	no IPS match
GPLIN_000092100	326				no IPS match
GPLIN_000092200	111				TMhelix (TMHMM)
GPLIN_000092300	1032	ammonium transporter	3	P:embryo development ending in birth or egg hatching; P:transport; C:membrane	TMhelix (TMHMM); TMhelix (TMHMM); TMhelix (TMHMM); TMhelix (TMHMM); TMhelix (TMHMM); TMhelix (TMHMM); TMhelix (TMHMM); TMhelix (TMHMM); TMhelix (TMHMM); TMhelix (TMHMM); TMhelix (TMHMM); TMhelix (TMHMM); TMhelix (TMHMM)
GPLIN_000092400	144				SignalP-noTM (SIGNALP_EUK); SignalP-TM (SIGNALP_GRAM_POSITIVE)
GPLIN_000092500	130				no IPS match
GPLIN_000092600	541				no IPS match
GPLIN_000092700	267				no IPS match
GPLIN_000092800	83				no IPS match
GPLIN_000092900	433	bzip transcription factor family protein	7	P:positive regulation of growth rate; P:reproduction; F:sequence-specific DNA binding; P:body morphogenesis; P:nematode larval development; F:transcription factor binding; P:embryo development ending in birth or egg hatching	no IPS match
GPLIN_000093000	413				SignalP-noTM (SIGNALP_EUK)
GPLIN_000093100	188				no IPS match
GPLIN_000527500	430				no IPS match
GPLIN_000527600	212				no IPS match
GPLIN_000527700	334				no IPS match
GPLIN_000527800	75				no IPS match
GPLIN_000527900	112				no IPS match
GPLIN_000528000	123				no IPS match
GPLIN_000528100	123				no IPS match
GPLIN_000528200	187				no IPS match
GPLIN_000528300	162	chromodomain-helicase-dna-binding protein 7	7	C:chromatin; F:helicase activity; P:chromatin assembly or disassembly; F:DNA binding; F:chromatin binding; F:ATP binding; C:nucleus	no IPS match
GPLIN_000528400	142				no IPS match
GPLIN_000528500	222				SignalP-noTM (SIGNALP_GRAM_NEGATIVE); SignalP-TM (SIGNALP_GRAM_POSITIVE); SignalP-noTM (SIGNALP_EUK)
GPLIN_000528600	151	cre-lips-9 protein	1	P:meiotic chromosome segregation	SignalP-noTM (SIGNALP_GRAM_NEGATIVE); SignalP-noTM (SIGNALP_EUK); SignalP-TM (SIGNALP_GRAM_POSITIVE); TMhelix (TMHMM)
GPLIN_000528700	278	cell division protein	1	F:hydrolase activity	no IPS match
GPLIN_000528800	285				no IPS match
GPLIN_000528900	355				SignalP-noTM (SIGNALP_EUK)
GPLIN_000529000	465				no IPS match
GPLIN_000529100	70				SignalP-noTM (SIGNALP_EUK); TMhelix (TMHMM)
GPLIN_000529200	594	protein ser- isoform g	6	C:integral to plasma membrane; F:octopamine receptor activity; P:octopamine or tyramine signaling pathway; F:tyramine receptor activity; F:transferase activity; P:dopamine receptor signaling pathway	TMhelix (TMHMM); TMhelix (TMHMM); TMhelix (TMHMM); TMhelix (TMHMM); TMhelix (TMHMM)
GPLIN_000529300	177				SignalP-TM (SIGNALP_GRAM_POSITIVE); SignalP-TM (SIGNALP_EUK)
GPLIN_000529400	408				no IPS match
GPLIN_000529500	160				SignalP-TM (SIGNALP_GRAM_POSITIVE)
GPLIN_000529600	772				TMhelix (TMHMM); TMhelix (TMHMM); TMhelix (TMHMM); TMhelix (TMHMM); TMhelix (TMHMM); TMhelix (TMHMM); TMhelix (TMHMM); TMhelix (TMHMM); TMhelix (TMHMM); TMhelix (TMHMM); TMhelix (TMHMM); TMhelix (TMHMM); TMhelix (TMHMM); TMhelix (TMHMM); TMhelix (TMHMM); TMhelix (TMHMM); TMhelix (TMHMM)
GPLIN_000529700	352	delta-like protein 1	12	P:lateral inhibition; P:negative regulation of neuron differentiation; F:PDZ domain binding; P:somitogenesis; P:cell proliferation; P:somatic motor neuron differentiation; P:regulation of glial cell differentiation; P:cilium assembly; P:determination of left/right asymmetry in lateral mesoderm; P:digestive tract morphogenesis; C:perinuclear region of cytoplasm; C:plasma membrane	TMhelix (TMHMM)
GPLIN_000529800	349	pq loop repeat family protein	1	P:determination of adult lifespan	TMhelix (TMHMM); TMhelix (TMHMM); TMhelix (TMHMM); TMhelix (TMHMM); TMhelix (TMHMM); TMhelix (TMHMM); TMhelix (TMHMM)
GPLIN_000529900	1783				no IPS match
GPLIN_000530000	231				no IPS match
GPLIN_000530100	259				TMhelix (TMHMM)
GPLIN_001389700	198	arginine-trna-protein transferase	5	C:cytoplasm; ; F:arginyltransferase activity; P:protein arginylation; C:nucleus	no IPS match
GPLIN_001389800	411				no IPS match
GPLIN_001389900	133				no IPS match
GPLIN_001390000	78				TMhelix (TMHMM); TMhelix (TMHMM)
GPLIN_001390100	119				SignalP-noTM (SIGNALP_EUK); TMhelix (TMHMM); TMhelix (TMHMM)
GPLIN_001390200	68				no IPS match
GPLIN_001390300	194	ipt tig domain containing protein	3	F:DNA binding; F:transcription factor binding; P:regulation of transcription, DNA-dependent	SignalP-noTM (SIGNALP_GRAM_NEGATIVE); SignalP-TM (SIGNALP_GRAM_POSITIVE)
GPLIN_001390500	80				no IPS match
GPLIN_001390600	441				no IPS match
GPLIN_001390700	333				SignalP-noTM (SIGNALP_EUK); TMhelix (TMHMM)
GPLIN_001390800	326				SignalP-noTM (SIGNALP_EUK)
GPLIN_001390900	177	protein fat- isoform a	3	F:stearoyl-CoA 9-desaturase activity; F:protein binding; P:unsaturated fatty acid biosynthetic process	TMhelix (TMHMM)
GPLIN_001391000	374				SignalP-noTM (SIGNALP_GRAM_NEGATIVE); SignalP-noTM (SIGNALP_EUK)
[truncated: 18,835 more rows]
