# Supplementary material for: Gene expression changes in diapause or quiescent potato cyst nematode, Globodera pallida, eggs after hydration or exposure to tomato root diffusate
Source: PeerJ. 2016 Feb 4;4:e1654. doi: 10.7717/peerj.1654 (PMC4748719; doi:10.7717/peerj.1654)
Supplement: Table S2 [file peerj-04-1654-s002.txt]

Seq. Name	Fold change	P	Seq. Length	Seq. Description	InterProScan	#GOs	GOs
Contig1	2.79	5.96E-08	848	cysteine dioxygenase type 1	no IPS match	3	F:metal ion binding; P:metabolic process; F:oxidoreductase activity, acting on single donors with incorporation of molecular oxygen, incorporation of two atoms of oxygen
Contig103	2.71	1.01E-04	1166	hydroxyacyl-coenzyme a mitochondrial-like	no IPS match	9	P:fatty acid beta-oxidation; F:3-hydroxyacyl-CoA dehydrogenase activity; P:response to insulin stimulus; C:mitochondrial matrix; P:response to activity; C:mitochondrial inner membrane; P:negative regulation of insulin secretion; P:response to drug; F:binding
Contig254	2.33	1.67E-04	1109	cuticular collagen	TMhelix (TMHMM)	3	P:body morphogenesis; P:positive regulation of growth rate; P:locomotion
Contig256	2.01	4.24E-04	723		no IPS match
Contig292	2.35	1.47E-04	880		no IPS match
Contig464	4.38	9.70E-05	650		TMhelix (TMHMM)
Contig491	2.49	0.00845	1054	heat shock protein 70	no IPS match	15	P:embryo development ending in birth or egg hatching; P:body morphogenesis; P:nematode larval development; P:cell morphogenesis; F:protein binding; P:retrograde transport, endosome to Golgi; F:ATP binding; P:reproduction; P:determination of adult lifespan; P:locomotion; P:growth; P:receptor-mediated endocytosis; C:nucleus; C:cytosol; P:response to heat
Contig502	2.39	1.27E-05	697	heat shock protein 70	no IPS match	18	C:cytosol; C:protein complex; F:ADP binding; C:clathrin-sculpted gamma-aminobutyric acid transport vesicle membrane; C:soluble fraction; P:regulation of cell cycle; P:post-Golgi vesicle-mediated transport; C:extracellular vesicular exosome; P:chaperone mediated protein folding requiring cofactor; F:ATPase activity, coupled; P:ATP catabolic process; C:cell surface; P:cellular membrane organization…
Contig552	2.39	1.35E-04	493		no IPS match
Contig558	3.32	5.44E-04	384		no IPS match
Contig598	2.55	3.38E-05	777		no IPS match
Contig704	6.78	9.89E-07	405		SignalP-noTM (SIGNALP_EUK); TMhelix (TMHMM)
Contig709	5.43	4.73E-06	924	protein sams- isoform a	no IPS match	17	P:positive regulation of growth rate; P:determination of adult lifespan; C:integral to membrane; F:methionine adenosyltransferase activity; P:negative regulation of vulval development; P:hermaphrodite genitalia development; P:secretion by cell; P:one-carbon metabolic process; F:ATP binding; P:lipid storage; F:magnesium ion binding; P:positive regulation of locomotion; P:morphogenesis of an epithe…
Contig710	2.09	3.79E-04	190		no IPS match
GPLIN_000005800	2.36	5.94E-04	685	trehalase	SignalP-noTM (SIGNALP_EUK)	3	P:embryo development ending in birth or egg hatching; P:growth; P:nematode larval development
GPLIN_000006100	2.02	2.09E-05	376		no IPS match
GPLIN_000007600	2.09	1.82E-04	343		no IPS match
GPLIN_000012600	3.93	1.69E-06	232		SignalP-TM (SIGNALP_EUK); TMhelix (TMHMM); TMhelix (TMHMM); TMhelix (TMHMM); TMhelix (TMHMM); TMhelix (TMHMM); TMhelix (TMHMM)
GPLIN_000032900	2.93	1.07E-05	106		SignalP-noTM (SIGNALP_EUK)
GPLIN_000033200	2.07	8.41E-05	189		SignalP-noTM (SIGNALP_GRAM_NEGATIVE); SignalP-noTM (SIGNALP_EUK)
GPLIN_000045900	2.16	3.32E-05	73		no IPS match
GPLIN_000046100	4.34	8.44E-07	198	ornithine decarboxylase	no IPS match	2	P:eye photoreceptor cell development; F:lyase activity
GPLIN_000050800	2.34	1.96E-04	517		SignalP-noTM (SIGNALP_EUK)
GPLIN_000054400	4.76	5.60E-08	101		TMhelix (TMHMM)
GPLIN_000057300	2.21	0.0026	1269	sodium bicarbonate transporter-like protein 11	TMhelix (TMHMM); TMhelix (TMHMM); TMhelix (TMHMM); TMhelix (TMHMM); TMhelix (TMHMM); TMhelix (TMHMM); TMhelix (TMHMM); TMhelix (TMHMM); TMhelix (TMHMM); TMhelix (TMHMM); TMhelix (TMHMM)	5	F:inorganic anion exchanger activity; P:anion transport; P:phosphoenolpyruvate-dependent sugar phosphotransferase system; F:sugar:hydrogen symporter activity; C:integral to membrane
GPLIN_000060100	2.28	0.00115	172		SignalP-noTM (SIGNALP_EUK); TMhelix (TMHMM); TMhelix (TMHMM)
GPLIN_000063900	2.33	8.72E-05	175		SignalP-noTM (SIGNALP_EUK)
GPLIN_000073200	2.43	1.85E-06	141		no IPS match
GPLIN_000074100	5.46	8.78E-06	285	fatty acid elongation protein 3	TMhelix (TMHMM); TMhelix (TMHMM); TMhelix (TMHMM); TMhelix (TMHMM); TMhelix (TMHMM)	2	P:positive regulation of growth rate; P:unsaturated fatty acid biosynthetic process
GPLIN_000080000	2.69	7.91E-06	526	heat shock protein 70	no IPS match	2	F:ATP binding; P:response to stress
GPLIN_000084500	2.55	0.00133	188	protein cpl- isoform b	no IPS match	13	C:vesicle lumen; P:positive regulation of growth rate; C:lysosome; C:fusome; C:yolk granule; P:salivary gland cell autophagic cell death; P:proteolysis; F:cysteine-type endopeptidase activity; F:structural constituent of chitin-based larval cuticle; F:protein binding; P:locomotion; P:protein catabolic process; P:embryo development ending in birth or egg hatching
GPLIN_000096000	4.25	3.07E-04	631	histidine acid phosphatase family protein	TMhelix (TMHMM); TMhelix (TMHMM); TMhelix (TMHMM); TMhelix (TMHMM); TMhelix (TMHMM)	1	P:multicellular organismal development
GPLIN_000098200	3.64	1.42E-06	123		no IPS match
GPLIN_000100800	2.16	5.69E-07	510	prolyl 4-hydroxylase	SignalP-noTM (SIGNALP_EUK); TMhelix (TMHMM)	8	P:embryo development; P:body morphogenesis; F:binding; F:oxidoreductase activity; P:positive regulation of multicellular organism growth; P:collagen and cuticulin-based cuticle development; P:locomotion; C:endoplasmic reticulum
GPLIN_000106000	2.05	3.91E-04	325		TMhelix (TMHMM); TMhelix (TMHMM); TMhelix (TMHMM); TMhelix (TMHMM); TMhelix (TMHMM)
GPLIN_000113600	3.57	1.63E-04	452	protein isoform a	TMhelix (TMHMM); TMhelix (TMHMM); TMhelix (TMHMM); TMhelix (TMHMM); TMhelix (TMHMM); TMhelix (TMHMM); TMhelix (TMHMM)	2	P:lipid storage; P:locomotion
GPLIN_000118900	2.44	4.58E-04	115		no IPS match
GPLIN_000120300	2.26	8.24E-04	118		no IPS match
GPLIN_000120800	2.09	0.00236	104		no IPS match
GPLIN_000127800	2.42	4.34E-04	501	tyrosine aminotransferase	no IPS match	4	P:aromatic amino acid family metabolic process; F:protein binding; P:biosynthetic process; F:transaminase activity
GPLIN_000141200	2.37	4.95E-06	1098		TMhelix (TMHMM); TMhelix (TMHMM); TMhelix (TMHMM); TMhelix (TMHMM); TMhelix (TMHMM); TMhelix (TMHMM); TMhelix (TMHMM); TMhelix (TMHMM); TMhelix (TMHMM); TMhelix (TMHMM); TMhelix (TMHMM); TMhelix (TMHMM); TMhelix (TMHMM); TMhelix (TMHMM); TMhelix (TMHMM); TMhelix (TMHMM); TMhelix (TMHMM); TMhelix (TMHMM); TMhelix (TMHMM); TMhelix (TMHMM); TMhelix (TMHMM)
GPLIN_000141600	2.5	7.93E-04	108		no IPS match
GPLIN_000143200	2.41	1.98E-04	207		no IPS match
GPLIN_000144800	2.18	4.31E-05	939	cre-ncx-7 protein	TMhelix (TMHMM); TMhelix (TMHMM); TMhelix (TMHMM); TMhelix (TMHMM); TMhelix (TMHMM); TMhelix (TMHMM); TMhelix (TMHMM); TMhelix (TMHMM); TMhelix (TMHMM); TMhelix (TMHMM); TMhelix (TMHMM); TMhelix (TMHMM)	1	P:localization
GPLIN_000147300	2.04	0.0079	258	heterochromatin protein 1beta-like protein	no IPS match	4	C:chromatin; P:chromatin assembly or disassembly; F:chromatin binding; C:nucleus
GPLIN_000156300	2.24	2.66E-04	952	pas kinase	no IPS match	6	P:protein phosphorylation; F:protein serine/threonine kinase activity; F:identical protein binding; F:ATP binding; P:regulation of cellular process; C:Golgi apparatus
GPLIN_000163300	2.09	3.23E-04	430	protein isoform a	TMhelix (TMHMM); TMhelix (TMHMM); TMhelix (TMHMM); TMhelix (TMHMM); TMhelix (TMHMM); TMhelix (TMHMM); TMhelix (TMHMM); TMhelix (TMHMM); TMhelix (TMHMM); TMhelix (TMHMM)	2	P:locomotion; P:axonal fasciculation
GPLIN_000165800	2.9	2.85E-06	611		TMhelix (TMHMM)
GPLIN_000168800	3.19	4.98E-04	364		TMhelix (TMHMM); TMhelix (TMHMM); TMhelix (TMHMM); TMhelix (TMHMM); TMhelix (TMHMM); TMhelix (TMHMM); TMhelix (TMHMM)
GPLIN_000183600	2.87	3.35E-06	434	protein cht-2	no IPS match	5	F:hydrolase activity, hydrolyzing O-glycosyl compounds; P:carbohydrate metabolic process; F:binding; P:macromolecule metabolic process; P:catabolic process
GPLIN_000184600	2.67	0.00118	139		no IPS match
GPLIN_000184700	4.74	3.38E-05	180		no IPS match
GPLIN_000185100	2.36	8.21E-04	286		TMhelix (TMHMM)
GPLIN_000191700	3.46	3.90E-06	1199		no IPS match
GPLIN_000204300	2.25	0.00468	212		TMhelix (TMHMM)
GPLIN_000205900	3.58	2.38E-05	300	beta- -galactosyltransferase 4 isoform 1	no IPS match	4	C:Golgi membrane; P:carbohydrate metabolic process; P:cellular protein modification process; F:galactosyltransferase activity
GPLIN_000226800	2.42	0.00149	371	sex peptide receptor	TMhelix (TMHMM); TMhelix (TMHMM); TMhelix (TMHMM); TMhelix (TMHMM); TMhelix (TMHMM)	4	P:negative regulation of female receptivity, post-mating; P:regulation of post-mating oviposition; F:neuropeptide receptor activity; C:plasma membrane
GPLIN_000228300	2.02	5.14E-05	309	methylthioadenosine phosphorylase	no IPS match	2	P:phosphorylation; F:S-methyl-5-thioadenosine phosphorylase activity
GPLIN_000228400	2.41	0.00415	193	cre-nhr-85 protein	SignalP-TM (SIGNALP_GRAM_POSITIVE)	6	F:zinc ion binding; P:regulation of transcription, DNA-dependent; F:sequence-specific DNA binding; F:ligand-activated sequence-specific DNA binding RNA polymerase II transcription factor activity; F:sequence-specific DNA binding transcription factor activity; C:nucleus
GPLIN_000237500	2.87	0.00475	192		SignalP-noTM (SIGNALP_GRAM_NEGATIVE); SignalP-noTM (SIGNALP_EUK); SignalP-TM (SIGNALP_GRAM_POSITIVE); TMhelix (TMHMM)
GPLIN_000242800	8.3	3.24E-06	275	fatty acid elongation protein 3	TMhelix (TMHMM); TMhelix (TMHMM); TMhelix (TMHMM); TMhelix (TMHMM); TMhelix (TMHMM); TMhelix (TMHMM)	4	P:molting cycle, collagen and cuticulin-based cuticle; P:positive regulation of growth rate; P:determination of adult lifespan; P:unsaturated fatty acid biosynthetic process
GPLIN_000252800	2.28	0.00271	113		no IPS match
GPLIN_000264000	2.23	9.87E-06	383	protein cut-6	no IPS match	5	P:cellular process; F:binding; C:membrane part; P:multicellular organismal development; P:cellular component organization
GPLIN_000271500	3.27	0.0029	81		SignalP-TM (SIGNALP_EUK); TMhelix (TMHMM); TMhelix (TMHMM)
GPLIN_000276000	3.71	2.32E-04	428		SignalP-TM (SIGNALP_GRAM_POSITIVE); SignalP-noTM (SIGNALP_EUK)
GPLIN_000278200	3.17	1.79E-04	457	solute carrier family 13 member 2	TMhelix (TMHMM); TMhelix (TMHMM); TMhelix (TMHMM); TMhelix (TMHMM); TMhelix (TMHMM); TMhelix (TMHMM)	4	F:dicarboxylic acid transmembrane transporter activity; P:transport; C:membrane; F:symporter activity
GPLIN_000282400	2.25	2.08E-05	247		SignalP-noTM (SIGNALP_EUK); TMhelix (TMHMM)
GPLIN_000288600	2.01	0.00186	305	synaptotagmin 1-like	no IPS match	5	C:synaptic vesicle; P:transport; F:transferase activity; C:membrane; F:transporter activity
GPLIN_000303500	2.09	1.86E-04	698	prolyl 4-hydroxylase	no IPS match	8	P:embryo development; P:body morphogenesis; F:binding; P:positive regulation of multicellular organism growth; P:collagen and cuticulin-based cuticle development; F:oxidoreductase activity, acting on paired donors, with incorporation or reduction of molecular oxygen; P:locomotion; C:endoplasmic reticulum
GPLIN_000308800	3.5	1.49E-05	92		SignalP-noTM (SIGNALP_EUK)
GPLIN_000309300	2.9	9.33E-06	540	o-glycosyl hydrolase family 30 protein	SignalP-TM (SIGNALP_GRAM_POSITIVE); SignalP-noTM (SIGNALP_EUK)	3	F:binding; P:metabolic process; F:catalytic activity
GPLIN_000319500	3.4	3.06E-05	120		SignalP-noTM (SIGNALP_EUK); SignalP-TM (SIGNALP_GRAM_POSITIVE)
GPLIN_000340000	5.22	5.18E-06	531	dimethylaniline monooxygenase	no IPS match	1	F:oxidoreductase activity
GPLIN_000347500	4.67	1.99E-06	501		no IPS match
GPLIN_000362100	2.73	5.10E-05	302	cre-ugt-49 protein	SignalP-TM (SIGNALP_EUK); TMhelix (TMHMM); TMhelix (TMHMM)	1	F:transferase activity
GPLIN_000369300	3	1.88E-06	614	cre-ges-1 protein	SignalP-noTM (SIGNALP_EUK); TMhelix (TMHMM)	3	C:intracellular membrane-bounded organelle; C:cytoplasmic part; F:carboxylic ester hydrolase activity
GPLIN_000379400	2.15	0.00341	437	twik (kcnk-like) family of potassium alpha subunit 12	TMhelix (TMHMM); TMhelix (TMHMM); TMhelix (TMHMM); TMhelix (TMHMM)	2	P:developmental process; P:transport
GPLIN_000397000	2.19	1.93E-05	68		no IPS match
GPLIN_000402500	2.56	4.76E-06	463		SignalP-noTM (SIGNALP_GRAM_NEGATIVE); SignalP-TM (SIGNALP_GRAM_POSITIVE); SignalP-noTM (SIGNALP_EUK)
GPLIN_000409100	4.66	3.12E-05	472	aspartic protease	SignalP-noTM (SIGNALP_EUK)	2	P:cell death; F:protein binding
GPLIN_000418500	3.14	4.22E-08	466		no IPS match
GPLIN_000429000	2.57	2.26E-05	512		TMhelix (TMHMM); TMhelix (TMHMM); TMhelix (TMHMM); TMhelix (TMHMM); TMhelix (TMHMM); TMhelix (TMHMM); TMhelix (TMHMM); TMhelix (TMHMM); TMhelix (TMHMM); TMhelix (TMHMM); TMhelix (TMHMM); TMhelix (TMHMM)
GPLIN_000435500	2.06	1.77E-05	567	cre-dab-1 protein	no IPS match	15	P:cell migration; P:positive regulation of growth rate; P:protein secretion; P:oviposition; C:extrinsic to internal side of plasma membrane; P:ecdysis, collagen and cuticulin-based cuticle; F:clathrin heavy chain binding; C:cell cortex; P:nematode larval development; C:AP-2 adaptor complex; P:positive regulation of locomotion; F:protein domain specific binding; P:receptor-mediated endocytosis; C:…
GPLIN_000439900	2.4	0.00137	1222		no IPS match
GPLIN_000440000	2.12	2.04E-05	428	peptidase c13 family protein	SignalP-TM (SIGNALP_GRAM_POSITIVE); SignalP-noTM (SIGNALP_EUK)	3	P:embryo development ending in birth or egg hatching; F:hydrolase activity; C:intracellular part
GPLIN_000444000	2.61	4.67E-05	274	17beta-hydroxysteroid dehydrogenase	TMhelix (TMHMM)	3	P:multicellular organismal development; P:reproduction; P:metabolic process
GPLIN_000452200	5.58	1.39E-04	354		no IPS match
GPLIN_000454600	2.02	3.29E-06	769		no IPS match
GPLIN_000454700	2.14	0.00722	839	protein	SignalP-TM (SIGNALP_GRAM_POSITIVE); SignalP-noTM (SIGNALP_EUK); SignalP-TM (SIGNALP_GRAM_NEGATIVE)	4	P:determination of adult lifespan; P:lipid storage; C:A band; C:striated muscle dense body
GPLIN_000461500	2.24	1.73E-04	362	cytosolic non-specific dipeptidase	no IPS match	3	C:cytoplasm; F:dipeptidase activity; P:proteolysis
GPLIN_000467600	3.06	8.81E-04	243	sodium:neurotransmitter symporter family protein	TMhelix (TMHMM)	3	P:transport; C:integral to membrane; F:symporter activity
GPLIN_000469300	2.32	3.89E-07	1198		no IPS match
GPLIN_000470000	4.27	4.28E-05	79	protein sams- isoform a	no IPS match	16	P:positive regulation of growth rate; P:determination of adult lifespan; F:methionine adenosyltransferase activity; P:negative regulation of vulval development; P:hermaphrodite genitalia development; P:secretion by cell; P:one-carbon metabolic process; F:ATP binding; P:lipid storage; F:magnesium ion binding; P:positive regulation of locomotion; P:morphogenesis of an epithelium; C:cytoplasm; P:neg…
GPLIN_000473400	3.63	1.71E-04	759	cre-mlt-7 protein	TMhelix (TMHMM)	8	P:lipid metabolic process; P:nematode larval development; P:cuticle development involved in collagen and cuticulin-based cuticle molting cycle; P:peptide cross-linking; P:locomotion; F:peroxidase activity; P:growth; P:post-embryonic body morphogenesis
GPLIN_000478600	3.18	3.71E-05	126		TMhelix (TMHMM); TMhelix (TMHMM)
GPLIN_000484700	2.35	0.00399	222		no IPS match
GPLIN_000485200	3.76	2.43E-05	225	methylthioribulose-1-phosphate dehydratase	no IPS match	1	F:binding
GPLIN_000488100	3.58	6.95E-04	154		TMhelix (TMHMM)
GPLIN_000489300	2.9	1.06E-07	137		TMhelix (TMHMM); TMhelix (TMHMM)
GPLIN_000495300	2.01	0.00149	283		SignalP-noTM (SIGNALP_EUK)
GPLIN_000517900	3.51	6.94E-06	1282	protein catp- isoform a	TMhelix (TMHMM); TMhelix (TMHMM); TMhelix (TMHMM); TMhelix (TMHMM); TMhelix (TMHMM); TMhelix (TMHMM); TMhelix (TMHMM); TMhelix (TMHMM)	2	P:dauer larval development; F:catalytic activity
GPLIN_000520700	2.76	6.52E-07	161		TMhelix (TMHMM)
GPLIN_000532900	2.39	9.15E-05	204	mitochondrial hydroxyacyl-coenzyme a dehydrogenase	no IPS match	9	P:fatty acid beta-oxidation; F:3-hydroxyacyl-CoA dehydrogenase activity; P:response to insulin stimulus; C:mitochondrial matrix; P:response to activity; C:mitochondrial inner membrane; P:negative regulation of insulin secretion; F:coenzyme binding; P:response to drug
GPLIN_000547700	3.23	7.54E-05	80		SignalP-TM (SIGNALP_GRAM_POSITIVE); SignalP-noTM (SIGNALP_EUK); SignalP-noTM (SIGNALP_GRAM_NEGATIVE); TMhelix (TMHMM)
GPLIN_000547800	2.39	1.28E-04	491	protein cyp-33c5	TMhelix (TMHMM)	1	P:positive regulation of growth rate
GPLIN_000547900	3.17	5.85E-05	810	patched family protein	TMhelix (TMHMM); TMhelix (TMHMM); TMhelix (TMHMM); TMhelix (TMHMM); TMhelix (TMHMM); TMhelix (TMHMM); TMhelix (TMHMM); TMhelix (TMHMM); TMhelix (TMHMM)	1	P:multicellular organismal process
GPLIN_000548000	5.65	8.19E-07	398	protein cyp-33e1	TMhelix (TMHMM)	1	F:metal ion binding
GPLIN_000548800	6.4	2.15E-07	250		no IPS match
GPLIN_000559700	2.88	7.14E-05	80		SignalP-noTM (SIGNALP_EUK)
GPLIN_000573700	2.18	1.19E-06	375	purine nucleoside phosphorylase	no IPS match	21	P:inosine catabolic process; P:nicotinamide riboside catabolic process; F:receptor binding; F:drug binding; P:immune response; F:phosphate ion binding; P:positive regulation of T cell proliferation; P:purine nucleobase metabolic process; C:extracellular region; P:purine nucleotide catabolic process; C:cytosol; P:response to drug; F:purine nucleobase binding; F:nucleoside binding; F:purine-nucleos…
GPLIN_000575100	6.85	1.00E-07	283	protein aqp- isoform b	TMhelix (TMHMM); TMhelix (TMHMM); TMhelix (TMHMM); TMhelix (TMHMM); TMhelix (TMHMM); TMhelix (TMHMM)	4	P:glycerol transport; C:cell surface; F:water channel activity; P:water transport
GPLIN_000576100	2.23	0.00409	484	protein npr-17	TMhelix (TMHMM); TMhelix (TMHMM); TMhelix (TMHMM); TMhelix (TMHMM); TMhelix (TMHMM)	1	P:regulation of biological process
GPLIN_000583400	2.01	4.07E-04	197		no IPS match
GPLIN_000584500	2.75	2.80E-05	231		no IPS match
GPLIN_000586300	2.19	3.34E-04	498		TMhelix (TMHMM)
GPLIN_000590000	2.12	3.42E-06	247		TMhelix (TMHMM)
GPLIN_000595000	3.42	4.68E-04	311	protein nhx- isoform a	TMhelix (TMHMM); TMhelix (TMHMM); TMhelix (TMHMM); TMhelix (TMHMM); TMhelix (TMHMM); TMhelix (TMHMM)	5	F:sodium:hydrogen antiporter activity; P:transmembrane transport; P:regulation of pH; C:integral to membrane; P:sodium ion transport
GPLIN_000604800	2.07	0.00953	145		no IPS match
GPLIN_000606200	2.59	5.13E-05	402	sodium-coupled monocarboxylate transporter 1-like	TMhelix (TMHMM); TMhelix (TMHMM); TMhelix (TMHMM); TMhelix (TMHMM); TMhelix (TMHMM); TMhelix (TMHMM); TMhelix (TMHMM)	2	P:transport; P:striated muscle myosin thick filament assembly
GPLIN_000607300	2.08	0.00542	573	protein nhr- isoform b	no IPS match	1	F:protein binding
GPLIN_000610300	2.39	2.83E-04	72		no IPS match
GPLIN_000612200	2.01	2.47E-05	89		TMhelix (TMHMM)
GPLIN_000616400	2.33	2.46E-05	475		TMhelix (TMHMM)
GPLIN_000616900	2.31	1.60E-05	443	calcium activated nucleotidase 1	TMhelix (TMHMM)	9	P:positive regulation of growth rate; C:intracellular membrane-bounded organelle; P:determination of adult lifespan; F:signal transducer activity; P:positive regulation of I-kappaB kinase/NF-kappaB cascade; F:protein binding; C:cytoplasmic part; F:hydrolase activity; C:membrane
GPLIN_000624000	2.07	0.012	246		no IPS match
GPLIN_000637900	2.13	0.00452	137		no IPS match
GPLIN_000652100	2.2	6.99E-06	262		TMhelix (TMHMM); TMhelix (TMHMM); TMhelix (TMHMM)
GPLIN_000652400	2.12	0.00138	96		no IPS match
GPLIN_000655800	3.43	3.84E-06	148	peptidase family m13 containing protein	no IPS match	2	F:metalloendopeptidase activity; P:proteolysis
GPLIN_000661700	2.35	0.00517	80	b( +)-type amino acid transporter 1	TMhelix (TMHMM); TMhelix (TMHMM)	13	P:neutral amino acid transport; F:peptide antigen binding; C:integral to membrane; F:neutral amino acid transmembrane transporter activity; P:ion transport; P:cellular amino acid metabolic process; P:amino acid transmembrane transport; P:leukocyte migration; F:L-amino acid transmembrane transporter activity; P:developmental process; P:blood coagulation; C:plasma membrane; P:L-amino acid transport
GPLIN_000667000	6.53	4.60E-05	216		no IPS match
GPLIN_000669000	2.16	0.00458	782	cre-nhr-3 protein	no IPS match	10	F:transcription regulator activity; P:steroid hormone mediated signaling pathway; F:zinc ion binding; P:response to ethanol; P:regulation of transcription, DNA-dependent; F:sequence-specific DNA binding; P:lipid storage; F:sequence-specific DNA binding transcription factor activity; F:steroid hormone receptor activity; C:nucleus
GPLIN_000680900	2.13	2.58E-06	173		no IPS match
GPLIN_000683400	2.27	1.05E-05	211		SignalP-TM (SIGNALP_EUK); TMhelix (TMHMM)
GPLIN_000683700	3.57	7.25E-05	433	ornithine decarboxylase	no IPS match	1	F:lyase activity
GPLIN_000713600	5.44	6.38E-08	347		SignalP-TM (SIGNALP_GRAM_NEGATIVE); SignalP-noTM (SIGNALP_EUK)
GPLIN_000713700	2.65	8.33E-04	80		SignalP-noTM (SIGNALP_EUK)
GPLIN_000723500	6	5.11E-07	195	haloacid dehalogenase subfamily variant 3 with third motif having dd or ed	no IPS match	1	F:catalytic activity
GPLIN_000728100	2.62	0.00355	1360	cre-pat-12 protein	no IPS match	1	F:protein binding
GPLIN_000743100	2.06	9.96E-06	507	protein cyp-33c1	TMhelix (TMHMM)	1	P:positive regulation of growth rate
GPLIN_000745300	2.34	4.00E-05	539		TMhelix (TMHMM); TMhelix (TMHMM); TMhelix (TMHMM); TMhelix (TMHMM); TMhelix (TMHMM); TMhelix (TMHMM); TMhelix (TMHMM); TMhelix (TMHMM); TMhelix (TMHMM); TMhelix (TMHMM); TMhelix (TMHMM)
GPLIN_000751500	4.63	7.77E-06	342	acyl- desaturase	TMhelix (TMHMM); TMhelix (TMHMM); TMhelix (TMHMM); TMhelix (TMHMM)	11	F:stearoyl-CoA 9-desaturase activity; P:positive regulation of growth rate; P:determination of adult lifespan; P:reproduction; C:microsome; P:cold acclimation; P:long-chain fatty acid biosynthetic process; P:locomotion; P:receptor-mediated endocytosis; P:embryo development ending in birth or egg hatching; C:endoplasmic reticulum membrane
GPLIN_000758100	2.02	9.58E-04	77		SignalP-noTM (SIGNALP_EUK); TMhelix (TMHMM)
GPLIN_000778700	3.16	9.81E-06	297	nematode cuticle collagen n-terminal domain containing protein	TMhelix (TMHMM)	3	F:structural constituent of cuticle; C:collagen; C:integral to membrane
GPLIN_000791500	2.24	0.0115	564	cre-nrx-1 protein	no IPS match	1	C:presynaptic active zone
GPLIN_000794700	2.06	2.75E-04	869	soluble calcium-activated nucleotidase 1-like	no IPS match	3	P:determination of adult lifespan; P:positive regulation of growth rate; F:protein binding
GPLIN_000798000	3.32	0.00544	440	major facilitator superfamily domain-containing protein 8	TMhelix (TMHMM); TMhelix (TMHMM); TMhelix (TMHMM); TMhelix (TMHMM); TMhelix (TMHMM); TMhelix (TMHMM); TMhelix (TMHMM); TMhelix (TMHMM); TMhelix (TMHMM); TMhelix (TMHMM)	2	C:cell part; P:determination of adult lifespan
GPLIN_000799000	2.86	1.00E-04	231		TMhelix (TMHMM); TMhelix (TMHMM); TMhelix (TMHMM); TMhelix (TMHMM)
GPLIN_000808500	3.54	3.35E-04	251	phosphoglycolate pyridoxal phosphate phosphatase family protein	no IPS match	2	P:dephosphorylation; F:phosphatase activity
GPLIN_000812700	3.27	3.60E-04	139		no IPS match
GPLIN_000817800	2.15	5.27E-05	561		SignalP-TM (SIGNALP_GRAM_POSITIVE); TMhelix (TMHMM); TMhelix (TMHMM)
GPLIN_000832100	4.02	3.11E-05	734	protein nhx- isoform b	TMhelix (TMHMM); TMhelix (TMHMM)	2	P:ion transport; F:antiporter activity
GPLIN_000839000	2.26	1.06E-06	514	protein isoform a	TMhelix (TMHMM); TMhelix (TMHMM); TMhelix (TMHMM); TMhelix (TMHMM); TMhelix (TMHMM); TMhelix (TMHMM); TMhelix (TMHMM); TMhelix (TMHMM); TMhelix (TMHMM); TMhelix (TMHMM)	3	P:lipid storage; C:membrane; P:locomotion
GPLIN_000846600	2.01	3.49E-05	182	ef hand family protein	no IPS match	1	F:calcium ion binding
GPLIN_000857000	2.12	1.64E-04	240		SignalP-TM (SIGNALP_GRAM_POSITIVE); SignalP-noTM (SIGNALP_EUK)
GPLIN_000857500	2.76	7.35E-05	71		no IPS match
GPLIN_000860200	2.25	0.00104	73	cre-unc-9 protein	no IPS match	7	C:gap junction; P:regulation of pharyngeal pumping; P:gap junction assembly; P:oviposition; P:locomotion; P:response to chemical stimulus; C:integral to membrane
GPLIN_000876700	2.55	7.31E-05	296	cathepsin l-like cysteine proteinase	no IPS match	2	P:proteolysis; F:cysteine-type endopeptidase activity
GPLIN_000878400	4.49	3.11E-05	207	pot family protein	TMhelix (TMHMM); TMhelix (TMHMM); TMhelix (TMHMM)	3	C:membrane; P:transport; F:transporter activity
GPLIN_000878500	3.84	0.00151	639		TMhelix (TMHMM); TMhelix (TMHMM); TMhelix (TMHMM); TMhelix (TMHMM); TMhelix (TMHMM); TMhelix (TMHMM); TMhelix (TMHMM)
GPLIN_000879800	2.37	3.22E-04	200		SignalP-TM (SIGNALP_GRAM_POSITIVE)
GPLIN_000884900	2.78	0.0104	315		TMhelix (TMHMM); TMhelix (TMHMM); TMhelix (TMHMM); TMhelix (TMHMM); TMhelix (TMHMM); TMhelix (TMHMM); TMhelix (TMHMM)
GPLIN_000886200	3.11	2.23E-05	179	annexin a5	TMhelix (TMHMM)	6	P:regulation of biological process; C:intracellular; F:eukaryotic cell surface binding; F:protein binding; P:response to organic substance; C:plasma membrane
GPLIN_000887800	2.4	3.76E-05	704	heat shock protein 90	no IPS match	12	P:hermaphrodite genitalia development; F:identical protein binding; P:embryo development ending in birth or egg hatching; P:protein folding; P:defense response; P:cell cycle; P:dauer larval development; F:ATP binding; P:determination of adult lifespan; F:unfolded protein binding; P:gonad development; C:perinuclear region of cytoplasm
GPLIN_000889900	3.11	3.00E-05	296		SignalP-TM (SIGNALP_EUK); TMhelix (TMHMM); TMhelix (TMHMM); TMhelix (TMHMM); TMhelix (TMHMM); TMhelix (TMHMM); TMhelix (TMHMM)
GPLIN_000890300	2.46	0.00212	231	mitochondrial 10-formyltetrahydrofolate dehydrogenase	no IPS match	5	C:cytoplasm; F:binding; F:oxidoreductase activity; P:one-carbon metabolic process; F:transferase activity, transferring one-carbon groups
GPLIN_000890500	2.68	3.13E-06	155	fructose -bisphosphate aldolase	no IPS match	2	P:metabolic process; F:lyase activity
GPLIN_000894700	3.37	6.46E-05	324	annexin b11 isoform a	no IPS match	6	P:embryo development ending in birth or egg hatching; F:phosphatidylserine binding; F:heparan sulfate proteoglycan binding; F:heparin binding; F:1-phosphatidylinositol binding; F:phosphatidylethanolamine binding
GPLIN_000894900	2.84	2.43E-07	631	protein twk- isoform a	TMhelix (TMHMM); TMhelix (TMHMM); TMhelix (TMHMM)	3	P:potassium ion transport; C:membrane; F:ion channel activity
GPLIN_000899500	2.24	0.00118	286	protein isoform a	TMhelix (TMHMM); TMhelix (TMHMM); TMhelix (TMHMM); TMhelix (TMHMM); TMhelix (TMHMM); TMhelix (TMHMM)	1	C:cell part
GPLIN_000899600	2.63	1.03E-04	233		TMhelix (TMHMM); TMhelix (TMHMM); TMhelix (TMHMM); TMhelix (TMHMM); TMhelix (TMHMM)
GPLIN_000899800	2.34	6.63E-06	1108	serine threonine-protein kinase d3	SignalP-TM (SIGNALP_GRAM_POSITIVE)	11	C:soluble fraction; C:dendrite; F:binding; C:membrane fraction; C:plasma membrane; C:axon; C:cell cortex; P:peptidyl-serine phosphorylation; P:locomotion; C:neuronal cell body; F:protein serine/threonine kinase activity
GPLIN_000903100	3.79	1.47E-06	200		no IPS match
GPLIN_000906800	2.02	2.50E-04	127		no IPS match
GPLIN_000912100	2.45	1.92E-04	199		SignalP-noTM (SIGNALP_GRAM_NEGATIVE); SignalP-noTM (SIGNALP_EUK); SignalP-TM (SIGNALP_GRAM_POSITIVE)
GPLIN_000915600	2.38	3.76E-06	263	amidinotransferase family protein	no IPS match	2	F:hydrolase activity, acting on carbon-nitrogen (but not peptide) bonds, in linear amidines; P:locomotion
GPLIN_000916000	2.18	8.07E-04	765		no IPS match
GPLIN_000918500	2.32	0.00245	94		no IPS match
GPLIN_000919000	2.12	5.46E-06	667	nadph--cytochrome p450 reductase	TMhelix (TMHMM)	8	P:embryo development ending in birth or egg hatching; P:nematode larval development; F:binding; F:oxidoreductase activity; P:positive regulation of growth rate; P:eggshell formation; P:lipid biosynthetic process; P:locomotion
GPLIN_000936700	2.02	0.00447	801	protein mvk- isoform c	SignalP-TM (SIGNALP_GRAM_POSITIVE)	13	P:glucose catabolic process; P:determination of adult lifespan; F:manganese ion binding; P:growth; F:ATP binding; P:nematode larval development; F:phosphoglycerate mutase activity; P:phosphorylation; P:locomotion; P:embryo development ending in birth or egg hatching; C:cytoplasm; F:mevalonate kinase activity; P:isoprenoid biosynthetic process
GPLIN_000942300	2.08	0.00165	95		SignalP-TM (SIGNALP_GRAM_POSITIVE); TMhelix (TMHMM)
GPLIN_000943000	2.07	3.09E-04	165		no IPS match
GPLIN_000945800	3.25	0.00232	279		TMhelix (TMHMM); TMhelix (TMHMM); TMhelix (TMHMM); TMhelix (TMHMM); TMhelix (TMHMM); TMhelix (TMHMM)
GPLIN_000947200	2.12	0.00279	303	mitochondrial carrier protein	TMhelix (TMHMM); TMhelix (TMHMM)	4	P:embryo development ending in birth or egg hatching; P:transport; P:positive regulation of growth rate; C:membrane
GPLIN_000953400	2.85	4.59E-06	301	fructose-bisphosphate aldolase-like	no IPS match	5	F:identical protein binding; P:embryo development ending in birth or egg hatching; P:oviposition; P:positive regulation of growth rate; P:locomotion
GPLIN_000954900	2.87	6.81E-06	487		TMhelix (TMHMM); TMhelix (TMHMM); TMhelix (TMHMM); TMhelix (TMHMM); TMhelix (TMHMM); TMhelix (TMHMM); TMhelix (TMHMM); TMhelix (TMHMM); TMhelix (TMHMM); TMhelix (TMHMM); TMhelix (TMHMM); TMhelix (TMHMM)
GPLIN_000957400	2.74	7.21E-07	860	patched family protein	TMhelix (TMHMM); TMhelix (TMHMM); TMhelix (TMHMM); TMhelix (TMHMM); TMhelix (TMHMM); TMhelix (TMHMM); TMhelix (TMHMM); TMhelix (TMHMM); TMhelix (TMHMM)	3	P:anatomical structure development; P:multicellular organismal development; P:transport
GPLIN_000963300	2.1	2.98E-04	178		SignalP-noTM (SIGNALP_EUK); TMhelix (TMHMM)
GPLIN_000966100	2.74	0.00425	749	two-component system sensor protein	TMhelix (TMHMM); TMhelix (TMHMM); TMhelix (TMHMM)	7	P:phosphorelay signal transduction system; F:phosphorelay sensor kinase activity; P:peptidyl-histidine phosphorylation; P:response to stress; F:ATP binding; C:membrane; F:ion channel activity
GPLIN_000968400	3.84	2.62E-04	651		TMhelix (TMHMM); TMhelix (TMHMM); TMhelix (TMHMM); TMhelix (TMHMM); TMhelix (TMHMM); TMhelix (TMHMM); TMhelix (TMHMM); TMhelix (TMHMM); TMhelix (TMHMM); TMhelix (TMHMM); TMhelix (TMHMM); TMhelix (TMHMM); TMhelix (TMHMM)
GPLIN_000969800	2.02	3.65E-04	171		no IPS match
GPLIN_000970000	2.01	1.80E-04	217		SignalP-noTM (SIGNALP_EUK); SignalP-TM (SIGNALP_GRAM_POSITIVE); SignalP-noTM (SIGNALP_GRAM_NEGATIVE)
GPLIN_000972400	2.93	1.86E-06	332	annexin a7	no IPS match	6	P:embryo development ending in birth or egg hatching; F:phosphatidylserine binding; F:heparan sulfate proteoglycan binding; F:heparin binding; F:1-phosphatidylinositol binding; F:phosphatidylethanolamine binding
GPLIN_000972500	3.74	3.43E-07	287		no IPS match
GPLIN_000974400	2.64	4.31E-06	643	cre-glna-2 protein	no IPS match	1	F:hydrolase activity
GPLIN_000976000	2.22	7.35E-06	379		no IPS match
GPLIN_000985900	3.02	1.89E-05	256		SignalP-TM (SIGNALP_GRAM_POSITIVE); SignalP-noTM (SIGNALP_EUK); TMhelix (TMHMM)
GPLIN_001001500	2.03	0.00501	162		SignalP-noTM (SIGNALP_EUK); SignalP-TM (SIGNALP_GRAM_POSITIVE); TMhelix (TMHMM)
GPLIN_001001600	2.48	3.66E-05	485		SignalP-TM (SIGNALP_GRAM_POSITIVE); SignalP-noTM (SIGNALP_EUK)
GPLIN_001005900	2	1.18E-04	216		no IPS match
GPLIN_001010000	7.89	7.27E-07	149	nucleoside diphosphate kinase	no IPS match	6	F:nucleoside diphosphate kinase activity; P:UTP biosynthetic process; F:ATP binding; P:GTP biosynthetic process; P:CTP biosynthetic process; C:nucleus
GPLIN_001014000	2.27	0.0105	239		no IPS match
GPLIN_001017500	2.06	1.21E-05	406	protein	SignalP-TM (SIGNALP_EUK); TMhelix (TMHMM); TMhelix (TMHMM); TMhelix (TMHMM); TMhelix (TMHMM); TMhelix (TMHMM); TMhelix (TMHMM); TMhelix (TMHMM); TMhelix (TMHMM); TMhelix (TMHMM); TMhelix (TMHMM)	4	P:transport; F:binding; F:substrate-specific transmembrane transporter activity; C:membrane
GPLIN_001036000	2.16	0.00957	92	carboxyl-terminal pdz ligand of neuronal nitric oxide synthase	no IPS match	11	F:structural constituent of muscle; P:sarcomere organization; C:axon; F:nitric-oxide synthase regulator activity; C:striated muscle dense body; P:regulation of oviposition; P:locomotory behavior; P:muscle cell cellular homeostasis; F:protein binding; P:positive regulation of locomotion; C:dystrophin-associated glycoprotein complex
GPLIN_001036800	2.17	0.00542	164	membrane metallo-endopeptidase-like 1-like	no IPS match	2	F:metalloendopeptidase activity; P:proteolysis
GPLIN_001041600	2.1	0.00831	87	acetylcholine regulator unc-18	no IPS match	15	C:cytosol; P:positive regulation of neurotransmitter secretion; C:axon; C:azurophil granule; F:syntaxin-3 binding; F:syntaxin-1 binding; P:reproduction; P:synaptic transmission, cholinergic; C:specific granule; C:tertiary granule; P:locomotion; C:apical plasma membrane; P:synaptic vesicle docking involved in exocytosis; P:neutrophil degranulation; C:SNARE complex
GPLIN_001046700	3.76	5.18E-07	649		SignalP-noTM (SIGNALP_EUK)
GPLIN_001065200	3.77	4.83E-06	206		SignalP-noTM (SIGNALP_EUK); TMhelix (TMHMM); TMhelix (TMHMM)
GPLIN_001073200	2.05	0.00976	192		no IPS match
GPLIN_001099500	2	4.09E-04	340	cathepsin b	SignalP-noTM (SIGNALP_EUK)	1	F:hydrolase activity
GPLIN_001105900	3.26	1.77E-05	560	solute carrier family 13 member 5	TMhelix (TMHMM); TMhelix (TMHMM); TMhelix (TMHMM); TMhelix (TMHMM); TMhelix (TMHMM); TMhelix (TMHMM); TMhelix (TMHMM); TMhelix (TMHMM); TMhelix (TMHMM); TMhelix (TMHMM)	5	F:high affinity sodium:dicarboxylate symporter activity; P:succinate transmembrane transport; F:low affinity sodium:dicarboxylate symporter activity; P:determination of adult lifespan; F:succinate transmembrane transporter activity
GPLIN_001106600	2.82	0.00357	707	amop domain-containing protein	no IPS match	2	C:integral to membrane; P:cell-matrix adhesion
GPLIN_001109600	3.6	4.02E-07	426	protein isoform a	TMhelix (TMHMM); TMhelix (TMHMM); TMhelix (TMHMM); TMhelix (TMHMM); TMhelix (TMHMM); TMhelix (TMHMM); TMhelix (TMHMM); TMhelix (TMHMM); TMhelix (TMHMM)	1	F:protein binding
GPLIN_001115100	2.27	0.00393	413	serine threonine-protein kinase h1	no IPS match	3	F:ATP binding; P:protein phosphorylation; F:protein serine/threonine kinase activity
GPLIN_001116400	3.91	0.00781	244		no IPS match
GPLIN_001125200	4.89	1.33E-04	511		TMhelix (TMHMM); TMhelix (TMHMM); TMhelix (TMHMM); TMhelix (TMHMM); TMhelix (TMHMM); TMhelix (TMHMM); TMhelix (TMHMM); TMhelix (TMHMM); TMhelix (TMHMM); TMhelix (TMHMM); TMhelix (TMHMM)
GPLIN_001127700	2.13	0.00489	114		no IPS match
GPLIN_001129000	5.14	3.78E-04	310		no IPS match
GPLIN_001143800	4.13	2.25E-05	71		no IPS match
GPLIN_001145100	2.15	1.90E-04	128		SignalP-noTM (SIGNALP_EUK); SignalP-TM (SIGNALP_GRAM_POSITIVE); TMhelix (TMHMM)
GPLIN_001148400	2.38	2.96E-06	210		SignalP-TM (SIGNALP_GRAM_POSITIVE)
GPLIN_001152100	2.89	0.00837	494	zinc finger protein c3h1 type-like 1	SignalP-TM (SIGNALP_GRAM_POSITIVE)	8	C:cytosol; P:regulation of primary metabolic process; F:mRNA binding; P:posttranscriptional regulation of gene expression; F:zinc ion binding; P:regulation of cellular metabolic process; F:AU-rich element binding; P:mRNA catabolic process
GPLIN_001164900	2.39	6.25E-05	212		TMhelix (TMHMM)
GPLIN_001167800	3.51	0.00269	86		no IPS match
GPLIN_001180400	2.22	0.0102	109		TMhelix (TMHMM)
GPLIN_001189100	2.63	1.05E-05	185		TMhelix (TMHMM)
GPLIN_001189200	2.51	1.15E-05	501		TMhelix (TMHMM)
GPLIN_001196500	2.15	0.00695	74		SignalP-TM (SIGNALP_GRAM_POSITIVE); SignalP-noTM (SIGNALP_EUK)
GPLIN_001196600	2.03	7.13E-04	485		no IPS match
GPLIN_001206900	2.39	7.86E-05	1437	n-acetylated-alpha-linked acidic dipeptidase 2	TMhelix (TMHMM); TMhelix (TMHMM)	2	F:metallopeptidase activity; F:carboxypeptidase activity
GPLIN_001216000	2.02	0.011	213	sarco endoplasmic reticulum calcium atpase	TMhelix (TMHMM); TMhelix (TMHMM)	19	P:determination of adult lifespan; P:reproduction; P:cellular calcium ion homeostasis; P:growth; P:receptor-mediated endocytosis; P:calcium ion transport; C:integral to membrane; P:molting cycle, collagen and cuticulin-based cuticle; C:sarcoplasmic reticulum membrane; P:water homeostasis; F:metal ion binding; P:ATP biosynthetic process; P:embryo development ending in birth or egg hatching; F:calc…
GPLIN_001225100	2.77	4.51E-04	866	sodium- and chloride-dependent neurotransmitter transporter	TMhelix (TMHMM); TMhelix (TMHMM); TMhelix (TMHMM); TMhelix (TMHMM); TMhelix (TMHMM); TMhelix (TMHMM); TMhelix (TMHMM); TMhelix (TMHMM); TMhelix (TMHMM); TMhelix (TMHMM); TMhelix (TMHMM); TMhelix (TMHMM)	5	C:plasma membrane; P:transport; C:integral to membrane; F:neurotransmitter transporter activity; F:symporter activity
GPLIN_001228900	2.07	0.00413	117	glycoside hydrolase family protein	no IPS match	2	F:hydrolase activity, acting on glycosyl bonds; P:metabolic process
GPLIN_001237300	2.76	5.32E-06	203	heat shock protein 70	no IPS match	15	P:embryo development ending in birth or egg hatching; P:body morphogenesis; P:nematode larval development; P:cell morphogenesis; F:protein binding; P:retrograde transport, endosome to Golgi; F:ATP binding; P:reproduction; P:determination of adult lifespan; P:locomotion; P:growth; P:receptor-mediated endocytosis; C:nucleus; C:cytosol; P:response to heat
GPLIN_001255400	3.12	1.71E-04	127	heat shock protein hsp70- partial	no IPS match	8	F:nucleotide binding; C:intracellular membrane-bounded organelle; C:cell surface; F:unfolded protein binding; P:male meiosis; P:developmental process; P:response to unfolded protein; P:multicellular organismal process
GPLIN_001256700	2.02	0.00343	358	laminin subunit beta-1	SignalP-noTM (SIGNALP_EUK); SignalP-TM (SIGNALP_GRAM_POSITIVE); SignalP-noTM (SIGNALP_GRAM_NEGATIVE)	14	P:odontogenesis; P:embryo implantation; C:laminin-1 complex; P:neuron projection development; F:glycosphingolipid binding; C:extracellular space; F:enzyme binding; P:substrate adhesion-dependent cell spreading; C:laminin-8 complex; P:positive regulation of cell migration; F:integrin binding; C:laminin-10 complex; C:laminin-2 complex; F:extracellular matrix structural constituent
GPLIN_001269400	4.22	1.77E-05	230	protein nhx- isoform a	no IPS match	2	P:ion transport; F:antiporter activity
GPLIN_001276300	2.1	9.97E-05	254		no IPS match
GPLIN_001284700	2.45	1.59E-04	164		no IPS match
GPLIN_001285100	2.27	1.91E-04	402	sideroflexin 3	TMhelix (TMHMM); TMhelix (TMHMM); TMhelix (TMHMM)	3	F:substrate-specific transmembrane transporter activity; P:ion transport; C:mitochondrial membrane
GPLIN_001285600	2.92	3.94E-06	129	hydroxyacyl-coenzyme a mitochondrial	no IPS match	9	C:mitochondrial inner membrane; P:negative regulation of insulin secretion; P:response to activity; F:NAD+ binding; F:3-hydroxyacyl-CoA dehydrogenase activity; P:fatty acid beta-oxidation; P:response to insulin stimulus; C:mitochondrial matrix; P:response to drug
GPLIN_001285800	3.58	2.30E-05	128		no IPS match
GPLIN_001286000	2.56	5.57E-05	345	cre-twk-8 protein	no IPS match	1	P:localization
GPLIN_001289200	2.2	5.01E-05	190		TMhelix (TMHMM); TMhelix (TMHMM); TMhelix (TMHMM); TMhelix (TMHMM); TMhelix (TMHMM); TMhelix (TMHMM)
GPLIN_001290100	2.48	1.46E-05	66		no IPS match
GPLIN_001298500	4.1	2.90E-04	844		no IPS match
GPLIN_001298600	3.61	0.00163	427	protein daple	no IPS match	9	P:regulation of cell proliferation; P:regulation of DNA replication; P:regulation of neuron projection development; P:TOR signaling cascade; F:microtubule binding; P:activation of protein kinase B activity; F:protein kinase B binding; C:intracellular organelle; C:cytoplasmic part
GPLIN_001315400	3.95	5.54E-06	1074		no IPS match
GPLIN_001315700	2.6	0.00114	73		SignalP-noTM (SIGNALP_EUK); TMhelix (TMHMM); TMhelix (TMHMM)
GPLIN_001315900	2.34	0.00153	74		SignalP-noTM (SIGNALP_EUK)
GPLIN_001330200	2.84	3.45E-05	251		no IPS match
GPLIN_001339200	2.08	0.00328	226		no IPS match
GPLIN_001340800	2.21	0.0105	103		no IPS match
GPLIN_001342500	2.48	6.80E-04	402	protein fat- isoform a	TMhelix (TMHMM); TMhelix (TMHMM); TMhelix (TMHMM); TMhelix (TMHMM)	3	F:stearoyl-CoA 9-desaturase activity; F:protein binding; P:unsaturated fatty acid biosynthetic process
GPLIN_001345000	2.17	0.00743	853	protein kinase domain containing protein	TMhelix (TMHMM)	1	F:catalytic activity
GPLIN_001347500	2.19	2.12E-05	97		no IPS match
GPLIN_001351400	2.68	2.22E-04	97		SignalP-noTM (SIGNALP_EUK); SignalP-noTM (SIGNALP_GRAM_NEGATIVE); SignalP-TM (SIGNALP_GRAM_POSITIVE); TMhelix (TMHMM); TMhelix (TMHMM)
GPLIN_001353400	2.06	0.0105	155		no IPS match
GPLIN_001353500	3.04	6.40E-04	633	ccdc88a protein	no IPS match	18	P:cellular macromolecule metabolic process; P:regulation of primary metabolic process; P:lamellipodium assembly; C:lamellipodium; P:cellular membrane organization; F:phosphatidylinositol binding; P:regulation of cellular metabolic process; C:Golgi apparatus; C:cytosol; F:actin binding; P:regulation of actin cytoskeleton organization; C:cytoplasmic vesicle; F:protein kinase B binding; F:protein ho…
GPLIN_001364700	2.05	2.53E-04	567	sodium nucleoside cotransporter 2	TMhelix (TMHMM); TMhelix (TMHMM); TMhelix (TMHMM); TMhelix (TMHMM); TMhelix (TMHMM); TMhelix (TMHMM); TMhelix (TMHMM); TMhelix (TMHMM); TMhelix (TMHMM); TMhelix (TMHMM); TMhelix (TMHMM)	1	C:membrane
GPLIN_001364800	2.02	0.00217	241	ras-related protein rab-3	no IPS match	12	P:regulation of pharyngeal pumping; P:small GTPase mediated signal transduction; P:mating behavior; C:synaptic vesicle; P:chemotaxis; P:nucleocytoplasmic transport; P:synaptic transmission, cholinergic; P:positive regulation of locomotion; F:GTPase activity; P:intracellular protein transport; C:nucleus; F:GTP binding
GPLIN_001367300	2.82	0.00236	707	protein clh- isoform a	TMhelix (TMHMM); TMhelix (TMHMM); TMhelix (TMHMM); TMhelix (TMHMM); TMhelix (TMHMM); TMhelix (TMHMM); TMhelix (TMHMM)	5	P:embryo development ending in birth or egg hatching; P:transport; P:reproduction; C:membrane; F:ion channel activity
GPLIN_001376200	2.12	0.00399	457	protein shn- isoform b	no IPS match	3	P:defecation; P:positive regulation of growth rate; P:rhythmic behavior
GPLIN_001379100	2.36	9.98E-05	310	protein col-157	TMhelix (TMHMM)	2	P:multicellular organismal development; P:localization
GPLIN_001379200	2.04	0.00285	77		TMhelix (TMHMM)
GPLIN_001380700	2.32	6.43E-06	99		no IPS match
GPLIN_001389400	2.83	1.19E-04	694	protein glna- isoform a	no IPS match	4	P:neurological system process; F:glutaminase activity; P:glutamine catabolic process; C:mitochondrion
GPLIN_001391700	3.74	0.0086	99		no IPS match
GPLIN_001396200	2.26	0.0033	121		TMhelix (TMHMM)
GPLIN_001398700	2.54	4.25E-04	138		no IPS match
GPLIN_001407100	2.01	5.35E-04	1119		SignalP-TM (SIGNALP_GRAM_POSITIVE); SignalP-noTM (SIGNALP_EUK); SignalP-noTM (SIGNALP_GRAM_NEGATIVE)
GPLIN_001407600	2.18	3.37E-05	243	soluble calcium-activated nucleotidase 1	TMhelix (TMHMM)	5	C:intracellular membrane-bounded organelle; F:signal transducer activity; P:positive regulation of I-kappaB kinase/NF-kappaB cascade; C:cytoplasmic part; C:membrane
GPLIN_001408300	2.12	0.00346	363	cadherin domain containing protein	no IPS match	14	P:apical constriction involved in gastrulation; P:cytoskeletal anchoring at plasma membrane; F:beta-catenin binding; C:cell-cell adherens junction; P:reproduction; P:dauer entry; C:catenin complex; P:body morphogenesis; P:cell adhesion; P:axonal fasciculation; P:receptor-mediated endocytosis; P:cell migration involved in gastrulation; P:embryo development ending in birth or egg hatching; P:establ…
GPLIN_001408400	2.01	6.54E-05	584		no IPS match
GPLIN_001424300	2.17	4.34E-04	206	zinc finger protein	no IPS match	4	P:gonad development; F:nucleic acid binding; C:intracellular; F:zinc ion binding
GPLIN_001427400	2.05	0.00713	413		no IPS match
GPLIN_001427800	3.28	2.90E-04	194	cre-glna-2 protein	no IPS match	2	P:glutamine metabolic process; F:glutaminase activity
GPLIN_001432400	4.93	0.00182	2060		no IPS match
GPLIN_001433500	2.44	3.70E-06	97		no IPS match
GPLIN_001442200	2.09	0.00599	25		no IPS match
GPLIN_001456300	3.07	4.63E-05	141		no IPS match
GPLIN_001473100	8.41	7.92E-06	327	fatty acid elongation protein 3	TMhelix (TMHMM); TMhelix (TMHMM); TMhelix (TMHMM); TMhelix (TMHMM); TMhelix (TMHMM); TMhelix (TMHMM)	4	P:molting cycle, collagen and cuticulin-based cuticle; P:positive regulation of growth rate; P:determination of adult lifespan; P:unsaturated fatty acid biosynthetic process
GPLIN_001475600	2.4	3.06E-05	112		TMhelix (TMHMM)
GPLIN_001480600	2.92	5.69E-05	236	cre-cpl-1 protein	no IPS match	8	C:yolk granule; P:embryo development ending in birth or egg hatching; C:vesicle lumen; F:protein binding; P:positive regulation of growth rate; P:locomotion; F:cysteine-type endopeptidase activity; P:proteolysis
GPLIN_001502700	2.51	6.66E-05	558	heat shock protein 70	no IPS match	15	P:embryo development ending in birth or egg hatching; P:body morphogenesis; P:nematode larval development; P:cell morphogenesis; F:protein binding; P:retrograde transport, endosome to Golgi; F:ATP binding; P:reproduction; P:determination of adult lifespan; P:locomotion; P:growth; P:receptor-mediated endocytosis; C:nucleus; C:cytosol; P:response to heat
GPLIN_001504500	2.2	1.53E-04	154		no IPS match
GPLIN_001509500	2.03	0.00234	72		TMhelix (TMHMM); TMhelix (TMHMM)
GPLIN_001514300	2.01	0.00633	149	hypothetical protein LOAG_10315 [Loa loa]	no IPS match	1	C:intracellular organelle
GPLIN_001514400	2.41	0.00382	238		TMhelix (TMHMM); TMhelix (TMHMM); TMhelix (TMHMM); TMhelix (TMHMM)
GPLIN_001516600	2.45	2.63E-06	180	cation efflux family protein	TMhelix (TMHMM); TMhelix (TMHMM); TMhelix (TMHMM)	2	C:membrane; P:transport
GPLIN_001519900	3.67	2.35E-05	60		no IPS match
GPLIN_001529500	3.5	6.95E-05	69	peptidase family m13 containing protein	no IPS match	2	F:metalloendopeptidase activity; P:proteolysis
GPLIN_001532300	2.88	1.35E-04	113	AF468679_1chitinase [Heterodera glycines]	no IPS match	2	F:hydrolase activity, hydrolyzing O-glycosyl compounds; P:carbohydrate metabolic process
GPLIN_001533700	2.37	0.00328	22		no IPS match
GPLIN_001536500	2.06	8.90E-04	176	sodium bicarbonate transporter-like protein 11	TMhelix (TMHMM); TMhelix (TMHMM); TMhelix (TMHMM)	4	F:ion transmembrane transporter activity; P:transport; F:secondary active transmembrane transporter activity; C:membrane
GPLIN_001554300	3.09	2.43E-04	244	protein nac- isoform a	TMhelix (TMHMM); TMhelix (TMHMM)	8	F:high affinity sodium:dicarboxylate symporter activity; P:succinate transmembrane transport; P:determination of adult lifespan; C:integral to membrane; F:succinate transmembrane transporter activity; F:citrate transmembrane transporter activity; P:citrate transport; P:sodium ion transport
GPLIN_001557000	2.01	0.00852	106	tau-tubulin kinase 1	no IPS match	6	P:nematode larval development; P:phosphorylation; F:protein kinase activity; P:locomotion; P:growth; F:nucleotide binding
GPLIN_001564700	2.32	1.16E-05	162		no IPS match
GPLIN_001576000	3.12	4.52E-04	89		no IPS match
GPLIN_001586700	2.27	4.82E-04	103		no IPS match
GPLIN_001586800	2.88	2.82E-05	169		no IPS match
GPLIN_001592200	2.31	0.00361	52		no IPS match
GPLIN_001594500	2.91	0.00204	182		no IPS match
GPLIN_001595700	2.74	6.74E-05	137	heat shock protein 90	no IPS match	6	P:protein folding; P:cell cycle; F:ATP binding; F:unfolded protein binding; P:response to stress; C:perinuclear region of cytoplasm
GPLIN_001601000	2.4	0.0115	132		no IPS match
GPLIN_001609400	2.09	0.00408	60		no IPS match
GPLIN_001614700	2.34	0.00132	94		no IPS match
GPLIN_001616700	3.22	0.00797	28		no IPS match
GPLIN_001631000	2.18	0.00147	94		TMhelix (TMHMM)
GPLIN_001641700	4.05	0.00235	69		no IPS match
Gpa-Est-05-2___D08_029	2.03	1.66E-06	634		TMhelix (TMHMM)
Gpa_EST_02_04___H08_025	2.82	3.28E-05	571		no IPS match
Gpa_EST_02_test____D05_021	2.04	9.02E-04	100		no IPS match
Gpa_EST_03_2___C01_006	2.12	0.00237	707	mitochondrial carrier triple repeat protein 1-like	TMhelix (TMHMM)	1	P:embryo development ending in birth or egg hatching
Gpa_EST_03_3___D10_037	2.7	3.30E-04	503		no IPS match
Gpa_EST_04_1___A12_048	2.75	6.87E-06	637		no IPS match
Gpa_EST_04_1___F07_027	4.02	4.70E-05	681	o-glycosyl hydrolase family 30 protein	no IPS match	1	C:membrane
Gpa_EST_07_4___G09_034	2.42	3.84E-05	675	nadph--cytochrome p450 reductase-like	no IPS match	15	P:positive regulation of growth rate; P:oxidation-reduction process; F:NADPH-hemoprotein reductase activity; P:lipid biosynthetic process; P:positive regulation of monooxygenase activity; P:nematode larval development; C:membrane part; P:locomotion; C:cell fraction; P:eggshell formation; P:cellular organofluorine metabolic process; P:embryo development ending in birth or egg hatching; F:FMN bindi…
Gpa_EST_13_01_M13F___F01_003	2.89	0.00262	294		no IPS match
Gpa_EST_13_03_M13F___A11_048	2.84	7.84E-06	342		no IPS match
Gpa_EST_13_03_M13F___B01_007	7.06	8.99E-05	389		no IPS match
Gpa_EST_P1_02_01_B6_B06_023	4.51	3.67E-04	78		no IPS match
Gpa_EST_P1_02_01_C4_C04_014	2.75	4.46E-04	142	cathepsin l-like cysteine proteinase	no IPS match	1	F:peptidase activity
Gpa_EST_P1_11_03_F10_F10_035	2.35	8.67E-06	580		no IPS match
Gpa_EST_P1_14-01M13F_H07_H07_025	2.69	0.00216	314		no IPS match
Gpa_EST_P1_14-02M13F_G10_G10_034	2.12	9.84E-05	496	nucleoside diphosphate kinase	no IPS match	5	P:nucleotide biosynthetic process; P:nucleoside metabolic process; P:phosphorylation; F:kinase activity; C:mitochondrial envelope
Gpa_EST_P1_14-02M13F_H04_H04_009	3.1	1.13E-06	322		no IPS match
Gpa_EST_P1_14-03M13F_F03_F03_011	2.1	1.10E-04	583		TMhelix (TMHMM)
Gpa_EST_P1_15-01M13F_F03_F03_011	5.06	9.55E-04	166		no IPS match
Gpa_EST_P1_15-01M13F_F12_F12_043	2.55	1.92E-04	566		SignalP-noTM (SIGNALP_EUK)
Gpa_EST_P1_15-04M13F_A08_A08_032	2.49	1.81E-04	347		no IPS match
Gpa_EST_P1_15-04M13F_B06_B06_023	2.24	1.21E-05	669		no IPS match
Gpa_EST_P1_15-04M13F_G11_G11_042	2.1	9.64E-05	649		no IPS match
Gpa_EST_P1_16_02-M13F_G10_G10_034	4.65	3.83E-04	391		no IPS match
Gpa_EST_P1_16_04-M13F_H09_H09_033	2.4	7.59E-05	195		no IPS match
Gpa_EST_P1_17-02M13F_F04_F04_011	2.22	0.00272	351		no IPS match
Gpa_Est_04_01_C11_C11_046	2.4	0.0012	139		no IPS match
Gpa_Est_04_02_B6_B06_023	2.38	1.20E-04	178	heat shock protein 90	no IPS match	1	F:binding
Gpa_Est_08_01_E2_E02_004	2.41	2.44E-04	69		no IPS match
J2contig108	2.71	7.69E-06	637		no IPS match
J2contig124	4.43	1.14E-05	166		TMhelix (TMHMM)
J2contig256	2.79	1.66E-04	731	guanine deaminase	no IPS match	3	F:zinc ion binding; P:metabolic process; F:guanine deaminase activity
gi|54545062	2.69	1.38E-04	121		no IPS match
gi|54545155|gb|CV577075.1|CV577075	3.6	9.20E-06	179		TMhelix (TMHMM)
gi|54545319|gb|CV577155.1|CV577155	2.4	4.72E-05	354	solute carrier family 2 (facilitated glucose transporter) member 2	TMhelix (TMHMM); TMhelix (TMHMM); TMhelix (TMHMM)	3	F:substrate-specific transmembrane transporter activity; C:integral to membrane; P:transmembrane transport
gi|54545672|gb|CV577340.1|CV577340	2.13	9.31E-04	786	tyrosine aminotransferase	no IPS match	4	P:aromatic amino acid family metabolic process; F:protein binding; P:biosynthetic process; F:transaminase activity
gi|54545735|gb|CV577371.1|CV577371	3.05	7.58E-06	642		no IPS match
gi|54545805	2.45	1.13E-05	418		no IPS match
gi|54545951|gb|CV577481.1|CV577481	3.23	6.18E-06	738		no IPS match
gi|54546093|gb|CV577549.1|CV577549	2.1	0.00765	563	protein emb- isoform b	no IPS match	15	P:axon guidance; P:positive regulation of growth rate; P:determination of adult lifespan; P:neuromuscular junction development; P:positive regulation of protein secretion; P:reproduction; F:platelet-derived growth factor binding; P:nematode larval development; P:epithelial cell differentiation; P:inductive cell migration; P:receptor-mediated endocytosis; F:extracellular matrix structural constitu…
gi|54547695|gb|CV578335.1|CV578335	2.26	3.74E-04	633	n-acetylated-alpha-linked acidic dipeptidase 2	no IPS match	1	F:peptidase activity, acting on L-amino acid peptides
gi|54547719|gb|CV578347.1|CV578347	2.45	2.99E-05	440		no IPS match
gi|54547845|gb|CV578410.1|CV578410	3.05	3.96E-04	624	heat shock protein 70	no IPS match	15	P:embryo development ending in birth or egg hatching; P:body morphogenesis; P:nematode larval development; P:cell morphogenesis; F:protein binding; P:retrograde transport, endosome to Golgi; F:ATP binding; P:reproduction; P:determination of adult lifespan; P:locomotion; P:growth; P:receptor-mediated endocytosis; C:nucleus; C:cytosol; P:response to heat
gi|54548250|gb|CV578610.1|CV578610	6.72	6.32E-05	671	haloacid dehalogenase subfamily variant 3 with third motif having dd or ed	no IPS match	1	F:catalytic activity
gi|54548456|gb|CV578708.1|CV578708	2.2	1.15E-04	650	hemoglobinase (c13 family)	no IPS match	1	F:peptidase activity
gi|54548694|gb|CV578825.1|CV578825	4.37	3.17E-05	529		no IPS match
gi|54549046	3.5	6.77E-04	392		no IPS match
gi|54549778	2.83	4.95E-04	300		no IPS match
rc_Contig704	5.29	2.89E-04	405		SignalP-noTM (SIGNALP_EUK); TMhelix (TMHMM)
rc_Gpa_EST_03_3___D10_037	2.46	1.50E-04	503		no IPS match
rc_Gpa_EST_07_2___H05_017	2.91	0.0108	403		SignalP-noTM (SIGNALP_EUK)
rc_Gpa_EST_P1_02_02_F6_F06_019	2.5	0.00308	202		no IPS match
rc_Gpa_EST_P1_12_03_D12_D12_045	2.29	0.00263	488		no IPS match
rc_Gpa_EST_P1_14-04M13F_C07_C07_030	3.22	2.32E-04	554		no IPS match
rc_Gpa_EST_P1_15-03M13F_H10_H10_033	2.61	0.00391	539		no IPS match
rc_gi|17969946|gb|BM276583.1|BM276583	2.34	5.58E-05	174		no IPS match
rc_gi|7143486|gb|AW505609.1|AW505609	2.79	0.00112	264	serine carboxypeptidase 1	no IPS match	1	F:carboxypeptidase activity
rc_gi|7143511|gb|AW505634.1|AW505634	13.1	2.17E-06	525		no IPS match
Contig88	0.425	0.00539	582		no IPS match
GPLIN_000015200	0.327	4.34E-05	424		TMhelix (TMHMM); TMhelix (TMHMM); TMhelix (TMHMM); TMhelix (TMHMM); TMhelix (TMHMM); TMhelix (TMHMM); TMhelix (TMHMM)
GPLIN_000027900	0.44	0.00704	261		SignalP-noTM (SIGNALP_EUK)
GPLIN_000030600	0.491	1.13E-04	206	glutathione s-transferase-1	no IPS match	5	P:lipid storage; P:apoptotic process; P:determination of adult lifespan; P:positive regulation of growth rate; F:protein binding
GPLIN_000043800	0.464	8.73E-04	637		SignalP-noTM (SIGNALP_EUK)
GPLIN_000056000	0.438	0.00151	470		no IPS match
GPLIN_000067000	0.294	2.46E-04	467		SignalP-noTM (SIGNALP_EUK); SignalP-noTM (SIGNALP_GRAM_NEGATIVE)
GPLIN_000067100	0.367	5.48E-05	71		no IPS match
GPLIN_000089900	0.474	0.00338	241		SignalP-noTM (SIGNALP_EUK)
GPLIN_000090300	0.404	0.00404	213	prolyl 4-hydroxylase	no IPS match	8	P:embryo development; P:body morphogenesis; F:binding; P:positive regulation of multicellular organism growth; P:collagen and cuticulin-based cuticle development; F:oxidoreductase activity, acting on paired donors, with incorporation or reduction of molecular oxygen; P:locomotion; C:endoplasmic reticulum
GPLIN_000119800	0.486	1.71E-04	287		no IPS match
GPLIN_000150200	0.463	0.00261	289		TMhelix (TMHMM)
GPLIN_000153900	0.434	0.00196	568	retinoic acid receptor beta	no IPS match	4	F:binding; P:signal transduction; P:transcription, DNA-dependent; C:nucleus
GPLIN_000165100	0.413	4.15E-05	253		SignalP-noTM (SIGNALP_EUK); SignalP-TM (SIGNALP_GRAM_POSITIVE); SignalP-noTM (SIGNALP_GRAM_NEGATIVE)
GPLIN_000170000	0.379	3.75E-05	283	galactoside-binding lectin family protein	no IPS match	3	C:collagen and cuticulin-based cuticle extracellular matrix; F:protein binding; F:galactoside binding
GPLIN_000172900	0.492	8.98E-06	113		no IPS match
GPLIN_000176900	0.479	6.25E-04	204		no IPS match
GPLIN_000181100	0.471	0.00522	149		no IPS match
GPLIN_000186300	0.449	0.00193	161		no IPS match
GPLIN_000187600	0.481	5.96E-04	357		SignalP-TM (SIGNALP_GRAM_NEGATIVE); SignalP-TM (SIGNALP_GRAM_POSITIVE); SignalP-noTM (SIGNALP_EUK)
GPLIN_000199900	0.402	3.67E-04	309		TMhelix (TMHMM)
GPLIN_000222000	0.447	1.92E-04	94		no IPS match
GPLIN_000240500	0.488	1.01E-04	202	glutathione s-transferase-1	no IPS match	2	P:apoptotic process; P:determination of adult lifespan
GPLIN_000263500	0.471	3.29E-04	71		no IPS match
GPLIN_000273300	0.466	4.65E-04	134		no IPS match
GPLIN_000273400	0.397	1.57E-04	1525		SignalP-TM (SIGNALP_GRAM_POSITIVE)
GPLIN_000297000	0.395	0.00813	206	nuclear receptor nhr-61	no IPS match	4	F:binding; F:receptor activity; P:positive regulation of growth; P:multicellular organismal development
GPLIN_000304300	0.476	3.59E-05	167		SignalP-noTM (SIGNALP_EUK); TMhelix (TMHMM)
GPLIN_000304900	0.39	1.79E-05	670	beta- -endoglucanase	no IPS match	3	F:hydrolase activity, hydrolyzing O-glycosyl compounds; P:metabolic process; F:binding
GPLIN_000319600	0.412	7.96E-04	455	amine oxidase	no IPS match	10	C:cytoplasm; P:body morphogenesis; P:nematode larval development; F:UDP-galactopyranose mutase activity; P:positive regulation of multicellular organism growth; P:cellular polysaccharide biosynthetic process; P:molting cycle, collagen and cuticulin-based cuticle; P:determination of adult lifespan; P:locomotion; P:lipid storage
GPLIN_000321900	0.421	8.46E-04	428		no IPS match
GPLIN_000323000	0.499	1.46E-04	164		no IPS match
GPLIN_000323100	0.379	0.012	170		SignalP-noTM (SIGNALP_EUK); SignalP-TM (SIGNALP_GRAM_POSITIVE)
GPLIN_000323300	0.449	0.00167	246		SignalP-noTM (SIGNALP_GRAM_NEGATIVE); SignalP-noTM (SIGNALP_EUK)
GPLIN_000323800	0.478	1.30E-05	185		no IPS match
GPLIN_000331300	0.346	1.57E-05	283	cre-lips-7 protein	SignalP-noTM (SIGNALP_EUK)	1	P:meiotic chromosome segregation
GPLIN_000333400	0.312	7.95E-04	123		no IPS match
GPLIN_000337400	0.44	4.87E-05	327		no IPS match
GPLIN_000341900	0.473	0.00169	320		TMhelix (TMHMM); TMhelix (TMHMM); TMhelix (TMHMM); TMhelix (TMHMM); TMhelix (TMHMM); TMhelix (TMHMM); TMhelix (TMHMM)
GPLIN_000344300	0.493	1.09E-04	312		SignalP-noTM (SIGNALP_EUK)
GPLIN_000346300	0.448	0.00168	334		no IPS match
GPLIN_000346400	0.486	1.08E-05	627		no IPS match
GPLIN_000366300	0.415	0.00122	713		no IPS match
GPLIN_000389500	0.446	2.12E-04	136		no IPS match
GPLIN_000397300	0.455	5.91E-07	307	protein lips-17	no IPS match	1	P:meiotic chromosome segregation
GPLIN_000400800	0.437	0.00262	1022		no IPS match
GPLIN_000408000	0.416	0.00145	310	ring-h2 finger protein	no IPS match	1	F:metal ion binding
GPLIN_000409200	0.483	2.54E-04	108		no IPS match
GPLIN_000409300	0.417	7.52E-04	95		TMhelix (TMHMM)
GPLIN_000409400	0.443	6.10E-04	185		no IPS match
GPLIN_000477400	0.422	7.43E-05	196		no IPS match
GPLIN_000480700	0.435	0.00152	181		no IPS match
GPLIN_000484900	0.471	1.16E-04	432		SignalP-noTM (SIGNALP_EUK)
GPLIN_000496300	0.475	0.0122	162		SignalP-noTM (SIGNALP_EUK); TMhelix (TMHMM)
GPLIN_000519400	0.454	4.71E-06	1399		no IPS match
GPLIN_000546300	0.46	0.00406	413		SignalP-noTM (SIGNALP_GRAM_NEGATIVE); SignalP-TM (SIGNALP_GRAM_POSITIVE); SignalP-noTM (SIGNALP_EUK); TMhelix (TMHMM)
GPLIN_000546400	0.454	3.07E-04	431		no IPS match
GPLIN_000547600	0.315	0.00157	130		no IPS match
GPLIN_000552100	0.448	4.46E-05	407	glycerol kinase	no IPS match	12	C:cytosol; F:histone binding; C:soluble fraction; C:mitochondrion; P:glycerol metabolic process; P:response to ethanol; F:glycerol kinase activity; P:triglyceride biosynthetic process; F:nucleotide binding; P:phosphorylation; C:membrane; C:nucleus
GPLIN_000560800	0.478	0.00183	436		SignalP-noTM (SIGNALP_EUK)
GPLIN_000560900	0.447	1.53E-04	67		SignalP-TM (SIGNALP_GRAM_NEGATIVE); SignalP-noTM (SIGNALP_EUK); SignalP-TM (SIGNALP_GRAM_POSITIVE); TMhelix (TMHMM)
GPLIN_000580600	0.487	1.21E-05	498	protein inx- isoform a	TMhelix (TMHMM); TMhelix (TMHMM)	1	P:lipid storage
GPLIN_000581900	0.494	6.75E-04	101		SignalP-TM (SIGNALP_GRAM_POSITIVE); SignalP-TM (SIGNALP_EUK); SignalP-TM (SIGNALP_GRAM_NEGATIVE); TMhelix (TMHMM)
GPLIN_000603800	0.445	0.00236	815	protein phosphatase 1	TMhelix (TMHMM); TMhelix (TMHMM)	1	P:reproduction
GPLIN_000608100	0.499	0.00704	310		SignalP-TM (SIGNALP_GRAM_POSITIVE); SignalP-noTM (SIGNALP_EUK)
GPLIN_000623300	0.439	7.04E-04	162	phenylalanine-4-hydroxylase	no IPS match	17	P:response to oxidative stress; C:cytosol; P:oxidation-reduction process; P:determination of adult lifespan; P:collagen and cuticulin-based cuticle development; P:pteridine-containing compound metabolic process; P:melanin biosynthetic process; P:L-phenylalanine catabolic process; P:reproduction; F:tryptophan 5-monooxygenase activity; P:cellular amino acid biosynthetic process; F:protein binding; …
GPLIN_000627800	0.47	0.00184	596		no IPS match
GPLIN_000638700	0.43	0.0057	70		TMhelix (TMHMM)
GPLIN_000640200	0.45	0.00322	279		TMhelix (TMHMM); TMhelix (TMHMM); TMhelix (TMHMM); TMhelix (TMHMM); TMhelix (TMHMM); TMhelix (TMHMM)
GPLIN_000645400	0.481	0.00139	394	type 2a protein phosphatase catalytic subunit	no IPS match	9	F:phosphoprotein phosphatase activity; P:microtubule cytoskeleton organization; F:protein binding; P:multicellular organismal development; P:cellular protein metabolic process; P:cell cycle process; C:cytoskeleton; P:regulation of biological process; C:intracellular organelle part
GPLIN_000652700	0.387	0.0011	185	zinc finger protein 273	no IPS match	5	F:sequence-specific DNA binding transcription factor activity; F:nucleic acid binding; C:nucleus; F:zinc ion binding; P:regulation of transcription, DNA-dependent
GPLIN_000678400	0.433	1.61E-05	123		TMhelix (TMHMM)
GPLIN_000693300	0.485	0.00253	455	protein try-1	TMhelix (TMHMM); TMhelix (TMHMM); TMhelix (TMHMM)	2	P:proteolysis; F:serine-type endopeptidase activity
GPLIN_000700000	0.477	2.86E-04	162		SignalP-TM (SIGNALP_GRAM_POSITIVE); TMhelix (TMHMM)
GPLIN_000705900	0.322	1.97E-05	307		TMhelix (TMHMM); TMhelix (TMHMM); TMhelix (TMHMM)
GPLIN_000706500	0.477	8.97E-04	167	glutathione synthetase	no IPS match	18	P:chaeta development; P:response to trehalose stimulus; P:response to DNA damage stimulus; P:positive regulation of growth rate; P:sensory perception of sweet taste; F:ligase activity; P:behavior; P:cellular nitrogen compound biosynthetic process; P:small molecule biosynthetic process; P:neuromuscular junction development; P:embryo development ending in birth or egg hatching; P:signal transductio…
GPLIN_000722400	0.461	0.0113	141		no IPS match
GPLIN_000723400	0.499	0.00353	299	abc atp-binding protein	no IPS match	5	F:ATPase activity; F:iron-sulfur cluster binding; F:electron carrier activity; P:ATP catabolic process; F:ATP binding
GPLIN_000727300	0.354	7.04E-04	595		no IPS match
GPLIN_000731100	0.487	0.0117	118		no IPS match
GPLIN_000740600	0.394	0.00129	221		no IPS match
GPLIN_000743800	0.403	6.89E-04	118		no IPS match
GPLIN_000767000	0.4	8.16E-06	131		no IPS match
GPLIN_000784100	0.462	0.00497	1643	protein hum-6	no IPS match	2	C:myosin complex; F:transcription factor binding
GPLIN_000795800	0.461	8.28E-05	133		no IPS match
GPLIN_000806500	0.445	4.14E-05	317		SignalP-noTM (SIGNALP_EUK)
GPLIN_000827200	0.404	3.35E-05	307	beta- -endoglucanase	SignalP-noTM (SIGNALP_EUK); SignalP-TM (SIGNALP_GRAM_POSITIVE); TMhelix (TMHMM)	3	F:hydrolase activity, hydrolyzing O-glycosyl compounds; P:metabolic process; F:binding
GPLIN_000831700	0.429	3.91E-05	194		SignalP-noTM (SIGNALP_EUK)
GPLIN_000847100	0.464	9.70E-05	260		no IPS match
GPLIN_000847200	0.484	1.07E-04	155		TMhelix (TMHMM); TMhelix (TMHMM)
GPLIN_000847300	0.499	2.68E-05	146		TMhelix (TMHMM); TMhelix (TMHMM); TMhelix (TMHMM)
GPLIN_000874700	0.459	7.13E-05	542		SignalP-TM (SIGNALP_GRAM_POSITIVE); SignalP-noTM (SIGNALP_EUK); SignalP-noTM (SIGNALP_GRAM_NEGATIVE)
GPLIN_000874800	0.376	1.78E-04	482		no IPS match
GPLIN_000880200	0.469	6.23E-05	167		TMhelix (TMHMM); TMhelix (TMHMM); TMhelix (TMHMM)
GPLIN_000890800	0.263	0.00998	360		TMhelix (TMHMM); TMhelix (TMHMM); TMhelix (TMHMM); TMhelix (TMHMM); TMhelix (TMHMM); TMhelix (TMHMM); TMhelix (TMHMM); TMhelix (TMHMM)
GPLIN_000892300	0.406	0.00838	322	lysosomal alpha-mannosidase-like	TMhelix (TMHMM); TMhelix (TMHMM); TMhelix (TMHMM); TMhelix (TMHMM)	4	P:carbohydrate metabolic process; F:cation binding; F:mannosidase activity; P:striated muscle myosin thick filament assembly
GPLIN_000912000	0.494	5.11E-04	360		SignalP-noTM (SIGNALP_EUK)
GPLIN_000932700	0.344	0.00216	268		SignalP-noTM (SIGNALP_EUK); SignalP-TM (SIGNALP_GRAM_POSITIVE); SignalP-noTM (SIGNALP_GRAM_NEGATIVE)
GPLIN_000932800	0.405	0.00875	119		no IPS match
GPLIN_000933600	0.453	0.00449	252		no IPS match
GPLIN_000936300	0.416	3.93E-04	407	glutathione synthetase-like	no IPS match	3	P:embryo development ending in birth or egg hatching; P:nematode larval development; P:positive regulation of growth rate
GPLIN_000938500	0.415	0.00492	619		SignalP-noTM (SIGNALP_EUK)
GPLIN_000957800	0.494	1.80E-05	340		no IPS match
GPLIN_000965700	0.462	0.00621	500	eb module family protein	no IPS match	5	P:oviposition; P:embryo development ending in birth or egg hatching; P:positive regulation of growth rate; P:hermaphrodite genitalia development; P:locomotion
GPLIN_001003600	0.408	0.00139	387	protein inx- isoform b	TMhelix (TMHMM); TMhelix (TMHMM); TMhelix (TMHMM); TMhelix (TMHMM)	2	P:lipid storage; C:gap junction
GPLIN_001033300	0.485	7.00E-04	412		TMhelix (TMHMM); TMhelix (TMHMM); TMhelix (TMHMM); TMhelix (TMHMM)
GPLIN_001055700	0.464	9.35E-05	505	protein pitr-3	TMhelix (TMHMM); TMhelix (TMHMM); TMhelix (TMHMM); TMhelix (TMHMM); TMhelix (TMHMM); TMhelix (TMHMM); TMhelix (TMHMM); TMhelix (TMHMM); TMhelix (TMHMM); TMhelix (TMHMM)	3	P:negative regulation of vulval development; P:hermaphrodite genitalia development; P:embryo development ending in birth or egg hatching
GPLIN_001064000	0.469	3.24E-04	183		no IPS match
GPLIN_001065100	0.304	7.25E-06	89		SignalP-noTM (SIGNALP_EUK); SignalP-noTM (SIGNALP_GRAM_NEGATIVE); SignalP-TM (SIGNALP_GRAM_POSITIVE)
GPLIN_001078200	0.475	1.75E-04	185		no IPS match
GPLIN_001114200	0.351	1.17E-05	149		SignalP-noTM (SIGNALP_EUK)
GPLIN_001119200	0.427	1.44E-06	99		TMhelix (TMHMM)
GPLIN_001132100	0.429	2.10E-04	162		SignalP-noTM (SIGNALP_EUK); SignalP-TM (SIGNALP_GRAM_POSITIVE)
GPLIN_001139100	0.497	0.0056	697		TMhelix (TMHMM); TMhelix (TMHMM); TMhelix (TMHMM); TMhelix (TMHMM); TMhelix (TMHMM); TMhelix (TMHMM)
GPLIN_001139300	0.435	3.27E-04	240		TMhelix (TMHMM); TMhelix (TMHMM); TMhelix (TMHMM); TMhelix (TMHMM); TMhelix (TMHMM)
GPLIN_001139800	0.411	2.93E-04	199		TMhelix (TMHMM); TMhelix (TMHMM); TMhelix (TMHMM)
GPLIN_001141100	0.492	0.00351	254	la domain-containing protein	no IPS match	7	P:positive regulation of growth rate; F:binding; P:oviposition; P:negative regulation of vulval development; P:receptor-mediated endocytosis; P:embryo development ending in birth or egg hatching; P:gonad development
GPLIN_001151600	0.498	0.00677	52		no IPS match
GPLIN_001168400	0.288	1.80E-06	140		no IPS match
GPLIN_001184000	0.461	1.67E-04	319	cmgc mapk jnk protein kinase	SignalP-TM (SIGNALP_GRAM_POSITIVE)	13	P:convergent extension involved in gastrulation; F:JUN kinase activity; F:DEAD/H-box RNA helicase binding; F:protein C-terminus binding; P:female meiosis; P:JUN phosphorylation; C:intracellular part; P:response to endoplasmic reticulum stress; P:response to copper ion; P:response to abiotic stimulus; P:male meiosis; P:response to cadmium ion; P:oocyte maturation
GPLIN_001184700	0.424	1.81E-06	239		TMhelix (TMHMM); TMhelix (TMHMM)
GPLIN_001192200	0.497	4.84E-05	1153		no IPS match
GPLIN_001198500	0.482	7.30E-05	206	glutathione s-transferase-1	no IPS match	2	P:apoptotic process; P:determination of adult lifespan
GPLIN_001208100	0.414	0.00664	141		no IPS match
GPLIN_001224600	0.448	2.14E-05	145		SignalP-TM (SIGNALP_GRAM_POSITIVE); SignalP-noTM (SIGNALP_GRAM_NEGATIVE); SignalP-noTM (SIGNALP_EUK)
GPLIN_001232300	0.471	5.22E-04	111		no IPS match
GPLIN_001232400	0.452	1.03E-05	146		SignalP-noTM (SIGNALP_EUK); TMhelix (TMHMM)
GPLIN_001235500	0.353	2.28E-04	229	achaete-scute homolog 4	no IPS match	6	P:multicellular organism growth; P:nematode larval development; F:RNA polymerase II distal enhancer sequence-specific DNA binding transcription factor activity; P:regulation of gene expression; P:pharynx development; P:transcription from RNA polymerase II promoter
GPLIN_001237100	0.462	1.08E-04	217	matrixin family protein	no IPS match	2	F:hydrolase activity; C:cell part
GPLIN_001244500	0.477	0.00878	469		no IPS match
GPLIN_001256300	0.448	1.18E-04	199		no IPS match
GPLIN_001261100	0.47	0.0041	485		SignalP-TM (SIGNALP_GRAM_POSITIVE)
GPLIN_001261800	0.222	2.20E-04	320		SignalP-noTM (SIGNALP_EUK)
GPLIN_001265400	0.441	1.74E-05	67		SignalP-noTM (SIGNALP_EUK); SignalP-TM (SIGNALP_GRAM_POSITIVE); TMhelix (TMHMM)
GPLIN_001281800	0.468	3.12E-05	539		TMhelix (TMHMM); TMhelix (TMHMM); TMhelix (TMHMM); TMhelix (TMHMM); TMhelix (TMHMM); TMhelix (TMHMM)
GPLIN_001294200	0.49	3.68E-05	345	adipocyte plasma membrane-associated protein	no IPS match	1	C:cell part
GPLIN_001296300	0.461	5.21E-04	129		no IPS match
GPLIN_001304400	0.471	6.58E-04	168		SignalP-noTM (SIGNALP_EUK)
GPLIN_001328100	0.346	1.02E-05	151	protein cbg00625	TMhelix (TMHMM)	4	P:positive regulation of embryonic development; P:embryo development ending in birth or egg hatching; P:positive regulation of growth rate; P:nematode larval development
GPLIN_001334800	0.419	2.02E-04	1168		no IPS match
GPLIN_001340000	0.377	2.07E-06	251		SignalP-noTM (SIGNALP_GRAM_NEGATIVE); SignalP-noTM (SIGNALP_EUK); SignalP-TM (SIGNALP_GRAM_POSITIVE)
GPLIN_001340100	0.476	4.62E-05	82		SignalP-TM (SIGNALP_GRAM_POSITIVE); SignalP-noTM (SIGNALP_GRAM_NEGATIVE); SignalP-noTM (SIGNALP_EUK); TMhelix (TMHMM)
GPLIN_001345700	0.378	5.60E-04	154	beta- - partial	no IPS match	3	P:carbohydrate metabolic process; F:cation binding; F:cellulase activity
GPLIN_001404100	0.491	0.00229	481		no IPS match
GPLIN_001404300	0.458	5.44E-05	226	amine flavin-containing	no IPS match	10	C:cytoplasm; P:body morphogenesis; P:nematode larval development; F:UDP-galactopyranose mutase activity; P:positive regulation of multicellular organism growth; P:cellular polysaccharide biosynthetic process; P:molting cycle, collagen and cuticulin-based cuticle; P:determination of adult lifespan; P:locomotion; P:lipid storage
GPLIN_001404500	0.363	0.00789	391	thaumatin-like protein	no IPS match	1	P:response to other organism
GPLIN_001420300	0.489	0.00184	163		no IPS match
GPLIN_001427200	0.474	0.00144	163		TMhelix (TMHMM)
GPLIN_001430000	0.403	0.00789	265		no IPS match
GPLIN_001476900	0.487	9.18E-05	208		TMhelix (TMHMM); TMhelix (TMHMM); TMhelix (TMHMM); TMhelix (TMHMM)
GPLIN_001522200	0.314	0.00168	119		TMhelix (TMHMM); TMhelix (TMHMM)
GPLIN_001529600	0.402	0.00714	33		no IPS match
GPLIN_001532000	0.47	0.00299	188		no IPS match
GPLIN_001535500	0.35	5.37E-05	94		no IPS match
GPLIN_001537400	0.489	8.80E-04	56		no IPS match
GPLIN_001542600	0.311	3.49E-06	117		no IPS match
GPLIN_001564800	0.473	7.30E-05	102		no IPS match
GPLIN_001572000	0.474	6.65E-04	110		no IPS match
GPLIN_001576400	0.418	7.72E-04	105		no IPS match
GPLIN_001602000	0.385	0.0054	106	phosphatidylinositol-specific phospholipase c	no IPS match	2	P:signal transduction; F:phospholipase C activity
GPLIN_001606100	0.485	3.70E-05	162	c1-thf synthase-like partial	no IPS match	1	P:cellular metabolic process
GPLIN_001639100	0.493	0.00333	93		no IPS match
Gpa-EST-P1-12-04___E08_028	0.497	2.65E-04	327		no IPS match
Gpa_EST_04_1___H09_033	0.486	0.00591	761		no IPS match
Gpa_EST_07_2___C01_006	0.472	0.00274	165		no IPS match
Gpa_EST_07_3___C11_046	0.477	0.00639	190		no IPS match
Gpa_EST_P1_11_04_C05_C05_022	0.437	5.95E-05	406		no IPS match
J2contig349	0.48	1.22E-05	365		no IPS match
gi|54545177|gb|CV577086.1|CV577086	0.483	0.00129	593		no IPS match
gi|54546430|gb|CV577706.1|CV577706	0.49	0.00404	735		no IPS match
gi|54546862|gb|CV577926.1|CV577926	0.447	0.0117	523		no IPS match
gi|54547487|gb|CV578235.1|CV578235	0.439	3.23E-04	519		no IPS match
gi|54547899|gb|CV578437.1|CV578437	0.43	0.00274	538		TMhelix (TMHMM)
gi|54548387|gb|CV578675.1|CV578675	0.497	3.32E-04	609		SignalP-noTM (SIGNALP_EUK); TMhelix (TMHMM)
gi|54548917|gb|CV578931.1|CV578931	0.487	1.34E-04	660		TMhelix (TMHMM); TMhelix (TMHMM)
rc_Gpa-EST-01-04____H05_017	0.123	5.82E-04	233		SignalP-noTM (SIGNALP_EUK); TMhelix (TMHMM)
rc_Gpa_EST_07_3___E09_036	0.442	1.28E-04	574	galactoside-binding lectin family protein	TMhelix (TMHMM)	3	C:collagen and cuticulin-based cuticle extracellular matrix; F:protein binding; F:galactoside binding
rc_gi|54547123|gb|CV578056.1|CV578056	0.465	8.01E-04	595		TMhelix (TMHMM)
rc_gi|54548804|gb|CV578876.1|CV578876	0.493	0.00385	390		no IPS match
