# Supplementary material for: Gene expression changes in diapause or quiescent potato cyst nematode, Globodera pallida, eggs after hydration or exposure to tomato root diffusate
Source: PeerJ. 2016 Feb 4;4:e1654. doi: 10.7717/peerj.1654 (PMC4748719; doi:10.7717/peerj.1654)
Supplement: Table S3 [file peerj-04-1654-s003.txt]

Seq. Name	Fold change	P	Seq. Length	Seq. Description	InterProScan	GOs	Enzyme Codes
Contig1	2.18	4.41E-05	848	cysteine dioxygenase type 1	no IPS match	100%	3	F:metal ion binding; P:metabolic process; F:oxidoreductase activity, acting on single donors with incorporation of molecular oxygen, incorporation of two atoms of oxygen
Contig131	2.25	8.90E-06	677	#�NOMBRE?	no IPS match	100%	5	P:L-methionine salvage from methylthioadenosine; P:oxidation-reduction process; F:metal ion binding; F:dioxygenase activity; P:embryo development ending in birth or egg hatching
Contig221	2.24	2.80E-06	753	peroxisomal -trans-enoyl- isomerase	TMhelix (TMHMM)	100%	3	P:metabolic process; F:isomerase activity; F:fatty-acyl-CoA binding
Contig251	2.12	9.26E-04	814	cathepsin a	SignalP-noTM (SIGNALP_EUK)	100%	4	C:nucleolus; F:carboxypeptidase activity; F:protein binding; C:mitochondrion
Contig268	2.17	1.25E-04	711	nucleoside diphosphate kinase	no IPS match	100%	13	P:nucleoside diphosphate phosphorylation; F:nucleoside diphosphate kinase activity; F:metal ion binding; P:growth; P:hermaphrodite genitalia development; P:UTP biosynthetic process; F:ATP binding; P:nematode larval development; P:GTP biosynthetic process; P:receptor-mediated endocytosis; P:embryo development ending in birth or egg hatching; C:cytoplasm; P:CTP biosynthetic process
Contig277	2.94	9.08E-04	1068		no IPS match
Contig292	3.35	3.50E-05	880		no IPS match
Contig306	2.25	2.89E-05	1163	arginine kinase	no IPS match	100%	4	C:integral to membrane; F:ATP binding; P:phosphorylation; F:arginine kinase activity
Contig337	2.05	7.53E-04	630		no IPS match
Contig373	8.08	0.00868	399		no IPS match
Contig445	2.04	0.00323	431		SignalP-TM (SIGNALP_EUK); TMhelix (TMHMM); TMhelix (TMHMM)
Contig464	3.61	3.84E-05	650		TMhelix (TMHMM)
Contig481	2.15	1.18E-05	1074		TMhelix (TMHMM)
Contig49	5.95	2.97E-06	484		no IPS match
Contig512	2.84	8.11E-06	601	acyl binding protein	no IPS match	100%	1	F:fatty-acyl-CoA binding
Contig523	3.39	3.80E-06	1139	cathepsin z precursor	SignalP-noTM (SIGNALP_EUK); SignalP-TM (SIGNALP_GRAM_POSITIVE); TMhelix (TMHMM)	100%	9	P:embryo development ending in birth or egg hatching; P:body morphogenesis; P:nematode larval development; C:extracellular matrix; P:molting cycle, collagen and cuticulin-based cuticle; C:integral to membrane; F:cysteine-type endopeptidase activity; P:growth; P:proteolysis
Contig564	2.76	1.30E-04	995	heat shock protein 70-c	no IPS match	100%	45	C:cell surface; C:endoplasmic reticulum chaperone complex; F:chaperone binding; P:cell morphogenesis; F:cysteine-type endopeptidase inhibitor activity involved in apoptotic process; P:nematode larval development; F:unfolded protein binding; P:negative regulation of transforming growth factor beta receptor signaling pathway; F:ubiquitin protein ligase binding; P:cerebellum structural organization;…
Contig582	2.98	4.20E-04	566	g-protein-linked acetylcholine receptor protein 2	TMhelix (TMHMM)	100%	4	; P:G-protein coupled acetylcholine receptor signaling pathway; F:transferase activity; C:integral to membrane
Contig621	2.32	3.03E-06	960	protein isoform c	no IPS match	100%	12	C:proton-transporting ATP synthase complex, catalytic core F(1); P:positive regulation of growth rate; P:plasma membrane ATP synthesis coupled proton transport; P:determination of adult lifespan; F:proton-transporting ATP synthase activity, rotational mechanism; P:reproduction; F:ATP binding; P:nematode larval development; F:protein binding; F:proton-transporting ATPase activity, rotational mecha…
Contig704	4.39	8.66E-06	405		SignalP-noTM (SIGNALP_EUK); TMhelix (TMHMM)
Contig709	2.44	1.49E-04	924	protein sams- isoform a	no IPS match	100%	17	P:positive regulation of growth rate; P:determination of adult lifespan; C:integral to membrane; F:methionine adenosyltransferase activity; P:negative regulation of vulval development; P:hermaphrodite genitalia development; P:secretion by cell; P:one-carbon metabolic process; F:ATP binding; P:lipid storage; F:magnesium ion binding; P:positive regulation of locomotion; P:morphogenesis of an epithe…
Contig718	2.46	3.46E-04	534		no IPS match
Contig721	2.3	9.08E-06	525	atp synthase beta	no IPS match	100%	25	P:angiogenesis; F:proton-transporting ATPase activity, rotational mechanism; C:cilium; F:hydrogen-exporting ATPase activity, phosphorylative mechanism; P:negative regulation of cell adhesion involved in substrate-bound cell migration; P:receptor-mediated endocytosis; P:ADP biosynthetic process; F:proton-transporting ATP synthase activity, rotational mechanism; F:lipoprotein particle receptor acti…
Contig732	2.32	2.60E-04	535		no IPS match
Contig751	2.23	1.34E-04	807	thioredoxin peroxidase	no IPS match	100%	10	P:hydrogen peroxide catabolic process; P:oxidation-reduction process; P:determination of adult lifespan; P:response to metal ion; P:heat acclimation; P:cell redox homeostasis; P:negative regulation of transcription from RNA polymerase II promoter; F:thioredoxin peroxidase activity; C:cytoplasm; P:positive regulation of multicellular organism growth
GPLIN_000007600	2.05	2.89E-04	343		no IPS match
GPLIN_000012600	4.62	8.89E-05	232		SignalP-TM (SIGNALP_EUK); TMhelix (TMHMM); TMhelix (TMHMM); TMhelix (TMHMM); TMhelix (TMHMM); TMhelix (TMHMM); TMhelix (TMHMM)
GPLIN_000015500	2.12	1.62E-05	168	nucleoside diphosphate kinase	no IPS match	100%	12	P:nucleoside diphosphate phosphorylation; F:nucleoside diphosphate kinase activity; P:growth; P:hermaphrodite genitalia development; P:UTP biosynthetic process; F:ATP binding; P:nematode larval development; P:GTP biosynthetic process; P:receptor-mediated endocytosis; P:embryo development ending in birth or egg hatching; C:cytoplasm; P:CTP biosynthetic process
GPLIN_000016900	2.05	0.00193	73		TMhelix (TMHMM)
GPLIN_000024600	3	1.44E-04	379		TMhelix (TMHMM); TMhelix (TMHMM); TMhelix (TMHMM); TMhelix (TMHMM); TMhelix (TMHMM); TMhelix (TMHMM); TMhelix (TMHMM)
GPLIN_000024700	2.17	2.46E-04	148		TMhelix (TMHMM)
GPLIN_000024800	3.32	4.42E-04	636	beta-fructofuranosidase	TMhelix (TMHMM)	100%	1	F:hydrolase activity
GPLIN_000025600	3.33	6.80E-04	311		TMhelix (TMHMM); TMhelix (TMHMM)
GPLIN_000028300	2.28	0.00267	622	acetylcholine receptor monepantel-1	TMhelix (TMHMM); TMhelix (TMHMM); TMhelix (TMHMM); TMhelix (TMHMM)	100%	1	C:membrane
GPLIN_000032900	2.59	9.28E-06	106		SignalP-noTM (SIGNALP_EUK)
GPLIN_000033200	3.39	1.00E-05	189		SignalP-noTM (SIGNALP_GRAM_NEGATIVE); SignalP-noTM (SIGNALP_EUK)
GPLIN_000043500	2.8	0.00695	260	protein gcy- isoform b	no IPS match	100%	11	P:protein phosphorylation; P:intracellular signal transduction; F:guanylate cyclase activity; P:chitin catabolic process; F:protein serine/threonine kinase activity; P:cell wall macromolecule catabolic process; C:integral to membrane; F:G-protein coupled peptide receptor activity; F:ATP binding; F:chitinase activity; P:cGMP biosynthetic process
GPLIN_000050800	3.37	1.27E-04	517		SignalP-noTM (SIGNALP_EUK)
GPLIN_000054400	3.81	9.45E-06	101		TMhelix (TMHMM)
GPLIN_000060100	2.84	4.48E-04	172		SignalP-noTM (SIGNALP_EUK); TMhelix (TMHMM); TMhelix (TMHMM)
GPLIN_000061300	2.51	0.00105	560		no IPS match
GPLIN_000063900	8.69	8.01E-05	175		SignalP-noTM (SIGNALP_EUK)
GPLIN_000085200	5.11	1.15E-05	112		no IPS match
GPLIN_000085400	5.04	7.03E-05	328	alcohol dehydrogenase	no IPS match	100%	5	F:octanol dehydrogenase activity; F:binding; P:alcohol metabolic process; F:S-(hydroxymethyl)glutathione dehydrogenase activity; F:alcohol dehydrogenase (NAD) activity
GPLIN_000092200	3.23	2.69E-05	111		TMhelix (TMHMM)
GPLIN_000098200	2.8	1.54E-04	123		no IPS match
GPLIN_000098700	2.07	0.00245	392		no IPS match
GPLIN_000105900	2.47	5.39E-05	117		no IPS match
GPLIN_000107100	2.03	4.81E-04	255	cre-wrt- protein	no IPS match	100%	7	P:collagen and cuticulin-based cuticle development; P:negative regulation of vulval development; P:molting cycle, collagen and cuticulin-based cuticle; P:protein metabolic process; P:locomotion; P:embryo development ending in birth or egg hatching; P:positive regulation of multicellular organism growth
GPLIN_000108000	2.11	8.24E-06	671		no IPS match
GPLIN_000113200	2.34	1.40E-04	120		no IPS match
GPLIN_000116800	2.07	5.06E-04	137	mesencephalic astrocyte-derived neurotrophic factor	no IPS match	100%	3	C:extracellular space; C:endoplasmic reticulum; C:perinuclear region of cytoplasm
GPLIN_000120800	3.61	3.42E-05	104		no IPS match
GPLIN_000121100	2.89	9.96E-05	369		TMhelix (TMHMM); TMhelix (TMHMM); TMhelix (TMHMM); TMhelix (TMHMM); TMhelix (TMHMM); TMhelix (TMHMM); TMhelix (TMHMM)
GPLIN_000121400	2.55	2.30E-06	336		TMhelix (TMHMM)
GPLIN_000122000	2.17	8.34E-05	236	glucose transporter type 1-like	TMhelix (TMHMM); TMhelix (TMHMM); TMhelix (TMHMM); TMhelix (TMHMM); TMhelix (TMHMM)	100%	1	P:transport
GPLIN_000124800	2.22	4.52E-05	317	iron zinc purple acid phosphatase-like	no IPS match	100%	1	F:hydrolase activity
GPLIN_000125200	2.21	9.04E-05	383		SignalP-noTM (SIGNALP_EUK)
GPLIN_000125500	2.68	1.53E-06	497	cre-unc-58 protein	TMhelix (TMHMM); TMhelix (TMHMM); TMhelix (TMHMM); TMhelix (TMHMM); TMhelix (TMHMM)	100%	7	P:parturition; P:regulation of muscle contraction; F:potassium channel activity; P:oviposition; P:potassium ion transmembrane transport; P:locomotion; C:integral to membrane
GPLIN_000125600	2.2	0.00906	186		no IPS match
GPLIN_000126600	2.47	2.24E-04	327		no IPS match
GPLIN_000141100	2.16	1.82E-04	195		SignalP-noTM (SIGNALP_GRAM_NEGATIVE); SignalP-TM (SIGNALP_GRAM_POSITIVE); SignalP-noTM (SIGNALP_EUK); TMhelix (TMHMM)
GPLIN_000141200	2.07	0.00326	1098		TMhelix (TMHMM); TMhelix (TMHMM); TMhelix (TMHMM); TMhelix (TMHMM); TMhelix (TMHMM); TMhelix (TMHMM); TMhelix (TMHMM); TMhelix (TMHMM); TMhelix (TMHMM); TMhelix (TMHMM); TMhelix (TMHMM); TMhelix (TMHMM); TMhelix (TMHMM); TMhelix (TMHMM); TMhelix (TMHMM); TMhelix (TMHMM); TMhelix (TMHMM); TMhelix (TMHMM); TMhelix (TMHMM); TMhelix (TMHMM); TMhelix (TMHMM)
GPLIN_000142600	15	4.70E-06	252	pectate lyase 2	SignalP-noTM (SIGNALP_GRAM_NEGATIVE); SignalP-TM (SIGNALP_GRAM_POSITIVE); SignalP-noTM (SIGNALP_EUK)	100%	2	C:extracellular region; F:pectate lyase activity
GPLIN_000142700	2.63	0.00645	331		no IPS match
GPLIN_000142900	4.39	1.27E-05	93	arabinogalactan endo- -beta-galactosidase	no IPS match	100%	4	F:arabinogalactan endo-1,4-beta-galactosidase activity; F:glucosidase activity; P:carbohydrate metabolic process; F:cation binding
GPLIN_000143000	3.88	2.66E-04	156	arabinogalactan endo- -beta-galactosidase	no IPS match	100%	4	F:arabinogalactan endo-1,4-beta-galactosidase activity; F:glucosidase activity; P:carbohydrate metabolic process; F:cation binding
GPLIN_000148200	2.09	1.82E-04	125		SignalP-noTM (SIGNALP_EUK); TMhelix (TMHMM)
GPLIN_000148300	4.92	1.37E-06	147		SignalP-noTM (SIGNALP_EUK); SignalP-TM (SIGNALP_GRAM_POSITIVE); TMhelix (TMHMM)
GPLIN_000165800	5.88	4.09E-07	611		TMhelix (TMHMM)
GPLIN_000166800	2.13	1.96E-04	356	ddhd domain containing 1	TMhelix (TMHMM); TMhelix (TMHMM); TMhelix (TMHMM); TMhelix (TMHMM)	100%	7	P:phosphatidylinositol metabolic process; C:nucleus; C:cytosol; P:regulation of protein localization; C:endoplasmic reticulum; F:phosphatidylcholine 1-acylhydrolase activity; P:regulation of asymmetric cell division
GPLIN_000168300	2.32	1.04E-04	323		no IPS match
GPLIN_000168600	2.36	3.03E-04	152	protein rsp- isoform b	no IPS match	100%	17	P:positive regulation of growth rate; F:RNA binding; P:regulation of alternative mRNA splicing, via spliceosome; P:negative regulation of vulval development; P:hermaphrodite genitalia development; P:body morphogenesis; F:protein binding; P:positive regulation of vulval development; F:nucleotide binding; P:locomotion; P:morphogenesis of an epithelium; P:oogenesis; P:embryo development ending in bi…
GPLIN_000169900	2.09	2.35E-04	135		TMhelix (TMHMM)
GPLIN_000177800	2.17	3.53E-04	223		TMhelix (TMHMM)
GPLIN_000184600	2.09	0.00477	139		no IPS match
GPLIN_000185800	3.03	0.00123	227		SignalP-TM (SIGNALP_GRAM_POSITIVE); SignalP-noTM (SIGNALP_EUK)
GPLIN_000190000	2.1	9.11E-06	96	lim domain protein	no IPS match	100%	4	C:cell-cell junction; P:cytokinesis; C:cytoplasm; F:zinc ion binding
GPLIN_000196600	3.03	6.50E-07	252	cathepsin z precursor	no IPS match	100%	8	P:embryo development ending in birth or egg hatching; P:body morphogenesis; P:nematode larval development; C:extracellular matrix; P:molting cycle, collagen and cuticulin-based cuticle; F:cysteine-type endopeptidase activity; P:growth; P:proteolysis
GPLIN_000202100	2.31	0.00307	880	protein srap- isoform a	SignalP-TM (SIGNALP_GRAM_POSITIVE)	100%	1	F:protein binding
GPLIN_000204200	2.21	0.0115	545	protein isoform d	no IPS match	100%	2	F:asparaginase activity; P:asparagine metabolic process
GPLIN_000205900	2.19	0.00111	300	beta- -galactosyltransferase 4 isoform 1	no IPS match	100%	4	C:Golgi membrane; P:carbohydrate metabolic process; P:cellular protein modification process; F:galactosyltransferase activity
GPLIN_000206700	2.22	2.46E-04	455	gamma-aminobutyric acid receptor subunit beta	TMhelix (TMHMM); TMhelix (TMHMM); TMhelix (TMHMM); TMhelix (TMHMM)	100%	4	P:gamma-aminobutyric acid signaling pathway; C:membrane; P:locomotory behavior; P:regulation of backward locomotion
GPLIN_000207400	3.14	0.00133	704	cre-pqn-32 protein	no IPS match	100%	1	F:protein binding
GPLIN_000213500	2.06	0.00308	356		TMhelix (TMHMM); TMhelix (TMHMM); TMhelix (TMHMM); TMhelix (TMHMM); TMhelix (TMHMM); TMhelix (TMHMM); TMhelix (TMHMM)
GPLIN_000219200	2.68	5.51E-04	127		TMhelix (TMHMM); TMhelix (TMHMM); TMhelix (TMHMM)
GPLIN_000231600	4.17	8.42E-06	595		SignalP-noTM (SIGNALP_GRAM_NEGATIVE); SignalP-TM (SIGNALP_GRAM_POSITIVE); SignalP-noTM (SIGNALP_EUK); TMhelix (TMHMM)
GPLIN_000235600	4.28	2.07E-04	88		no IPS match
GPLIN_000239100	2.46	3.23E-04	241		no IPS match
GPLIN_000242800	3.37	0.00664	275	fatty acid elongation protein 3	TMhelix (TMHMM); TMhelix (TMHMM); TMhelix (TMHMM); TMhelix (TMHMM); TMhelix (TMHMM); TMhelix (TMHMM)	100%	4	P:molting cycle, collagen and cuticulin-based cuticle; P:positive regulation of growth rate; P:determination of adult lifespan; P:unsaturated fatty acid biosynthetic process
GPLIN_000250800	2.91	0.0117	76		no IPS match
GPLIN_000256700	2.62	1.88E-04	210		no IPS match
GPLIN_000259000	2.43	2.03E-04	391		no IPS match
GPLIN_000261800	2.24	9.82E-06	492	twik (kcnk-like) family of potasium alpha subunit 40	TMhelix (TMHMM); TMhelix (TMHMM); TMhelix (TMHMM); TMhelix (TMHMM); TMhelix (TMHMM); TMhelix (TMHMM)	100%	3	C:membrane; F:ion channel activity; P:potassium ion transport
GPLIN_000264000	2.25	3.36E-05	383	protein cut-6	no IPS match	100%	5	P:cellular process; F:binding; C:membrane part; P:multicellular organismal development; P:cellular component organization
GPLIN_000269100	2.25	2.88E-05	96		no IPS match
GPLIN_000271500	3.81	0.0018	81		SignalP-TM (SIGNALP_EUK); TMhelix (TMHMM); TMhelix (TMHMM)
GPLIN_000276000	2.02	1.22E-04	428		SignalP-TM (SIGNALP_GRAM_POSITIVE); SignalP-noTM (SIGNALP_EUK)
GPLIN_000279000	6.26	0.00388	159		TMhelix (TMHMM); TMhelix (TMHMM); TMhelix (TMHMM); TMhelix (TMHMM); TMhelix (TMHMM)
GPLIN_000282400	3.32	1.30E-05	247		SignalP-noTM (SIGNALP_EUK); TMhelix (TMHMM)
GPLIN_000283000	2.1	1.14E-04	90	heat shock factor-binding protein 1	no IPS match	100%	2	F:protein binding; P:response to stress
GPLIN_000298400	2.31	2.75E-04	220		SignalP-noTM (SIGNALP_GRAM_NEGATIVE); SignalP-noTM (SIGNALP_EUK)
GPLIN_000298500	2.3	0.00355	149		no IPS match
GPLIN_000306600	2.17	0.00584	293		SignalP-noTM (SIGNALP_EUK)
GPLIN_000308800	5.28	4.21E-05	92		SignalP-noTM (SIGNALP_EUK)
GPLIN_000309400	2.07	8.18E-05	146	cre-lgc-30 protein	TMhelix (TMHMM)	100%	1	C:membrane
GPLIN_000309700	2.77	2.42E-04	325		TMhelix (TMHMM); TMhelix (TMHMM)
GPLIN_000311800	3.28	2.91E-04	133		no IPS match
GPLIN_000317800	2.08	0.00218	466	mannose-6-phosphate isomerase	no IPS match	100%	6	P:positive regulation of growth rate; P:reproduction; P:nematode larval development; P:embryo development ending in birth or egg hatching; P:dolichol-linked oligosaccharide biosynthetic process; C:cytoplasm
GPLIN_000319500	2.75	5.86E-05	120		SignalP-noTM (SIGNALP_EUK); SignalP-TM (SIGNALP_GRAM_POSITIVE)
GPLIN_000322500	2.88	1.52E-04	326		no IPS match
GPLIN_000322700	4.14	1.31E-04	266		SignalP-TM (SIGNALP_GRAM_POSITIVE); SignalP-noTM (SIGNALP_EUK)
GPLIN_000325500	3.52	0.00102	453	yr51_caeel ame: full=uncharacterized protein	no IPS match	100%	2	P:developmental process; P:multicellular organismal process
GPLIN_000330800	2.1	1.72E-04	149		TMhelix (TMHMM)
GPLIN_000333000	3.45	1.36E-05	82		SignalP-noTM (SIGNALP_GRAM_NEGATIVE); SignalP-noTM (SIGNALP_EUK); SignalP-TM (SIGNALP_GRAM_POSITIVE)
GPLIN_000343300	2.35	6.78E-04	218	cre-aat-1 protein	TMhelix (TMHMM); TMhelix (TMHMM); TMhelix (TMHMM); TMhelix (TMHMM); TMhelix (TMHMM); TMhelix (TMHMM)	100%	3	F:amino acid transmembrane transporter activity; C:plasma membrane; P:amino acid transmembrane transport
GPLIN_000345800	2.18	1.65E-05	172		no IPS match
GPLIN_000347500	8.97	1.08E-06	501		no IPS match
GPLIN_000349500	2.74	0.0028	458		TMhelix (TMHMM); TMhelix (TMHMM); TMhelix (TMHMM); TMhelix (TMHMM); TMhelix (TMHMM); TMhelix (TMHMM); TMhelix (TMHMM)
GPLIN_000352400	2.27	1.18E-04	1431		TMhelix (TMHMM)
GPLIN_000353800	2.29	3.43E-05	142	karyopherin alpha 4	no IPS match	100%	15	P:feminization of hermaphroditic germ-line; F:protein transporter activity; P:nuclear pore organization; P:protein import into nucleus; P:growth; C:nuclear pore; P:nematode larval development; F:protein binding; P:locomotion; P:germ cell development; P:oogenesis; P:embryo development ending in birth or egg hatching; C:cytoplasm; P:meiotic prophase I; P:RNA interference
GPLIN_000361900	7.55	1.53E-06	707	glucosylceramidase-like	no IPS match	100%	1	F:catalytic activity
GPLIN_000362100	2.33	1.18E-04	302	cre-ugt-49 protein	SignalP-TM (SIGNALP_EUK); TMhelix (TMHMM); TMhelix (TMHMM)	100%	1	F:transferase activity
GPLIN_000369300	3.17	1.08E-04	614	cre-ges-1 protein	SignalP-noTM (SIGNALP_EUK); TMhelix (TMHMM)	100%	3	C:intracellular membrane-bounded organelle; C:cytoplasmic part; F:carboxylic ester hydrolase activity
GPLIN_000370200	2.26	4.54E-05	130		no IPS match
GPLIN_000370800	2.34	0.00107	716		SignalP-noTM (SIGNALP_EUK); TMhelix (TMHMM)
GPLIN_000376100	2.1	6.44E-04	536	protein snt- isoform a	TMhelix (TMHMM)	100%	16	F:protein binding; C:neuromuscular junction; P:regulation of synapse structure and activity; P:regulation of neurotransmitter secretion; P:regulation of pharyngeal pumping; P:larval locomotory behavior; P:regulation of pole plasm oskar mRNA localization; C:integral to membrane; F:calcium-dependent phospholipid binding; F:transporter activity; C:synaptic vesicle; P:calcium ion-dependent exocytosis…
GPLIN_000380700	2	0.00695	315	lin- partial	no IPS match	100%	7	P:regulation of vulval development; P:establishment or maintenance of cell polarity; P:Wnt receptor signaling pathway; P:oviposition; P:locomotion; P:cell fate specification involved in pattern specification; P:tail tip morphogenesis
GPLIN_000383900	2.39	0.00158	269		no IPS match
GPLIN_000390900	2.08	1.15E-04	99		no IPS match
GPLIN_000395900	2.44	5.92E-06	351	arginine kinase	no IPS match	100%	5	C:integral to membrane; F:ATP binding; P:phosphorylation; F:protein binding; F:arginine kinase activity
GPLIN_000397000	3.41	3.40E-05	68		no IPS match
GPLIN_000398200	2.03	0.00131	283		TMhelix (TMHMM); TMhelix (TMHMM); TMhelix (TMHMM); TMhelix (TMHMM)
GPLIN_000402500	3.21	4.06E-05	463		SignalP-noTM (SIGNALP_GRAM_NEGATIVE); SignalP-TM (SIGNALP_GRAM_POSITIVE); SignalP-noTM (SIGNALP_EUK)
GPLIN_000412400	2.49	1.59E-05	194	o-glycosyl hydrolase family 30 protein	no IPS match	100%	2	F:hydrolase activity; P:metabolic process
GPLIN_000412500	2.88	2.06E-06	94	o-glycosyl hydrolase family 30	no IPS match	100%	1	F:catalytic activity
GPLIN_000412600	2.22	4.03E-06	371	o-glycosyl hydrolase family 30 protein	no IPS match	100%	2	F:hydrolase activity; P:metabolic process
GPLIN_000412800	2.73	0.0119	422		TMhelix (TMHMM)
GPLIN_000418500	3.29	2.50E-05	466		no IPS match
GPLIN_000424300	5.55	2.95E-05	272	diacylglycerol o-acyltransferase 2 isoform 2	no IPS match	100%	6	F:acylglycerol O-acyltransferase activity; C:membrane fraction; P:cellular lipid metabolic process; P:small molecule metabolic process; P:lipid biosynthetic process; C:membrane part
GPLIN_000427400	2.52	1.82E-06	171	cre-unc-95 protein	no IPS match	100%	2	F:protein binding; F:metal ion binding
GPLIN_000429000	4.7	4.34E-05	512		TMhelix (TMHMM); TMhelix (TMHMM); TMhelix (TMHMM); TMhelix (TMHMM); TMhelix (TMHMM); TMhelix (TMHMM); TMhelix (TMHMM); TMhelix (TMHMM); TMhelix (TMHMM); TMhelix (TMHMM); TMhelix (TMHMM); TMhelix (TMHMM)
GPLIN_000429500	3.66	3.41E-05	513	excitatory amino acid transporter 2-like	TMhelix (TMHMM); TMhelix (TMHMM); TMhelix (TMHMM); TMhelix (TMHMM); TMhelix (TMHMM); TMhelix (TMHMM); TMhelix (TMHMM); TMhelix (TMHMM); TMhelix (TMHMM); TMhelix (TMHMM)	100%	6	P:dicarboxylic acid transport; F:sodium:dicarboxylate symporter activity; C:plasma membrane; P:L-glutamate transport; F:L-glutamate transmembrane transporter activity; C:cell projection
GPLIN_000432400	4.11	8.41E-05	126		no IPS match
GPLIN_000437300	2.4	2.75E-05	235		no IPS match
GPLIN_000440000	3.16	9.79E-04	428	peptidase c13 family protein	SignalP-TM (SIGNALP_GRAM_POSITIVE); SignalP-noTM (SIGNALP_EUK)	100%	3	P:embryo development ending in birth or egg hatching; F:hydrolase activity; C:intracellular part
GPLIN_000440700	2.45	8.96E-04	496	amino acid permease	TMhelix (TMHMM); TMhelix (TMHMM); TMhelix (TMHMM); TMhelix (TMHMM); TMhelix (TMHMM); TMhelix (TMHMM); TMhelix (TMHMM); TMhelix (TMHMM); TMhelix (TMHMM); TMhelix (TMHMM); TMhelix (TMHMM); TMhelix (TMHMM); TMhelix (TMHMM)	100%	4	P:amino acid transmembrane transport; C:plasma membrane; F:amino acid transmembrane transporter activity; P:lipid storage
GPLIN_000444000	5.48	1.18E-05	274	17beta-hydroxysteroid dehydrogenase	TMhelix (TMHMM)	100%	3	P:multicellular organismal development; P:reproduction; P:metabolic process
GPLIN_000445700	3.26	2.79E-05	104	venom allergen-like protein	no IPS match	100%	4	C:extracellular region; P:aerobic electron transport chain; F:electron carrier activity; P:locomotion
GPLIN_000451100	2.51	1.01E-04	647	protein aat- isoform a	TMhelix (TMHMM); TMhelix (TMHMM); TMhelix (TMHMM); TMhelix (TMHMM); TMhelix (TMHMM); TMhelix (TMHMM); TMhelix (TMHMM); TMhelix (TMHMM); TMhelix (TMHMM)	100%	4	C:membrane; P:amino acid transport; C:cell surface; P:transmembrane transport
GPLIN_000451700	2.04	2.03E-05	198		no IPS match
GPLIN_000454700	3.17	2.75E-04	839	protein	SignalP-TM (SIGNALP_GRAM_POSITIVE); SignalP-noTM (SIGNALP_EUK); SignalP-TM (SIGNALP_GRAM_NEGATIVE)	100%	4	P:determination of adult lifespan; P:lipid storage; C:A band; C:striated muscle dense body
GPLIN_000460800	2.09	6.30E-04	907	cre-twk-29 protein	TMhelix (TMHMM); TMhelix (TMHMM); TMhelix (TMHMM); TMhelix (TMHMM); TMhelix (TMHMM); TMhelix (TMHMM)	100%	3	C:integral to membrane; P:potassium ion transport; F:potassium channel activity
GPLIN_000461500	2.44	1.03E-04	362	cytosolic non-specific dipeptidase	no IPS match	100%	3	C:cytoplasm; F:dipeptidase activity; P:proteolysis
GPLIN_000467400	12.2	2.37E-06	264		SignalP-noTM (SIGNALP_EUK); SignalP-noTM (SIGNALP_GRAM_NEGATIVE); SignalP-TM (SIGNALP_GRAM_POSITIVE)
GPLIN_000470000	2.2	2.19E-05	79	protein sams- isoform a	no IPS match	100%	16	P:positive regulation of growth rate; P:determination of adult lifespan; F:methionine adenosyltransferase activity; P:negative regulation of vulval development; P:hermaphrodite genitalia development; P:secretion by cell; P:one-carbon metabolic process; F:ATP binding; P:lipid storage; F:magnesium ion binding; P:positive regulation of locomotion; P:morphogenesis of an epithelium; C:cytoplasm; P:neg…
GPLIN_000472600	2.04	0.00413	413	btb poz domain-containing protein kctd16-like	no IPS match	100%	1	P:embryo development ending in birth or egg hatching
GPLIN_000477600	2.45	2.41E-04	303		no IPS match
GPLIN_000483900	2.1	4.29E-05	538	atp synthase subunit mitochondrial	SignalP-TM (SIGNALP_GRAM_POSITIVE)	100%	19	P:angiogenesis; F:proton-transporting ATPase activity, rotational mechanism; C:cilium; F:hydrogen-exporting ATPase activity, phosphorylative mechanism; P:negative regulation of cell adhesion involved in substrate-bound cell migration; F:proton-transporting ATP synthase activity, rotational mechanism; P:regulation of intracellular pH; P:ATP hydrolysis coupled proton transport; F:MHC class I protei…
GPLIN_000485700	2.03	0.00119	96		no IPS match
GPLIN_000487500	4.35	4.95E-06	187		no IPS match
GPLIN_000488100	3.52	3.54E-04	154		TMhelix (TMHMM)
GPLIN_000489300	2.02	0.00125	137		TMhelix (TMHMM); TMhelix (TMHMM)
GPLIN_000496400	2.6	0.00314	416		no IPS match
GPLIN_000504600	2.75	2.15E-04	659	heat shock protein 70-c	SignalP-noTM (SIGNALP_EUK); SignalP-TM (SIGNALP_GRAM_POSITIVE)	100%	14	P:positive regulation of growth rate; P:protein secretion; F:calcium ion binding; P:protein folding; P:cell morphogenesis; P:reproduction; F:ATP binding; P:body morphogenesis; P:nematode larval development; C:endoplasmic reticulum lumen; F:ATPase activity; P:endoplasmic reticulum unfolded protein response; P:locomotion; P:embryo development ending in birth or egg hatching
GPLIN_000508200	2.89	2.96E-04	385		SignalP-noTM (SIGNALP_EUK)
GPLIN_000513100	2.27	5.89E-04	266		TMhelix (TMHMM)
GPLIN_000516000	2.18	0.00248	188		TMhelix (TMHMM); TMhelix (TMHMM); TMhelix (TMHMM); TMhelix (TMHMM)
GPLIN_000516300	2.16	1.56E-04	395	protein egl- isoform b	TMhelix (TMHMM); TMhelix (TMHMM)	100%	3	P:potassium ion transmembrane transport; C:integral to membrane; F:potassium channel activity
GPLIN_000517900	6.02	4.07E-06	1282	protein catp- isoform a	TMhelix (TMHMM); TMhelix (TMHMM); TMhelix (TMHMM); TMhelix (TMHMM); TMhelix (TMHMM); TMhelix (TMHMM); TMhelix (TMHMM); TMhelix (TMHMM)	100%	2	P:dauer larval development; F:catalytic activity
GPLIN_000518500	8.86	4.88E-05	277		SignalP-TM (SIGNALP_GRAM_POSITIVE); SignalP-noTM (SIGNALP_GRAM_NEGATIVE); SignalP-noTM (SIGNALP_EUK)
GPLIN_000518600	2.95	2.79E-04	414	calcium-binding protein	no IPS match	100%	2	F:hydrolase activity; P:cellular process
GPLIN_000523200	6.75	0.00121	84		SignalP-noTM (SIGNALP_EUK); SignalP-noTM (SIGNALP_GRAM_NEGATIVE); SignalP-TM (SIGNALP_GRAM_POSITIVE); TMhelix (TMHMM)
GPLIN_000524400	2.05	0.00413	929		no IPS match
GPLIN_000536000	2.05	1.09E-04	132		no IPS match
GPLIN_000536400	5.01	1.63E-05	365	beta- - partial	no IPS match	100%	4	P:carbohydrate metabolic process; F:cation binding; F:polysaccharide binding; F:cellulase activity
GPLIN_000542300	2.24	1.91E-04	262		no IPS match
GPLIN_000545100	3.27	5.95E-05	96		SignalP-noTM (SIGNALP_GRAM_NEGATIVE); SignalP-noTM (SIGNALP_EUK); SignalP-TM (SIGNALP_GRAM_POSITIVE); TMhelix (TMHMM)
GPLIN_000547600	2.11	0.00146	130		no IPS match
GPLIN_000547700	5.39	7.24E-06	80		SignalP-TM (SIGNALP_GRAM_POSITIVE); SignalP-noTM (SIGNALP_EUK); SignalP-noTM (SIGNALP_GRAM_NEGATIVE); TMhelix (TMHMM)
GPLIN_000548000	3.16	0.00158	398	protein cyp-33e1	TMhelix (TMHMM)	100%	1	F:metal ion binding
GPLIN_000548800	3.5	1.36E-05	250		no IPS match
GPLIN_000555600	2.04	1.29E-04	575		SignalP-noTM (SIGNALP_EUK)
GPLIN_000559700	4.65	4.72E-04	80		SignalP-noTM (SIGNALP_EUK)
GPLIN_000561600	2.43	0.00108	68	ceh-12	no IPS match	100%	7	P:central nervous system development; F:transcription regulator activity; P:regulation of transcription, DNA-dependent; F:sequence-specific DNA binding; P:axon target recognition; F:sequence-specific DNA binding transcription factor activity; C:nucleus
GPLIN_000572100	2.33	3.94E-04	115		no IPS match
GPLIN_000575100	7.42	6.80E-06	283	protein aqp- isoform b	TMhelix (TMHMM); TMhelix (TMHMM); TMhelix (TMHMM); TMhelix (TMHMM); TMhelix (TMHMM); TMhelix (TMHMM)	100%	4	P:glycerol transport; C:cell surface; F:water channel activity; P:water transport
GPLIN_000580700	2.98	7.29E-06	1420	rgc rgc protein kinase	TMhelix (TMHMM); TMhelix (TMHMM)	100%	5	P:response to stimulus; P:primary metabolic process; F:lyase activity; F:kinase activity; P:cellular metabolic process
GPLIN_000586300	3.87	1.47E-05	498		TMhelix (TMHMM)
GPLIN_000587000	3.19	3.45E-07	312		TMhelix (TMHMM)
GPLIN_000590000	4	5.49E-05	247		TMhelix (TMHMM)
GPLIN_000590700	2.98	9.93E-05	258		SignalP-noTM (SIGNALP_EUK)
GPLIN_000591700	4.86	1.80E-05	375	solute carrier family facilitated glucose transporter member 3-like	TMhelix (TMHMM); TMhelix (TMHMM); TMhelix (TMHMM); TMhelix (TMHMM); TMhelix (TMHMM); TMhelix (TMHMM); TMhelix (TMHMM); TMhelix (TMHMM)	100%	7	P:transmembrane transport; C:intracellular membrane-bounded organelle; C:integral to membrane; P:hexose transport; C:plasma membrane part; F:glucose transmembrane transporter activity; C:cytoplasm
GPLIN_000594500	2.39	0.00181	219		no IPS match
GPLIN_000602000	2.28	0.00308	435	protein lgc-51	TMhelix (TMHMM); TMhelix (TMHMM); TMhelix (TMHMM); TMhelix (TMHMM)	100%	2	P:transport; C:membrane
GPLIN_000602100	2.46	2.74E-05	308	protein npr-32	TMhelix (TMHMM); TMhelix (TMHMM); TMhelix (TMHMM)	100%	2	F:signal transducer activity; P:signal transduction
GPLIN_000604100	2.6	2.18E-04	1013	inactive phospholipase c-like protein 2	no IPS match	100%	2	P:pronuclear migration; F:phosphoric diester hydrolase activity
GPLIN_000606200	3.73	5.87E-05	402	sodium-coupled monocarboxylate transporter 1-like	TMhelix (TMHMM); TMhelix (TMHMM); TMhelix (TMHMM); TMhelix (TMHMM); TMhelix (TMHMM); TMhelix (TMHMM); TMhelix (TMHMM)	100%	2	P:transport; P:striated muscle myosin thick filament assembly
GPLIN_000610300	3.35	2.05E-05	72		no IPS match
GPLIN_000612200	4.21	1.29E-04	89		TMhelix (TMHMM)
GPLIN_000614700	2.86	2.27E-04	130		no IPS match
GPLIN_000615600	2.97	1.76E-05	86		no IPS match
GPLIN_000616300	2.26	0.00259	450	beta- -endoglucanase-1 precursor	SignalP-noTM (SIGNALP_EUK); SignalP-TM (SIGNALP_GRAM_POSITIVE); SignalP-noTM (SIGNALP_GRAM_NEGATIVE)	100%	4	F:carbohydrate binding; P:carbohydrate metabolic process; F:cation binding; F:cellulase activity
GPLIN_000616400	2.8	3.11E-05	475		TMhelix (TMHMM)
GPLIN_000618200	2.08	1.39E-04	621	protein lgc- isoform a	SignalP-noTM (SIGNALP_EUK); TMhelix (TMHMM); TMhelix (TMHMM); TMhelix (TMHMM); TMhelix (TMHMM); TMhelix (TMHMM)	100%	5	F:ion channel activity; C:membrane part; C:synapse; P:transport; C:plasma membrane
GPLIN_000618300	3.51	3.78E-06	432		SignalP-noTM (SIGNALP_EUK)
GPLIN_000625400	3.45	2.06E-06	198		SignalP-noTM (SIGNALP_EUK)
GPLIN_000635000	2.55	4.99E-05	107	o-glycosyl hydrolase family 30 protein	no IPS match	100%	3	F:hydrolase activity, acting on glycosyl bonds; P:cellular process; P:primary metabolic process
GPLIN_000638800	4.62	0.00348	174		SignalP-noTM (SIGNALP_EUK); SignalP-TM (SIGNALP_GRAM_POSITIVE)
GPLIN_000643500	2.12	3.32E-05	80		no IPS match
GPLIN_000651700	2.32	7.93E-07	82		no IPS match
GPLIN_000652100	2.33	9.05E-06	262		TMhelix (TMHMM); TMhelix (TMHMM); TMhelix (TMHMM)
GPLIN_000653700	2.17	3.62E-04	87	thioredoxin peroxidase	no IPS match	100%	10	P:hydrogen peroxide catabolic process; P:oxidation-reduction process; P:determination of adult lifespan; P:response to metal ion; P:heat acclimation; P:cell redox homeostasis; P:negative regulation of transcription from RNA polymerase II promoter; F:thioredoxin peroxidase activity; C:cytoplasm; P:positive regulation of multicellular organism growth
GPLIN_000655800	2.22	7.58E-05	148	peptidase family m13 containing protein	no IPS match	100%	2	F:metalloendopeptidase activity; P:proteolysis
GPLIN_000659100	2.29	0.00834	87	cre-tyr-4 protein	no IPS match	100%	1	F:protein binding
GPLIN_000662500	4.92	3.42E-05	180		SignalP-noTM (SIGNALP_EUK)
GPLIN_000668700	2.57	0.00276	194		SignalP-TM (SIGNALP_GRAM_POSITIVE); SignalP-noTM (SIGNALP_GRAM_NEGATIVE); SignalP-noTM (SIGNALP_EUK)
GPLIN_000671800	2.02	4.85E-04	455	protein hmit-	SignalP-TM (SIGNALP_GRAM_POSITIVE); TMhelix (TMHMM); TMhelix (TMHMM); TMhelix (TMHMM); TMhelix (TMHMM); TMhelix (TMHMM); TMhelix (TMHMM); TMhelix (TMHMM); TMhelix (TMHMM)	100%	1	P:transport
GPLIN_000674700	2.55	1.84E-05	87		no IPS match
GPLIN_000676600	3.24	0.00987	337		TMhelix (TMHMM)
GPLIN_000683400	7.27	3.36E-06	211		SignalP-TM (SIGNALP_EUK); TMhelix (TMHMM)
GPLIN_000688100	3.37	1.03E-04	518	vesicular acetylcholine transporter unc-17	TMhelix (TMHMM); TMhelix (TMHMM); TMhelix (TMHMM); TMhelix (TMHMM); TMhelix (TMHMM); TMhelix (TMHMM); TMhelix (TMHMM); TMhelix (TMHMM); TMhelix (TMHMM); TMhelix (TMHMM)	100%	14	F:acetylcholine transmembrane transporter activity; P:acetylcholine transport; C:neuron projection; F:drug transmembrane transporter activity; P:regulation of pharyngeal pumping; P:drug transmembrane transport; P:synaptic transmission, cholinergic; F:transferase activity; C:integral to synaptic vesicle membrane; P:nematode larval development; P:regulation of locomotion; P:regulation of muscle con…
GPLIN_000690800	2.48	0.00358	192		no IPS match
GPLIN_000699200	2.19	0.00483	81	myo- partial	no IPS match	100%	3	C:myosin complex; F:ATP binding; F:motor activity
GPLIN_000699800	2.06	3.87E-05	162		TMhelix (TMHMM); TMhelix (TMHMM); TMhelix (TMHMM)
GPLIN_000706100	2.2	6.02E-05	476		TMhelix (TMHMM); TMhelix (TMHMM); TMhelix (TMHMM); TMhelix (TMHMM); TMhelix (TMHMM); TMhelix (TMHMM); TMhelix (TMHMM)
GPLIN_000709300	2.17	0.00228	760		no IPS match
GPLIN_000712500	2.16	3.56E-06	273		no IPS match
GPLIN_000713600	4.03	4.80E-04	347		SignalP-TM (SIGNALP_GRAM_NEGATIVE); SignalP-noTM (SIGNALP_EUK)
GPLIN_000716400	2.21	5.09E-04	235		TMhelix (TMHMM); TMhelix (TMHMM); TMhelix (TMHMM)
GPLIN_000723500	7.11	1.38E-05	195	haloacid dehalogenase subfamily variant 3 with third motif having dd or ed	no IPS match	100%	1	F:catalytic activity
GPLIN_000728100	2.2	0.0022	1360	cre-pat-12 protein	no IPS match	100%	1	F:protein binding
GPLIN_000731400	2.2	2.93E-04	383		no IPS match
GPLIN_000733600	2.09	1.36E-05	248		SignalP-TM (SIGNALP_EUK); TMhelix (TMHMM)
GPLIN_000741500	4.67	8.71E-06	241	prostatic acid phosphatase-like	no IPS match	100%	4	F:acid phosphatase activity; P:skeletal system development; C:lysosome; P:lysosome organization
GPLIN_000743100	2.64	9.27E-05	507	protein cyp-33c1	TMhelix (TMHMM)	100%	1	P:positive regulation of growth rate
GPLIN_000745300	4	1.98E-05	539		TMhelix (TMHMM); TMhelix (TMHMM); TMhelix (TMHMM); TMhelix (TMHMM); TMhelix (TMHMM); TMhelix (TMHMM); TMhelix (TMHMM); TMhelix (TMHMM); TMhelix (TMHMM); TMhelix (TMHMM); TMhelix (TMHMM)
GPLIN_000745800	7.56	1.98E-05	274		no IPS match
GPLIN_000747800	2.06	4.52E-04	103	collagen alpha-1 chain-like	SignalP-noTM (SIGNALP_EUK)	100%	7	P:embryo development ending in birth or egg hatching; P:nematode larval development; C:collagen type IV; P:positive regulation of multicellular organism growth; P:reproduction; P:inductive cell migration; F:extracellular matrix structural constituent conferring tensile strength
GPLIN_000755200	3.21	4.61E-04	315	beta- -endoglucanase-1 precursor	SignalP-noTM (SIGNALP_EUK); SignalP-TM (SIGNALP_GRAM_POSITIVE); TMhelix (TMHMM)	100%	3	F:carbohydrate binding; P:metabolic process; F:hydrolase activity, hydrolyzing O-glycosyl compounds
GPLIN_000772700	2.13	2.49E-04	287		no IPS match
GPLIN_000778700	2.1	0.00108	297	nematode cuticle collagen n-terminal domain containing protein	TMhelix (TMHMM)	100%	3	F:structural constituent of cuticle; C:collagen; C:integral to membrane
GPLIN_000783000	2.65	0.0101	168	beta- -galactosyltransferase 3-like	SignalP-TM (SIGNALP_GRAM_POSITIVE)	100%	4	C:Golgi apparatus; F:galactosyltransferase activity; P:cellular protein metabolic process; C:membrane
GPLIN_000783800	2.36	1.32E-06	600		TMhelix (TMHMM); TMhelix (TMHMM); TMhelix (TMHMM); TMhelix (TMHMM); TMhelix (TMHMM); TMhelix (TMHMM); TMhelix (TMHMM); TMhelix (TMHMM); TMhelix (TMHMM); TMhelix (TMHMM); TMhelix (TMHMM)
GPLIN_000784700	4.18	2.19E-05	79		SignalP-TM (SIGNALP_GRAM_POSITIVE); SignalP-noTM (SIGNALP_EUK); TMhelix (TMHMM); TMhelix (TMHMM)
GPLIN_000787200	4.68	0.00369	196		TMhelix (TMHMM); TMhelix (TMHMM); TMhelix (TMHMM); TMhelix (TMHMM)
GPLIN_000797600	3.04	7.81E-07	333		no IPS match
GPLIN_000812600	3.36	6.66E-04	86		SignalP-noTM (SIGNALP_GRAM_NEGATIVE); SignalP-noTM (SIGNALP_EUK); SignalP-TM (SIGNALP_GRAM_POSITIVE); TMhelix (TMHMM)
GPLIN_000812700	2.47	5.56E-04	139		no IPS match
GPLIN_000817800	2.71	9.55E-06	561		SignalP-TM (SIGNALP_GRAM_POSITIVE); TMhelix (TMHMM); TMhelix (TMHMM)
GPLIN_000818800	3.24	4.94E-05	291	protein	TMhelix (TMHMM); TMhelix (TMHMM); TMhelix (TMHMM); TMhelix (TMHMM); TMhelix (TMHMM)	100%	1	P:lipid storage
GPLIN_000833200	2.68	4.49E-05	220		no IPS match
GPLIN_000846600	3.43	4.64E-05	182	ef hand family protein	no IPS match	100%	1	F:calcium ion binding
GPLIN_000846800	3.18	5.63E-07	235	protein lgc-38	TMhelix (TMHMM); TMhelix (TMHMM)	100%	6	F:receptor activity; C:postsynaptic membrane; C:cell junction; F:extracellular ligand-gated ion channel activity; P:ion transport; C:integral to membrane
GPLIN_000852100	2.21	2.16E-06	207	h+ transporting atp synthase o subunit isoform 1	no IPS match	100%	8	P:determination of adult lifespan; P:growth; P:reproduction; P:lipid storage; P:nematode larval development; F:protein binding; P:embryo development ending in birth or egg hatching; C:membrane
GPLIN_000857000	3.54	1.06E-04	240		SignalP-TM (SIGNALP_GRAM_POSITIVE); SignalP-noTM (SIGNALP_EUK)
GPLIN_000869700	2.19	2.57E-04	104		SignalP-TM (SIGNALP_GRAM_POSITIVE); SignalP-noTM (SIGNALP_EUK); SignalP-TM (SIGNALP_GRAM_NEGATIVE)
GPLIN_000876700	3.89	1.24E-04	296	cathepsin l-like cysteine proteinase	no IPS match	100%	2	P:proteolysis; F:cysteine-type endopeptidase activity
GPLIN_000878400	2.24	7.42E-04	207	pot family protein	TMhelix (TMHMM); TMhelix (TMHMM); TMhelix (TMHMM)	100%	3	C:membrane; P:transport; F:transporter activity
GPLIN_000884800	2.14	3.08E-04	356		TMhelix (TMHMM); TMhelix (TMHMM); TMhelix (TMHMM); TMhelix (TMHMM); TMhelix (TMHMM); TMhelix (TMHMM); TMhelix (TMHMM)
GPLIN_000885600	6.23	2.36E-05	92	succinyl- :3-ketoacid coenzyme a transferase mitochondrial	no IPS match	100%	10	P:cellular response to chemical stimulus; P:regulation of biological quality; F:3-oxoacid CoA-transferase activity; P:response to nutrient levels; P:ketone body catabolic process; P:organ development; C:mitochondrial matrix; F:protein homodimerization activity; P:cellular lipid metabolic process; P:response to organic substance
GPLIN_000886200	3.53	2.64E-04	179	annexin a5	TMhelix (TMHMM)	100%	6	P:regulation of biological process; C:intracellular; F:eukaryotic cell surface binding; F:protein binding; P:response to organic substance; C:plasma membrane
GPLIN_000887200	2.38	3.91E-05	794	protein mgl-2	TMhelix (TMHMM); TMhelix (TMHMM); TMhelix (TMHMM); TMhelix (TMHMM)	100%	10	P:cellular macromolecule metabolic process; P:regulation of primary metabolic process; C:membrane; P:positive regulation of catalytic activity; P:regulation of cellular metabolic process; C:intracellular part; P:G-protein coupled receptor signaling pathway; F:receptor activity; F:binding; P:regulation of macromolecule metabolic process
GPLIN_000888300	2.42	0.00432	794		no IPS match
GPLIN_000889800	2.01	0.0015	995	transmembrane cell adhesion receptor mua-3	TMhelix (TMHMM)	100%	5	P:cellular process; F:binding; C:membrane part; P:multicellular organismal development; P:cellular component organization
GPLIN_000889900	4.38	3.78E-04	296		SignalP-TM (SIGNALP_EUK); TMhelix (TMHMM); TMhelix (TMHMM); TMhelix (TMHMM); TMhelix (TMHMM); TMhelix (TMHMM); TMhelix (TMHMM)
GPLIN_000890500	4.94	3.71E-06	155	fructose -bisphosphate aldolase	no IPS match	100%	2	P:metabolic process; F:lyase activity
GPLIN_000891300	2.21	9.97E-04	204		no IPS match
GPLIN_000893000	3.42	3.14E-06	397		SignalP-noTM (SIGNALP_EUK)
GPLIN_000894500	6.16	2.17E-04	385	protein	TMhelix (TMHMM); TMhelix (TMHMM); TMhelix (TMHMM); TMhelix (TMHMM); TMhelix (TMHMM); TMhelix (TMHMM); TMhelix (TMHMM); TMhelix (TMHMM); TMhelix (TMHMM); TMhelix (TMHMM)	100%	1	P:localization
GPLIN_000894700	3.22	9.19E-04	324	annexin b11 isoform a	no IPS match	100%	6	P:embryo development ending in birth or egg hatching; F:phosphatidylserine binding; F:heparan sulfate proteoglycan binding; F:heparin binding; F:1-phosphatidylinositol binding; F:phosphatidylethanolamine binding
GPLIN_000894900	4.2	1.47E-05	631	protein twk- isoform a	TMhelix (TMHMM); TMhelix (TMHMM); TMhelix (TMHMM)	100%	3	P:potassium ion transport; C:membrane; F:ion channel activity
GPLIN_000896600	2.16	0.00407	761		no IPS match
GPLIN_000897100	2.73	2.55E-06	701	glutamate gated chloride channel alpha 3	TMhelix (TMHMM); TMhelix (TMHMM); TMhelix (TMHMM); TMhelix (TMHMM)	100%	8	P:regulation of pharyngeal pumping; C:postsynaptic membrane; P:locomotion involved in locomotory behavior; C:cell junction; F:extracellular ligand-gated ion channel activity; P:ion transport; P:regulation of action potential; C:integral to membrane
GPLIN_000898100	2.05	4.17E-04	405		TMhelix (TMHMM); TMhelix (TMHMM); TMhelix (TMHMM); TMhelix (TMHMM)
GPLIN_000899600	4.13	6.11E-04	233		TMhelix (TMHMM); TMhelix (TMHMM); TMhelix (TMHMM); TMhelix (TMHMM); TMhelix (TMHMM)
GPLIN_000899700	2.32	8.04E-05	630	acr-17-like protein	TMhelix (TMHMM); TMhelix (TMHMM); TMhelix (TMHMM); TMhelix (TMHMM)	100%	3	C:membrane; F:extracellular ligand-gated ion channel activity; P:transport
GPLIN_000903700	2.38	7.84E-05	118		no IPS match
GPLIN_000906800	2.36	0.00731	127		no IPS match
GPLIN_000912100	3.56	0.00121	199		SignalP-noTM (SIGNALP_GRAM_NEGATIVE); SignalP-noTM (SIGNALP_EUK); SignalP-TM (SIGNALP_GRAM_POSITIVE)
GPLIN_000915600	2.91	2.06E-04	263	amidinotransferase family protein	no IPS match	100%	2	F:hydrolase activity, acting on carbon-nitrogen (but not peptide) bonds, in linear amidines; P:locomotion
GPLIN_000926600	5.3	1.52E-05	183		SignalP-noTM (SIGNALP_EUK)
GPLIN_000933200	4.08	5.80E-06	133	beta- -endoglucanase	SignalP-noTM (SIGNALP_EUK); SignalP-noTM (SIGNALP_GRAM_NEGATIVE)	100%	4	P:carbohydrate metabolic process; F:cation binding; F:polysaccharide binding; F:cellulase activity
GPLIN_000938600	2.56	1.34E-04	165		SignalP-noTM (SIGNALP_GRAM_NEGATIVE); SignalP-TM (SIGNALP_GRAM_POSITIVE); SignalP-noTM (SIGNALP_EUK); TMhelix (TMHMM)
GPLIN_000940400	4.09	1.75E-05	466	protein del- isoform a	TMhelix (TMHMM); TMhelix (TMHMM)	100%	3	C:membrane; F:ion channel activity; P:sodium ion transport
GPLIN_000943000	7.18	1.11E-05	165		no IPS match
GPLIN_000943100	4.69	5.48E-06	141		SignalP-noTM (SIGNALP_EUK)
GPLIN_000949400	2.29	1.47E-05	909	hydroxyacid-oxoacid mitochondrial	TMhelix (TMHMM); TMhelix (TMHMM); TMhelix (TMHMM); TMhelix (TMHMM); TMhelix (TMHMM); TMhelix (TMHMM); TMhelix (TMHMM); TMhelix (TMHMM); TMhelix (TMHMM)	100%	5	F:hydroxyacid-oxoacid transhydrogenase activity; P:molecular hydrogen transport; C:membrane; C:mitochondrion; F:transporter activity
GPLIN_000953400	5.29	1.69E-06	301	fructose-bisphosphate aldolase-like	no IPS match	100%	5	F:identical protein binding; P:embryo development ending in birth or egg hatching; P:oviposition; P:positive regulation of growth rate; P:locomotion
GPLIN_000954200	2.44	2.86E-04	143	cre-ttr-6 protein	no IPS match	100%	1	P:determination of adult lifespan
GPLIN_000954300	3.18	5.02E-06	136		TMhelix (TMHMM)
GPLIN_000954800	2.46	4.51E-06	195		no IPS match
GPLIN_000956300	7.07	0.0101	267	succinyl- :3-ketoacid coenzyme a transferase mitochondrial	no IPS match	100%	7	F:3-oxoacid CoA-transferase activity; P:ketone body catabolic process; P:organ development; C:mitochondrial matrix; F:protein homodimerization activity; P:cellular lipid metabolic process; P:response to organic substance
GPLIN_000956600	2.58	4.98E-05	141		no IPS match
GPLIN_000957400	2.3	0.00255	860	patched family protein	TMhelix (TMHMM); TMhelix (TMHMM); TMhelix (TMHMM); TMhelix (TMHMM); TMhelix (TMHMM); TMhelix (TMHMM); TMhelix (TMHMM); TMhelix (TMHMM); TMhelix (TMHMM)	100%	3	P:anatomical structure development; P:multicellular organismal development; P:transport
GPLIN_000959200	2.31	4.09E-04	318	troponin t	no IPS match	100%	9	P:larval somatic muscle development; P:positive regulation of growth rate; P:sarcomere organization; P:embryonic morphogenesis; P:axonal fasciculation; P:positive regulation of locomotion; P:receptor-mediated endocytosis; P:regulation of muscle contraction; P:ovulation
GPLIN_000969800	3.43	1.76E-04	171		no IPS match
GPLIN_000969900	2.62	0.00411	99		SignalP-noTM (SIGNALP_GRAM_NEGATIVE); SignalP-noTM (SIGNALP_EUK); SignalP-TM (SIGNALP_GRAM_POSITIVE)
GPLIN_000970000	2.88	0.00506	217		SignalP-noTM (SIGNALP_EUK); SignalP-TM (SIGNALP_GRAM_POSITIVE); SignalP-noTM (SIGNALP_GRAM_NEGATIVE)
GPLIN_000972500	4.7	4.85E-05	287		no IPS match
GPLIN_000975300	2.22	1.14E-05	510	transmembrane amino acid transporter	TMhelix (TMHMM); TMhelix (TMHMM); TMhelix (TMHMM); TMhelix (TMHMM); TMhelix (TMHMM); TMhelix (TMHMM); TMhelix (TMHMM); TMhelix (TMHMM); TMhelix (TMHMM)	100%	3	P:lipid storage; C:membrane; P:locomotion
GPLIN_000978200	4.44	0.00259	393	protein	TMhelix (TMHMM); TMhelix (TMHMM); TMhelix (TMHMM); TMhelix (TMHMM); TMhelix (TMHMM); TMhelix (TMHMM); TMhelix (TMHMM); TMhelix (TMHMM); TMhelix (TMHMM); TMhelix (TMHMM)	100%	1	P:localization
GPLIN_001001500	2.67	0.00129	162		SignalP-noTM (SIGNALP_EUK); SignalP-TM (SIGNALP_GRAM_POSITIVE); TMhelix (TMHMM)
GPLIN_001001600	5.77	2.07E-06	485		SignalP-TM (SIGNALP_GRAM_POSITIVE); SignalP-noTM (SIGNALP_EUK)
GPLIN_001004000	3.91	6.27E-06	132		SignalP-TM (SIGNALP_GRAM_POSITIVE); SignalP-noTM (SIGNALP_EUK); SignalP-noTM (SIGNALP_GRAM_NEGATIVE)
GPLIN_001005300	2.11	5.20E-06	331	protein mec- isoform b	TMhelix (TMHMM)	100%	3	C:neuron projection membrane; C:integral to membrane; P:mechanosensory behavior
GPLIN_001007400	2.07	1.44E-04	1411	o-glycosyl hydrolase family 30 protein	no IPS match	100%	2	F:hydrolase activity; P:metabolic process
GPLIN_001008700	2.31	0.00754	75		no IPS match
GPLIN_001010000	2.51	2.85E-04	149	nucleoside diphosphate kinase	no IPS match	100%	6	F:nucleoside diphosphate kinase activity; P:UTP biosynthetic process; F:ATP binding; P:GTP biosynthetic process; P:CTP biosynthetic process; C:nucleus
GPLIN_001014900	2.49	0.00647	512		TMhelix (TMHMM)
GPLIN_001017500	3.22	3.57E-04	406	protein	SignalP-TM (SIGNALP_EUK); TMhelix (TMHMM); TMhelix (TMHMM); TMhelix (TMHMM); TMhelix (TMHMM); TMhelix (TMHMM); TMhelix (TMHMM); TMhelix (TMHMM); TMhelix (TMHMM); TMhelix (TMHMM); TMhelix (TMHMM)	100%	4	P:transport; F:binding; F:substrate-specific transmembrane transporter activity; C:membrane
GPLIN_001020200	2.16	3.66E-05	134		SignalP-noTM (SIGNALP_EUK); SignalP-TM (SIGNALP_GRAM_POSITIVE); SignalP-noTM (SIGNALP_GRAM_NEGATIVE)
GPLIN_001029600	2.51	6.51E-06	426	protein best- isoform d	TMhelix (TMHMM); TMhelix (TMHMM); TMhelix (TMHMM); TMhelix (TMHMM)	100%	3	P:lipid storage; P:positive regulation of multicellular organism growth; P:locomotion
GPLIN_001036800	2.79	8.10E-04	164	membrane metallo-endopeptidase-like 1-like	no IPS match	100%	2	F:metalloendopeptidase activity; P:proteolysis
GPLIN_001045000	2.44	7.45E-06	275		no IPS match
GPLIN_001045400	3.13	1.43E-05	593	high-affinity choline transporter 1	TMhelix (TMHMM); TMhelix (TMHMM); TMhelix (TMHMM); TMhelix (TMHMM); TMhelix (TMHMM); TMhelix (TMHMM); TMhelix (TMHMM); TMhelix (TMHMM); TMhelix (TMHMM); TMhelix (TMHMM); TMhelix (TMHMM); TMhelix (TMHMM); TMhelix (TMHMM)	100%	9	P:transmembrane transport; P:sodium ion transport; C:axon; C:integral to membrane; C:synaptic vesicle; F:choline transmembrane transporter activity; P:choline transport; C:neuronal cell body; P:acetylcholine biosynthetic process
GPLIN_001046700	3.21	5.84E-05	649		SignalP-noTM (SIGNALP_EUK)
GPLIN_001050200	2.61	2.31E-04	342		no IPS match
GPLIN_001052800	2.07	4.17E-05	98		no IPS match
GPLIN_001065200	5.59	0.00186	206		SignalP-noTM (SIGNALP_EUK); TMhelix (TMHMM); TMhelix (TMHMM)
GPLIN_001068200	2.13	1.16E-05	210		no IPS match
GPLIN_001080700	3.58	4.50E-07	317		no IPS match
GPLIN_001081600	2.36	2.10E-05	84	oligoribonuclease	no IPS match	100%	1	F:nuclease activity
GPLIN_001081700	2.25	1.91E-04	281	hypothetical kda protein in chromosome	no IPS match	100%	1	F:binding
GPLIN_001089100	2.16	0.002	470	ceh-14	no IPS match	100%	10	F:transcription regulator activity; F:zinc ion binding; P:regulation of transcription, DNA-dependent; F:sequence-specific DNA binding; P:detection of temperature stimulus; F:sequence-specific DNA binding transcription factor activity; P:thermosensory behavior; P:anatomical structure morphogenesis; P:neuron differentiation; C:nucleus
GPLIN_001093400	3.99	1.59E-05	410		no IPS match
GPLIN_001093500	5.68	8.63E-06	449	galactoside-binding lectin family protein	no IPS match	100%	1	F:binding
GPLIN_001109600	2.13	2.27E-04	426	protein isoform a	TMhelix (TMHMM); TMhelix (TMHMM); TMhelix (TMHMM); TMhelix (TMHMM); TMhelix (TMHMM); TMhelix (TMHMM); TMhelix (TMHMM); TMhelix (TMHMM); TMhelix (TMHMM)	100%	1	F:protein binding
GPLIN_001111200	7.52	6.53E-06	336	beta- -endoglucanase	SignalP-noTM (SIGNALP_GRAM_NEGATIVE); SignalP-TM (SIGNALP_GRAM_POSITIVE); SignalP-noTM (SIGNALP_EUK)	100%	3	P:carbohydrate metabolic process; F:cation binding; F:cellulase activity
GPLIN_001111300	7.79	2.88E-06	170	beta- -endoglucanase	SignalP-noTM (SIGNALP_EUK)	100%	4	F:carbohydrate binding; P:carbohydrate metabolic process; F:cation binding; F:cellulase activity
GPLIN_001115100	2	9.40E-04	413	serine threonine-protein kinase h1	no IPS match	100%	3	F:ATP binding; P:protein phosphorylation; F:protein serine/threonine kinase activity
GPLIN_001120300	3.23	6.95E-06	123		no IPS match
GPLIN_001125200	2.15	6.36E-05	511		TMhelix (TMHMM); TMhelix (TMHMM); TMhelix (TMHMM); TMhelix (TMHMM); TMhelix (TMHMM); TMhelix (TMHMM); TMhelix (TMHMM); TMhelix (TMHMM); TMhelix (TMHMM); TMhelix (TMHMM); TMhelix (TMHMM)
GPLIN_001134600	2.87	0.00687	593		no IPS match
GPLIN_001139400	3.55	4.93E-05	364	venom allergen-like protein	TMhelix (TMHMM)	100%	4	C:extracellular region; P:aerobic electron transport chain; F:electron carrier activity; P:locomotion
GPLIN_001143800	4.85	2.94E-06	71		no IPS match
GPLIN_001144500	2.03	0.00502	153		no IPS match
GPLIN_001145100	2.65	1.99E-06	128		SignalP-noTM (SIGNALP_EUK); SignalP-TM (SIGNALP_GRAM_POSITIVE); TMhelix (TMHMM)
GPLIN_001148400	3.46	3.55E-04	210		SignalP-TM (SIGNALP_GRAM_POSITIVE)
GPLIN_001152100	2.7	0.00784	494	zinc finger protein c3h1 type-like 1	SignalP-TM (SIGNALP_GRAM_POSITIVE)	100%	8	C:cytosol; P:regulation of primary metabolic process; F:mRNA binding; P:posttranscriptional regulation of gene expression; F:zinc ion binding; P:regulation of cellular metabolic process; F:AU-rich element binding; P:mRNA catabolic process
GPLIN_001153000	2.23	1.65E-06	230	glutathione peroxidase	SignalP-noTM (SIGNALP_EUK)	100%	4	F:glutathione peroxidase activity; C:extracellular region; P:oxidation-reduction process; P:response to oxidative stress
GPLIN_001157700	2.39	5.96E-05	134		TMhelix (TMHMM)
GPLIN_001164900	3.09	1.64E-05	212		TMhelix (TMHMM)
GPLIN_001172300	2.28	0.00283	205		SignalP-TM (SIGNALP_GRAM_POSITIVE); SignalP-noTM (SIGNALP_GRAM_NEGATIVE); SignalP-noTM (SIGNALP_EUK); TMhelix (TMHMM)
GPLIN_001183400	2.57	0.00705	286	gns1 sur4 family protein	TMhelix (TMHMM); TMhelix (TMHMM); TMhelix (TMHMM); TMhelix (TMHMM)	100%	1	C:integral to membrane
GPLIN_001186500	2.08	0.0112	412		TMhelix (TMHMM)
GPLIN_001189100	4.58	1.74E-06	185		TMhelix (TMHMM)
GPLIN_001189200	3.98	1.08E-05	501		TMhelix (TMHMM)
GPLIN_001189600	2.48	2.65E-04	135		no IPS match
GPLIN_001189700	2.6	5.36E-04	484	cub domain containing protein	TMhelix (TMHMM)	100%	1	C:membrane
GPLIN_001195200	3.57	1.12E-08	454		SignalP-noTM (SIGNALP_EUK)
GPLIN_001195300	2.23	4.19E-05	549	protein lgc- isoform b	SignalP-noTM (SIGNALP_EUK); TMhelix (TMHMM); TMhelix (TMHMM); TMhelix (TMHMM); TMhelix (TMHMM); TMhelix (TMHMM)	100%	8	P:central nervous system development; C:integral to membrane; P:regulation of neuron differentiation; C:plasma membrane part; C:synapse; P:ion transport; F:extracellular-glycine-gated chloride channel activity; P:response to amino acid stimulus
GPLIN_001200200	2.41	2.11E-05	100		SignalP-TM (SIGNALP_GRAM_POSITIVE); SignalP-noTM (SIGNALP_EUK)
GPLIN_001203100	2.38	1.54E-06	93		SignalP-TM (SIGNALP_EUK); TMhelix (TMHMM); TMhelix (TMHMM)
GPLIN_001204400	3.11	4.22E-04	1809	myosin tail family protein	no IPS match	100%	12	F:structural constituent of muscle; P:oviposition; F:microfilament motor activity; P:pharyngeal pumping; F:actin filament binding; P:inositol lipid-mediated signaling; P:body morphogenesis; P:axonal fasciculation; P:locomotion; P:skeletal muscle myosin thick filament assembly; P:muscle contraction; C:striated muscle myosin thick filament
GPLIN_001204500	3.48	4.81E-05	413	myosin heavy chain	SignalP-noTM (SIGNALP_EUK)	100%	18	P:oviposition; P:locomotory behavior; P:growth; P:receptor-mediated endocytosis; P:inositol lipid-mediated signaling; P:positive regulation of locomotion; C:striated muscle myosin thick filament; P:muscle contraction; C:A band; F:microfilament motor activity; F:structural constituent of muscle; P:embryo development ending in birth or egg hatching; P:pharyngeal pumping; P:nematode larval developme…
GPLIN_001215600	8.58	2.44E-06	222	ghf5 endo- -beta-glucanase precursor	no IPS match	100%	3	P:carbohydrate metabolic process; F:cation binding; F:cellulase activity
GPLIN_001218100	3.98	4.70E-05	192		no IPS match
GPLIN_001221600	2.21	0.00729	392		TMhelix (TMHMM)
GPLIN_001236900	2.28	6.18E-04	376		SignalP-noTM (SIGNALP_GRAM_NEGATIVE); SignalP-noTM (SIGNALP_EUK); SignalP-TM (SIGNALP_GRAM_POSITIVE)
GPLIN_001241100	3.06	2.64E-04	503	protein nas- isoform a	SignalP-TM (SIGNALP_GRAM_POSITIVE); SignalP-TM (SIGNALP_GRAM_NEGATIVE); SignalP-noTM (SIGNALP_EUK); TMhelix (TMHMM)	100%	3	P:embryo development ending in birth or egg hatching; P:positive regulation of growth rate; F:hydrolase activity
GPLIN_001247000	2.94	0.00741	94		SignalP-noTM (SIGNALP_EUK); TMhelix (TMHMM)
GPLIN_001249800	3.97	0.0101	376		no IPS match
GPLIN_001261600	2.28	0.0079	237		TMhelix (TMHMM); TMhelix (TMHMM); TMhelix (TMHMM); TMhelix (TMHMM); TMhelix (TMHMM)
GPLIN_001269400	2.49	0.00407	230	protein nhx- isoform a	no IPS match	100%	2	P:ion transport; F:antiporter activity
GPLIN_001285200	2.09	0.00144	331		TMhelix (TMHMM); TMhelix (TMHMM)
GPLIN_001285600	2.23	2.88E-05	129	hydroxyacyl-coenzyme a mitochondrial	no IPS match	100%	9	C:mitochondrial inner membrane; P:negative regulation of insulin secretion; P:response to activity; F:NAD+ binding; F:3-hydroxyacyl-CoA dehydrogenase activity; P:fatty acid beta-oxidation; P:response to insulin stimulus; C:mitochondrial matrix; P:response to drug
GPLIN_001285800	5.3	4.29E-04	128		no IPS match
GPLIN_001286000	3.95	6.05E-06	345	cre-twk-8 protein	no IPS match	100%	1	P:localization
GPLIN_001289200	3.49	1.29E-04	190		TMhelix (TMHMM); TMhelix (TMHMM); TMhelix (TMHMM); TMhelix (TMHMM); TMhelix (TMHMM); TMhelix (TMHMM)
GPLIN_001298500	2.53	0.00655	844		no IPS match
GPLIN_001313100	2.84	5.92E-05	231	bestrophin family protein	TMhelix (TMHMM); TMhelix (TMHMM); TMhelix (TMHMM); TMhelix (TMHMM)	100%	3	P:lipid storage; P:positive regulation of multicellular organism growth; P:locomotion
GPLIN_001315400	2.12	6.87E-04	1074		no IPS match
GPLIN_001315700	4.86	3.59E-04	73		SignalP-noTM (SIGNALP_EUK); TMhelix (TMHMM); TMhelix (TMHMM)
GPLIN_001315900	5.68	1.24E-04	74		SignalP-noTM (SIGNALP_EUK)
GPLIN_001322500	2.22	1.74E-05	105		no IPS match
GPLIN_001330200	2.79	2.14E-04	251		no IPS match
GPLIN_001337700	2.57	6.42E-05	88		TMhelix (TMHMM)
GPLIN_001339500	2.3	0.00216	276		SignalP-noTM (SIGNALP_EUK)
GPLIN_001344700	3.07	2.52E-04	616	four domain-type voltage-gated ion channel alpha-1 subunit	TMhelix (TMHMM); TMhelix (TMHMM); TMhelix (TMHMM); TMhelix (TMHMM); TMhelix (TMHMM); TMhelix (TMHMM); TMhelix (TMHMM); TMhelix (TMHMM); TMhelix (TMHMM); TMhelix (TMHMM)	100%	5	P:positive regulation of synaptic transmission, GABAergic; P:positive regulation of locomotion; P:transport; C:membrane; P:positive regulation of synaptic transmission, cholinergic
GPLIN_001346100	2.61	6.86E-06	372	ammonium transporter	TMhelix (TMHMM); TMhelix (TMHMM); TMhelix (TMHMM); TMhelix (TMHMM); TMhelix (TMHMM); TMhelix (TMHMM); TMhelix (TMHMM); TMhelix (TMHMM)	100%	2	P:embryo development ending in birth or egg hatching; P:transport
GPLIN_001347500	3.16	5.09E-06	97		no IPS match
GPLIN_001351400	3.37	1.95E-04	97		SignalP-noTM (SIGNALP_EUK); SignalP-noTM (SIGNALP_GRAM_NEGATIVE); SignalP-TM (SIGNALP_GRAM_POSITIVE); TMhelix (TMHMM); TMhelix (TMHMM)
GPLIN_001359700	2.52	1.53E-04	477		no IPS match
GPLIN_001372300	2.1	6.22E-04	415	unc-4	no IPS match	100%	11	C:axon; P:synapse assembly; P:regulation of axonogenesis; P:regulation of transcription, DNA-dependent; F:DNA binding; P:neuroblast fate determination; F:sequence-specific DNA binding transcription factor activity; P:synaptic target recognition; P:locomotion; P:regulation of synapse structure and activity; C:nucleus
GPLIN_001373500	3.41	7.59E-06	81		no IPS match
GPLIN_001379100	5.02	1.69E-04	310	protein col-157	TMhelix (TMHMM)	100%	2	P:multicellular organismal development; P:localization
GPLIN_001380700	3.42	4.80E-05	99		no IPS match
GPLIN_001385100	2.09	3.31E-05	832	protein haf- isoform a	TMhelix (TMHMM); TMhelix (TMHMM); TMhelix (TMHMM); TMhelix (TMHMM); TMhelix (TMHMM); TMhelix (TMHMM); TMhelix (TMHMM); TMhelix (TMHMM); TMhelix (TMHMM)	100%	11	P:lipid metabolic process; P:positive regulation of growth rate; P:lysosomal transport; C:lysosomal membrane; P:multicellular organism growth; C:membrane fraction; F:ATPase activity; F:nucleotide binding; F:transporter activity; P:embryo development ending in birth or egg hatching; P:RNA interference
GPLIN_001386300	3.75	0.00336	136		no IPS match
GPLIN_001393000	2.06	8.10E-04	93		SignalP-TM (SIGNALP_GRAM_NEGATIVE); SignalP-TM (SIGNALP_EUK); SignalP-TM (SIGNALP_GRAM_POSITIVE); TMhelix (TMHMM); TMhelix (TMHMM)
GPLIN_001396500	3.55	1.11E-04	182	ef hand family protein	no IPS match	100%	1	F:calcium ion binding
GPLIN_001400700	2.32	0.00219	537		no IPS match
GPLIN_001401800	2.06	0.00166	289		no IPS match
GPLIN_001413400	2.26	0.0012	68		no IPS match
GPLIN_001418600	2.23	1.07E-06	846	vacuolar proton pump	TMhelix (TMHMM); TMhelix (TMHMM); TMhelix (TMHMM); TMhelix (TMHMM); TMhelix (TMHMM)	100%	19	P:proton transport; P:regulation of secretion; P:positive regulation of growth rate; P:receptor-mediated endocytosis; P:positive regulation of programmed cell death; P:collagen and cuticulin-based cuticle development; P:molting cycle, collagen and cuticulin-based cuticle; P:inductive cell migration; P:water homeostasis; P:embryo development ending in birth or egg hatching; P:response to hypoxia; …
GPLIN_001426200	3.32	0.00573	102	protein isoform b	TMhelix (TMHMM)	100%	2	P:determination of adult lifespan; P:locomotion
GPLIN_001431300	2.1	4.39E-04	85		SignalP-noTM (SIGNALP_GRAM_NEGATIVE); SignalP-noTM (SIGNALP_EUK); SignalP-TM (SIGNALP_GRAM_POSITIVE)
GPLIN_001435200	2.64	7.86E-06	303		TMhelix (TMHMM); TMhelix (TMHMM); TMhelix (TMHMM); TMhelix (TMHMM); TMhelix (TMHMM); TMhelix (TMHMM); TMhelix (TMHMM)
GPLIN_001449500	3.84	9.06E-05	104	activation-associated secreted protein- partial	SignalP-TM (SIGNALP_GRAM_POSITIVE); SignalP-noTM (SIGNALP_EUK)	100%	3	C:extracellular region; F:electron carrier activity; P:aerobic electron transport chain
GPLIN_001450000	3.54	3.61E-04	83		SignalP-TM (SIGNALP_GRAM_POSITIVE); SignalP-TM (SIGNALP_GRAM_NEGATIVE); SignalP-TM (SIGNALP_EUK); TMhelix (TMHMM)
GPLIN_001455000	2.16	2.47E-04	498	iron zinc purple acid phosphatase-like	SignalP-noTM (SIGNALP_EUK); TMhelix (TMHMM)	100%	1	F:hydrolase activity
GPLIN_001461600	2.28	1.62E-04	793	metabotropic glutamate receptor 5	TMhelix (TMHMM); TMhelix (TMHMM); TMhelix (TMHMM); TMhelix (TMHMM); TMhelix (TMHMM); TMhelix (TMHMM)	100%	5	P:response to stimulus; F:signal transducer activity; P:signaling; P:regulation of cellular process; C:membrane
GPLIN_001463600	4.66	1.94E-06	294		SignalP-noTM (SIGNALP_EUK)
GPLIN_001469200	2.33	5.30E-05	138		no IPS match
GPLIN_001472000	2.28	0.0014	78		no IPS match
GPLIN_001472900	2.45	2.72E-06	623	ammonium transporter 1	TMhelix (TMHMM); TMhelix (TMHMM); TMhelix (TMHMM); TMhelix (TMHMM); TMhelix (TMHMM); TMhelix (TMHMM); TMhelix (TMHMM); TMhelix (TMHMM); TMhelix (TMHMM); TMhelix (TMHMM); TMhelix (TMHMM); TMhelix (TMHMM); TMhelix (TMHMM)	100%	2	C:membrane; P:transmembrane transport
GPLIN_001473100	3.41	0.00907	327	fatty acid elongation protein 3	TMhelix (TMHMM); TMhelix (TMHMM); TMhelix (TMHMM); TMhelix (TMHMM); TMhelix (TMHMM); TMhelix (TMHMM)	100%	4	P:molting cycle, collagen and cuticulin-based cuticle; P:positive regulation of growth rate; P:determination of adult lifespan; P:unsaturated fatty acid biosynthetic process
GPLIN_001475500	7.02	3.19E-05	171		SignalP-noTM (SIGNALP_EUK)
GPLIN_001475600	7.46	4.10E-06	112		TMhelix (TMHMM)
GPLIN_001483600	2.26	1.38E-06	45		no IPS match
GPLIN_001490800	3.14	9.24E-06	74		SignalP-noTM (SIGNALP_EUK)
GPLIN_001495800	2.5	3.65E-05	215		no IPS match
GPLIN_001497800	4.15	4.19E-05	79		SignalP-noTM (SIGNALP_EUK); SignalP-TM (SIGNALP_GRAM_POSITIVE); TMhelix (TMHMM); TMhelix (TMHMM)
GPLIN_001502500	3.36	1.76E-05	47		SignalP-noTM (SIGNALP_EUK)
GPLIN_001504500	5.24	1.14E-05	154		no IPS match
GPLIN_001507300	4.48	3.86E-05	122		no IPS match
GPLIN_001507500	2.43	0.00171	187		TMhelix (TMHMM)
GPLIN_001507800	2.04	0.00996	219		TMhelix (TMHMM)
GPLIN_001508200	2.43	5.41E-06	206	glucosylceramidase isoform 1	SignalP-noTM (SIGNALP_EUK)	100%	2	P:metabolic process; F:catalytic activity
GPLIN_001508400	2.03	0.00604	135		no IPS match
GPLIN_001516600	2.73	8.70E-05	180	cation efflux family protein	TMhelix (TMHMM); TMhelix (TMHMM); TMhelix (TMHMM)	100%	2	C:membrane; P:transport
GPLIN_001517500	2.53	3.44E-05	118		TMhelix (TMHMM)
GPLIN_001519900	2.73	1.27E-04	60		no IPS match
GPLIN_001524900	2.4	4.27E-04	77		no IPS match
GPLIN_001527900	2.43	0.00104	221	isoform b	no IPS match	100%	4	P:synaptic vesicle transport; P:regulation of cellular process; C:cell part; P:endocytosis
GPLIN_001529500	2.14	4.20E-06	69	peptidase family m13 containing protein	no IPS match	100%	2	F:metalloendopeptidase activity; P:proteolysis
GPLIN_001532000	2.67	7.32E-04	188		no IPS match
GPLIN_001540600	2.05	0.00327	170	uncoordinated protein 58	TMhelix (TMHMM)	100%	6	P:parturition; P:regulation of muscle contraction; F:potassium channel activity; P:oviposition; P:locomotion; P:potassium ion transport
GPLIN_001546100	2.09	0.00462	212		no IPS match
GPLIN_001553900	3.72	0.00847	43		no IPS match
GPLIN_001564700	2.3	4.58E-04	162		no IPS match
GPLIN_001568100	2.28	0.00215	58		no IPS match
GPLIN_001569700	2.03	3.37E-04	88		no IPS match
GPLIN_001574400	4.24	4.81E-06	198	alcohol dehydrogenase class-3-like	TMhelix (TMHMM)	100%	4	F:octanol dehydrogenase activity; P:alcohol metabolic process; F:S-(hydroxymethyl)glutathione dehydrogenase activity; F:alcohol dehydrogenase (NAD) activity
GPLIN_001575900	6.27	1.58E-04	23		no IPS match
GPLIN_001576000	3.44	0.00136	89		no IPS match
GPLIN_001592100	2.38	0.00667	122		TMhelix (TMHMM); TMhelix (TMHMM)
GPLIN_001599200	2.67	0.0101	66		no IPS match
GPLIN_001606400	3.27	8.14E-04	207		SignalP-noTM (SIGNALP_GRAM_NEGATIVE); SignalP-TM (SIGNALP_GRAM_POSITIVE); SignalP-noTM (SIGNALP_EUK)
GPLIN_001610800	3.07	6.84E-04	154		SignalP-TM (SIGNALP_GRAM_POSITIVE); SignalP-noTM (SIGNALP_GRAM_NEGATIVE)
GPLIN_001613900	2.64	3.28E-05	104	cathepsin partial	no IPS match	100%	9	P:embryo development ending in birth or egg hatching; P:body morphogenesis; P:nematode larval development; C:extracellular matrix; P:molting cycle, collagen and cuticulin-based cuticle; C:integral to membrane; F:cysteine-type endopeptidase activity; P:growth; P:proteolysis
GPLIN_001616000	2.42	9.73E-04	140		no IPS match
GPLIN_001640800	2.15	0.00331	81		no IPS match
Gpa-Est-05-2___D08_029	4.35	3.02E-05	634		TMhelix (TMHMM)
Gpa-Est-05-2___E05_020	4.97	7.72E-06	619	alcohol dehydrogenase 8a	no IPS match	100%	16	F:drug binding; F:NAD binding; C:cytosol; P:organ regeneration; P:vitamin A metabolic process; P:ethanol oxidation; C:soluble fraction; P:retinoid metabolic process; F:metal ion binding; F:retinol dehydrogenase activity; P:acetaldehyde biosynthetic process; F:alcohol dehydrogenase (NAD) activity; P:cellular hormone metabolic process; P:response to progesterone stimulus; F:ethanol binding; P:embry…
Gpa-Est-05-4___D02_005	2.17	0.00347	400		no IPS match
Gpa_EST_02_test____D05_021	13.7	1.98E-04	100		no IPS match
Gpa_EST_02_test____H05_017	5.65	2.90E-06	63		no IPS match
Gpa_EST_03_1___A09_040	3.96	2.79E-05	697		no IPS match
Gpa_EST_03_3___B09_039	3.85	2.33E-05	563		no IPS match
Gpa_EST_03_3___B12_047	2.62	6.43E-05	694	protein	SignalP-noTM (SIGNALP_EUK); TMhelix (TMHMM)	100%	1	F:hydrolase activity
Gpa_EST_03_3___D10_037	2.6	6.85E-04	503		no IPS match
Gpa_EST_04_1___F07_027	4.25	3.20E-05	681	o-glycosyl hydrolase family 30 protein	no IPS match	100%	1	C:membrane
Gpa_EST_04_1___F10_035	2.42	0.00107	315	mitochondrial atp synthase epsilon chain domain-containing protein	no IPS match	100%	5	P:positive regulation of growth rate; P:reproduction; P:nematode larval development; P:inductive cell migration; P:embryo development ending in birth or egg hatching
Gpa_EST_06_4___E06_020	2.14	3.46E-06	495	sparc	no IPS match	100%	9	P:embryo development ending in birth or egg hatching; P:nematode larval development; C:extracellular space; P:positive regulation of multicellular organism growth; P:positive regulation of growth rate; F:calcium ion binding; P:reproduction; P:signal transduction; C:proteinaceous extracellular matrix
Gpa_EST_06_4___E08_028	2.41	7.73E-04	465		no IPS match
Gpa_EST_06_4___G01_002	3.63	9.01E-06	527		no IPS match
Gpa_EST_07_3___E06_020	2.58	6.05E-04	629		TMhelix (TMHMM)
Gpa_EST_13_01_M13F___F01_003	2.8	5.87E-04	294		no IPS match
Gpa_EST_13_02_M13F___H02_001	3.86	5.50E-04	311		no IPS match
Gpa_EST_13_03_M13F___A11_048	2.19	0.00231	342		no IPS match
Gpa_EST_P1_02_01_H1_H01_001	2.24	2.26E-05	214		SignalP-noTM (SIGNALP_EUK)
Gpa_EST_P1_02_02_F6_F06_019	2.17	0.00505	202		no IPS match
Gpa_EST_P1_03_01_H1_H01_001	2.38	2.41E-04	476		TMhelix (TMHMM); TMhelix (TMHMM)
Gpa_EST_P1_11_02_B01_B01_007	2.8	0.00123	502		TMhelix (TMHMM)
Gpa_EST_P1_11_04_B08_B08_031	2.06	0.00174	234		no IPS match
Gpa_EST_P1_12_01_E07_E07_028	3.24	1.20E-05	393		no IPS match
Gpa_EST_P1_12_04M13F_G07_G07_026	2.21	1.04E-05	300	protein hex-1	no IPS match	100%	2	P:carbohydrate metabolic process; F:beta-N-acetylhexosaminidase activity
Gpa_EST_P1_14-01M13F_B05_B05_023	9.72	9.09E-05	461		no IPS match
Gpa_EST_P1_14-01M13F_H07_H07_025	2.61	0.0114	314		no IPS match
Gpa_EST_P1_14-02M13F_D04_D04_013	2.11	3.95E-06	270		TMhelix (TMHMM)
Gpa_EST_P1_14-02M13F_D05_D05_021	4.36	1.68E-05	346		no IPS match
Gpa_EST_P1_14-02M13F_G10_G10_034	2.04	5.37E-05	496	nucleoside diphosphate kinase	no IPS match	100%	5	P:nucleotide biosynthetic process; P:nucleoside metabolic process; P:phosphorylation; F:kinase activity; C:mitochondrial envelope
Gpa_EST_P1_14-02M13F_H04_H04_009	3	0.00503	322		no IPS match
Gpa_EST_P1_14-03M13F_E05_E05_020	2.02	0.00716	598		no IPS match
Gpa_EST_P1_14-03M13F_F08_F08_027	2.18	7.33E-04	512	vacuolar proton pump	TMhelix (TMHMM); TMhelix (TMHMM)	100%	19	P:proton transport; P:regulation of secretion; P:positive regulation of growth rate; P:receptor-mediated endocytosis; P:positive regulation of programmed cell death; P:collagen and cuticulin-based cuticle development; P:molting cycle, collagen and cuticulin-based cuticle; P:inductive cell migration; P:water homeostasis; P:embryo development ending in birth or egg hatching; P:response to hypoxia; …
Gpa_EST_P1_15-03M13F_A01_A01_008	8.19	7.71E-04	419	2-acylglycerol o-acyltransferase 1	no IPS match	100%	1	F:transferase activity, transferring acyl groups other than amino-acyl groups
Gpa_EST_P1_15-03M13F_C02_C02_006	2.01	0.00276	89		no IPS match
Gpa_EST_P1_15-04M13F_A08_A08_032	9.17	2.79E-06	347		no IPS match
Gpa_EST_P1_15-04M13F_B06_B06_023	2.97	4.33E-05	669		no IPS match
Gpa_EST_P1_15-04M13F_G11_G11_042	5.73	4.90E-05	649		no IPS match
Gpa_EST_P1_15-04M13F_H09_H09_033	2.22	4.88E-04	593	erv1 alr family protein	no IPS match	100%	2	P:metabolic process; F:oxidoreductase activity, acting on a sulfur group of donors
Gpa_EST_P1_16_02-M13F_C05_C05_022	2.93	1.07E-04	446		no IPS match
Gpa_EST_P1_16_02-M13F_E12_E12_044	3.4	0.00117	401		no IPS match
Gpa_EST_P1_16_04-M13F_H09_H09_033	2.42	1.04E-05	195		no IPS match
Gpa_EST_P1_17-01M13F_C08_C08_030	2.99	4.94E-04	353		no IPS match
Gpa_Est_04_01_B3_B03_015	2.1	0.00126	138		no IPS match
Gpa_Est_04_02_E8_E08_028	2.05	8.33E-05	181		no IPS match
J2contig108	3.26	7.84E-06	637		no IPS match
J2contig181	2.19	0.00515	688		no IPS match
J2contig19	2.07	2.05E-04	395		SignalP-TM (SIGNALP_EUK)
J2contig204	2.12	6.52E-06	478		no IPS match
J2contig218	3.51	1.56E-05	498	protein cbg05384	SignalP-noTM (SIGNALP_EUK)	100%	2	P:body morphogenesis; P:locomotion
J2contig311	2.37	1.87E-04	913	beta-galactoside-binding lectin	no IPS match	100%	1	F:binding
J2contig333	3.04	0.00182	474		no IPS match
J2contig377	5.4	4.99E-05	599		SignalP-TM (SIGNALP_GRAM_POSITIVE); TMhelix (TMHMM)
J2contig93	2.57	1.13E-05	576	ectonucleotide pyrophosphatase phosphodiesterase family member 6-like	TMhelix (TMHMM)	100%	2	C:I band; C:striated muscle dense body
gi|17969943|gb|BM276580.1|BM276580	4.36	2.59E-06	147	beta- - partial	no IPS match	100%	4	P:carbohydrate metabolic process; F:cation binding; F:polysaccharide binding; F:cellulase activity
gi|54545062	4.87	4.34E-05	121		no IPS match
gi|54545155|gb|CV577075.1|CV577075	3.87	0.00452	179		TMhelix (TMHMM)
gi|54545735|gb|CV577371.1|CV577371	3.3	8.13E-05	642		no IPS match
gi|54545805	2.26	1.87E-05	418		no IPS match
gi|54546338|gb|CV577666.1|CV577666	2.34	4.47E-04	433	udp-galactose transporter family protein	TMhelix (TMHMM); TMhelix (TMHMM); TMhelix (TMHMM); TMhelix (TMHMM)	100%	2	P:transport; C:membrane
gi|54546583|gb|CV577786.1|CV577786	2.09	2.39E-04	406		TMhelix (TMHMM)
gi|54547695|gb|CV578335.1|CV578335	2.02	0.00534	633	n-acetylated-alpha-linked acidic dipeptidase 2	no IPS match	100%	1	F:peptidase activity, acting on L-amino acid peptides
gi|54548234|gb|CV578603.1|CV578603	2.6	7.60E-05	232		TMhelix (TMHMM)
gi|54548250|gb|CV578610.1|CV578610	7.65	9.89E-07	671	haloacid dehalogenase subfamily variant 3 with third motif having dd or ed	no IPS match	100%	1	F:catalytic activity
gi|54548456|gb|CV578708.1|CV578708	2.69	0.00635	650	hemoglobinase (c13 family)	no IPS match	100%	1	F:peptidase activity
gi|54548708|gb|CV578832.1|CV578832	2.79	0.0045	280		no IPS match
gi|54549046	8.57	0.00114	392		no IPS match
gi|54549056|gb|CV579001.1|CV579001	2.02	0.00889	437		no IPS match
gi|54549230|gb|CV579086.1|CV579086	2.3	9.64E-05	613	heat shock protein 70-c	no IPS match	100%	46	C:cell surface; C:endoplasmic reticulum chaperone complex; F:chaperone binding; P:cell morphogenesis; F:cysteine-type endopeptidase inhibitor activity involved in apoptotic process; P:nematode larval development; F:unfolded protein binding; P:negative regulation of transforming growth factor beta receptor signaling pathway; F:ubiquitin protein ligase binding; P:cerebellum structural organization;…
rc_Contig135	2.17	2.82E-04	262	aldehyde mitochondrial isoform x2	no IPS match	100%	19	F:aldehyde dehydrogenase [NAD(P)+] activity; P:response to testosterone stimulus; P:ethanol oxidation; P:xenobiotic metabolic process; P:liver development; P:cellular response to fatty acid; P:carbohydrate metabolic process; F:identical protein binding; F:electron carrier activity; P:lipid storage; P:response to nicotine; P:cellular response to hormone stimulus; C:mitochondrial matrix; P:multicel…
rc_Contig205	9.72	0.00858	679		no IPS match
rc_Contig704	3.29	0.00141	405		SignalP-noTM (SIGNALP_EUK); TMhelix (TMHMM)
rc_Gpa_EST_07_3___E08_028	7.34	0.00372	443		no IPS match
rc_Gpa_EST_07_4___B12_047	3.37	6.78E-06	506		TMhelix (TMHMM)
rc_Gpa_EST_13_02_M13F___H02_001	2.95	0.00922	311		no IPS match
rc_Gpa_EST_P1_15-04M13F_A12_A12_048	2.06	0.00229	364		no IPS match
rc_J2contig172	4.42	2.20E-05	661	vap1 protein	no IPS match	100%	4	C:extracellular region; P:aerobic electron transport chain; F:electron carrier activity; P:locomotion
rc_J2contig298	5.39	2.83E-05	660	expansin partial	SignalP-TM (SIGNALP_EUK); TMhelix (TMHMM)	100%	4	P:carbohydrate metabolic process; F:polysaccharide binding; F:cellulase activity; F:cation binding
rc_gi|7143577|gb|AW505700.1|AW505700	2.12	1.06E-04	505		TMhelix (TMHMM)
Contig213	0.459	5.66E-06	1063		SignalP-TM (SIGNALP_GRAM_POSITIVE); SignalP-noTM (SIGNALP_EUK); TMhelix (TMHMM)
GPLIN_000015200	0.386	6.17E-04	424		TMhelix (TMHMM); TMhelix (TMHMM); TMhelix (TMHMM); TMhelix (TMHMM); TMhelix (TMHMM); TMhelix (TMHMM); TMhelix (TMHMM)
GPLIN_000039300	0.407	1.11E-04	107		no IPS match
GPLIN_000054600	0.474	7.98E-06	463	cre-cutl-10 protein	TMhelix (TMHMM)	1	C:cell part
GPLIN_000056000	0.468	0.00475	470		no IPS match
GPLIN_000056400	0.397	0.00688	120		SignalP-noTM (SIGNALP_EUK); SignalP-TM (SIGNALP_GRAM_POSITIVE); SignalP-noTM (SIGNALP_GRAM_NEGATIVE)
GPLIN_000091900	0.493	7.67E-06	383	ubx domain-containing protein 7	no IPS match	1	F:protein binding
GPLIN_000099700	0.446	0.00208	177		no IPS match
GPLIN_000114900	0.496	0.00153	119		no IPS match
GPLIN_000119500	0.489	0.00345	86		SignalP-TM (SIGNALP_EUK); TMhelix (TMHMM); TMhelix (TMHMM)
GPLIN_000119800	0.474	5.72E-04	287		no IPS match
GPLIN_000124400	0.435	4.05E-05	102		no IPS match
GPLIN_000134700	0.351	0.00192	317		no IPS match
GPLIN_000150200	0.379	0.00385	289		TMhelix (TMHMM)
GPLIN_000152200	0.437	0.00193	433		SignalP-TM (SIGNALP_GRAM_POSITIVE)
GPLIN_000153900	0.334	4.56E-05	568	retinoic acid receptor beta	no IPS match	4	F:binding; P:signal transduction; P:transcription, DNA-dependent; C:nucleus
GPLIN_000167800	0.377	0.00765	80		TMhelix (TMHMM)
GPLIN_000186300	0.449	0.00214	161		no IPS match
GPLIN_000195300	0.488	0.00128	185		TMhelix (TMHMM); TMhelix (TMHMM); TMhelix (TMHMM); TMhelix (TMHMM)
GPLIN_000195400	0.43	0.0107	728		TMhelix (TMHMM); TMhelix (TMHMM)
GPLIN_000201700	0.49	0.0105	390	gtp-binding protein rhes-like	no IPS match	5	F:GTP binding; C:membrane; P:small GTPase mediated signal transduction; P:GTP catabolic process; F:GTPase activity
GPLIN_000203700	0.448	0.00142	802		no IPS match
GPLIN_000229600	0.481	2.20E-04	502		TMhelix (TMHMM); TMhelix (TMHMM); TMhelix (TMHMM); TMhelix (TMHMM); TMhelix (TMHMM); TMhelix (TMHMM); TMhelix (TMHMM); TMhelix (TMHMM); TMhelix (TMHMM); TMhelix (TMHMM); TMhelix (TMHMM)
GPLIN_000258700	0.249	9.65E-05	122		no IPS match
GPLIN_000273200	0.358	0.00625	118		SignalP-TM (SIGNALP_GRAM_POSITIVE); SignalP-noTM (SIGNALP_GRAM_NEGATIVE); SignalP-noTM (SIGNALP_EUK); TMhelix (TMHMM)
GPLIN_000273400	0.473	3.74E-04	1525		SignalP-TM (SIGNALP_GRAM_POSITIVE)
GPLIN_000297000	0.198	0.00113	206	nuclear receptor nhr-61	no IPS match	4	F:binding; F:receptor activity; P:positive regulation of growth; P:multicellular organismal development
GPLIN_000297100	0.418	1.17E-04	372		SignalP-noTM (SIGNALP_GRAM_NEGATIVE); SignalP-TM (SIGNALP_GRAM_POSITIVE); SignalP-noTM (SIGNALP_EUK)
GPLIN_000327200	0.361	0.00484	470	nuclear hormone receptor family member nhr-14	no IPS match	3	P:transcription, DNA-dependent; F:protein binding; P:regulation of cellular process
GPLIN_000330500	0.382	9.17E-04	93		SignalP-TM (SIGNALP_GRAM_POSITIVE); TMhelix (TMHMM)
GPLIN_000332600	0.454	0.00997	70		SignalP-noTM (SIGNALP_EUK); TMhelix (TMHMM)
GPLIN_000337400	0.282	1.89E-06	327		no IPS match
GPLIN_000369900	0.451	4.35E-04	496		TMhelix (TMHMM)
GPLIN_000389500	0.459	1.63E-04	136		no IPS match
GPLIN_000389800	0.483	0.00334	347		no IPS match
GPLIN_000403000	0.422	0.0084	402		no IPS match
GPLIN_000404900	0.377	5.74E-04	641	glutathione synthetase	no IPS match	2	P:multicellular organismal development; P:growth
GPLIN_000408000	0.377	8.75E-05	310	ring-h2 finger protein	no IPS match	1	F:metal ion binding
GPLIN_000413700	0.495	0.00655	413		no IPS match
GPLIN_000422400	0.452	0.00754	423	adenylyltransferase and sulfurtransferase mocs3	TMhelix (TMHMM)	6	F:binding; F:sulfurtransferase activity; P:cellular protein metabolic process; P:hermaphrodite genitalia development; C:cytoplasm; P:tRNA modification
GPLIN_000425200	0.458	0.00111	564	forkhead box protein f1	no IPS match	33	F:sequence-specific DNA binding transcription factor activity; P:smoothened signaling pathway; P:epithelial cell differentiation involved in mammary gland alveolus development; P:negative regulation of inflammatory response; P:cellular response to organic cyclic compound; P:positive regulation of mesenchymal cell proliferation; ; P:in utero embryonic development; P:epithelial tube branching invol…
GPLIN_000446000	0.491	4.49E-05	193		TMhelix (TMHMM); TMhelix (TMHMM)
GPLIN_000475300	0.462	3.44E-05	446	s- glutathione dehydrogenase	no IPS match	1	F:catalytic activity
GPLIN_000485200	0.498	0.00371	225	methylthioribulose-1-phosphate dehydratase	no IPS match	1	F:binding
GPLIN_000490600	0.493	0.00615	496		SignalP-noTM (SIGNALP_EUK); TMhelix (TMHMM)
GPLIN_000501800	0.499	0.00847	172		no IPS match
GPLIN_000510000	0.499	0.00402	719	pan domain containing protein	SignalP-noTM (SIGNALP_EUK); SignalP-TM (SIGNALP_GRAM_POSITIVE); SignalP-noTM (SIGNALP_GRAM_NEGATIVE)	2	P:multicellular organismal process; P:developmental process
GPLIN_000518300	0.464	6.27E-04	303		no IPS match
GPLIN_000535200	0.418	1.29E-04	88		no IPS match
GPLIN_000535300	0.393	5.45E-05	115		TMhelix (TMHMM)
GPLIN_000535400	0.458	2.38E-05	113	uncharacterized protein family upf0005 containing protein	TMhelix (TMHMM); TMhelix (TMHMM); TMhelix (TMHMM)	1	F:protein binding
GPLIN_000536300	0.441	0.00765	102		no IPS match
GPLIN_000540400	0.44	2.26E-05	340		TMhelix (TMHMM); TMhelix (TMHMM); TMhelix (TMHMM); TMhelix (TMHMM); TMhelix (TMHMM); TMhelix (TMHMM); TMhelix (TMHMM)
GPLIN_000560800	0.489	7.93E-04	436		SignalP-noTM (SIGNALP_EUK)
GPLIN_000587400	0.469	0.00105	651		no IPS match
GPLIN_000619000	0.487	6.86E-04	546		no IPS match
GPLIN_000626600	0.464	0.00802	186		no IPS match
GPLIN_000636500	0.364	0.00734	302		SignalP-TM (SIGNALP_GRAM_POSITIVE); SignalP-noTM (SIGNALP_EUK); TMhelix (TMHMM)
GPLIN_000638400	0.429	1.27E-04	3435		SignalP-TM (SIGNALP_GRAM_NEGATIVE); SignalP-TM (SIGNALP_GRAM_POSITIVE); SignalP-noTM (SIGNALP_EUK); TMhelix (TMHMM)
GPLIN_000638700	0.303	0.00397	70		TMhelix (TMHMM)
GPLIN_000642600	0.465	5.69E-04	139	mpv17 protein	TMhelix (TMHMM); TMhelix (TMHMM)	5	C:mitochondrion; C:intracellular organelle part; P:biological regulation; C:organelle membrane;
GPLIN_000642700	0.485	8.60E-06	170	mpv17 protein	TMhelix (TMHMM); TMhelix (TMHMM); TMhelix (TMHMM)	7	C:mitochondrion; P:multicellular organismal process; C:intracellular organelle part; P:biological regulation; C:organelle membrane; P:cellular metabolic process;
GPLIN_000653000	0.449	7.26E-05	86	galactoside- 9c	no IPS match	1
GPLIN_000663000	0.446	2.33E-04	79		SignalP-TM (SIGNALP_GRAM_POSITIVE)
GPLIN_000693300	0.4	4.26E-05	455	protein try-1	TMhelix (TMHMM); TMhelix (TMHMM); TMhelix (TMHMM)	2	P:proteolysis; F:serine-type endopeptidase activity
GPLIN_000697800	0.42	0.00106	377		no IPS match
GPLIN_000700000	0.438	1.02E-04	162		SignalP-TM (SIGNALP_GRAM_POSITIVE); TMhelix (TMHMM)
GPLIN_000705900	0.332	1.81E-04	307		TMhelix (TMHMM); TMhelix (TMHMM); TMhelix (TMHMM)
GPLIN_000709900	0.49	0.00345	248	transcriptional regulator	no IPS match	3	P:phosphorelay signal transduction system; F:phosphorelay response regulator activity; P:regulation of transcription, DNA-dependent
GPLIN_000719100	0.462	0.00935	98		no IPS match
GPLIN_000722400	0.403	0.0019	141		no IPS match
GPLIN_000728000	0.444	2.54E-04	328		no IPS match
GPLIN_000740600	0.376	9.89E-04	221		no IPS match
GPLIN_000746200	0.226	9.50E-04	191		TMhelix (TMHMM); TMhelix (TMHMM); TMhelix (TMHMM)
GPLIN_000746800	0.444	2.59E-04	614		no IPS match
GPLIN_000757700	0.497	0.00188	79		SignalP-TM (SIGNALP_GRAM_POSITIVE)
GPLIN_000768200	0.389	1.53E-04	247		no IPS match
GPLIN_000768300	0.489	0.00989	137	malate dehydrogenase	no IPS match	4	F:binding; F:malic enzyme activity; F:oxidoreductase activity, acting on the CH-OH group of donors, NAD or NADP as acceptor; P:metabolic process
GPLIN_000784100	0.408	0.00599	1643	protein hum-6	no IPS match	2	C:myosin complex; F:transcription factor binding
GPLIN_000785600	0.421	0.00295	558		no IPS match
GPLIN_000822300	0.282	0.00381	270	protein bus-17	TMhelix (TMHMM)	2	C:cell part; F:transferase activity
GPLIN_000826600	0.435	0.00841	732		SignalP-noTM (SIGNALP_EUK); TMhelix (TMHMM)
GPLIN_000827200	0.495	3.92E-05	307	beta- -endoglucanase	SignalP-noTM (SIGNALP_EUK); SignalP-TM (SIGNALP_GRAM_POSITIVE); TMhelix (TMHMM)	3	F:hydrolase activity, hydrolyzing O-glycosyl compounds; P:metabolic process; F:binding
GPLIN_000827300	0.458	0.00555	381		no IPS match
GPLIN_000841300	0.472	0.00125	692	casein kinase i isoform epsilon-like	no IPS match	6	P:protein phosphorylation; F:ATP binding; P:negative regulation of Wnt receptor signaling pathway; F:protein serine/threonine kinase activity; P:cellular protein localization; P:positive regulation of canonical Wnt receptor signaling pathway
GPLIN_000843800	0.402	0.00161	424	alpha- -mannosyltransferase	no IPS match	2	C:nucleus; F:transferase activity
GPLIN_000847700	0.356	0.00201	255		no IPS match
GPLIN_000854100	0.463	0.00277	99		no IPS match
GPLIN_000875200	0.455	0.00638	206	zinc finger protein 235	no IPS match	1	F:binding
GPLIN_000879600	0.445	8.82E-05	218		no IPS match
GPLIN_000888100	0.414	1.45E-04	138		SignalP-noTM (SIGNALP_EUK)
GPLIN_000889600	0.455	8.59E-04	171		TMhelix (TMHMM); TMhelix (TMHMM); TMhelix (TMHMM)
GPLIN_000890800	0.181	0.00252	360		TMhelix (TMHMM); TMhelix (TMHMM); TMhelix (TMHMM); TMhelix (TMHMM); TMhelix (TMHMM); TMhelix (TMHMM); TMhelix (TMHMM); TMhelix (TMHMM)
GPLIN_000903600	0.458	1.65E-05	356		TMhelix (TMHMM)
GPLIN_000904100	0.478	0.0078	106		no IPS match
GPLIN_000921700	0.403	1.17E-04	297		no IPS match
GPLIN_000923900	0.431	1.89E-04	102		no IPS match
GPLIN_000929600	0.452	0.00684	190		no IPS match
GPLIN_000932800	0.495	4.78E-04	119		no IPS match
GPLIN_000933600	0.404	0.0118	252		no IPS match
GPLIN_000936300	0.428	4.30E-04	407	glutathione synthetase-like	no IPS match	3	P:embryo development ending in birth or egg hatching; P:nematode larval development; P:positive regulation of growth rate
GPLIN_000960100	0.366	3.08E-04	263	nematode cuticle collagen n-terminal domain containing protein	TMhelix (TMHMM)	2	F:structural constituent of cuticle; C:collagen
GPLIN_000961900	0.493	4.20E-05	153		no IPS match
GPLIN_000962100	0.478	2.35E-05	241		SignalP-noTM (SIGNALP_EUK); TMhelix (TMHMM)
GPLIN_000982200	0.422	6.88E-05	303	protein dj-1-like	no IPS match	1	P:response to toxic substance
GPLIN_000991400	0.461	6.29E-05	294	atp-dependent dna ligase	no IPS match	2	P:DNA metabolic process; F:catalytic activity
GPLIN_001033200	0.434	0.00403	519	guanine nucleotide-binding protein alpha-3 subunit	no IPS match	7	C:nonmotile primary cilium; F:GTP binding; F:signal transducer activity; P:sensory perception of bitter taste; C:axon; P:G-protein coupled receptor signaling pathway; C:neuronal cell body
GPLIN_001042300	0.366	0.00998	67		no IPS match
GPLIN_001051300	0.344	5.16E-04	293		SignalP-TM (SIGNALP_GRAM_POSITIVE); SignalP-noTM (SIGNALP_EUK); TMhelix (TMHMM)
GPLIN_001055700	0.447	6.84E-04	505	protein pitr-3	TMhelix (TMHMM); TMhelix (TMHMM); TMhelix (TMHMM); TMhelix (TMHMM); TMhelix (TMHMM); TMhelix (TMHMM); TMhelix (TMHMM); TMhelix (TMHMM); TMhelix (TMHMM); TMhelix (TMHMM)	3	P:negative regulation of vulval development; P:hermaphrodite genitalia development; P:embryo development ending in birth or egg hatching
GPLIN_001056000	0.463	2.48E-04	304		no IPS match
GPLIN_001059000	0.388	0.00329	335		no IPS match
GPLIN_001064400	0.42	5.45E-04	522		TMhelix (TMHMM); TMhelix (TMHMM); TMhelix (TMHMM); TMhelix (TMHMM)
GPLIN_001065100	0.437	3.70E-04	89		SignalP-noTM (SIGNALP_EUK); SignalP-noTM (SIGNALP_GRAM_NEGATIVE); SignalP-TM (SIGNALP_GRAM_POSITIVE)
GPLIN_001068100	0.477	2.71E-04	77	molecular chaperone	no IPS match	1	F:binding
GPLIN_001090200	0.495	0.00207	504	protein hch-1	SignalP-noTM (SIGNALP_EUK); SignalP-noTM (SIGNALP_GRAM_NEGATIVE)	3	F:peptidase activity; P:neuron migration; P:hatching
GPLIN_001093100	0.44	2.00E-05	1289		no IPS match
GPLIN_001105700	0.461	0.00203	195	protein frpr-7	SignalP-noTM (SIGNALP_EUK); TMhelix (TMHMM); TMhelix (TMHMM)	3	P:G-protein coupled receptor signaling pathway; C:integral to membrane; F:G-protein coupled receptor activity
GPLIN_001114200	0.369	0.00123	149		SignalP-noTM (SIGNALP_EUK)
GPLIN_001119200	0.455	1.60E-05	99		TMhelix (TMHMM)
GPLIN_001139800	0.314	0.00771	199		TMhelix (TMHMM); TMhelix (TMHMM); TMhelix (TMHMM)
GPLIN_001142800	0.431	0.0086	920	zinc metalloproteinase toh-2 precursor	no IPS match	2	P:developmental process; P:multicellular organismal process
GPLIN_001151600	0.423	0.00296	52		no IPS match
GPLIN_001154800	0.472	4.60E-04	1351	major sperm partial	TMhelix (TMHMM)	4	C:cytoskeleton; F:structural molecule activity; C:pseudopodium; C:cytoplasm
GPLIN_001157600	0.467	0.00118	99		SignalP-noTM (SIGNALP_EUK); SignalP-TM (SIGNALP_GRAM_POSITIVE); TMhelix (TMHMM)
GPLIN_001160100	0.348	0.00277	134	methyltransferase type 11	no IPS match	1	P:metabolic process
GPLIN_001167300	0.453	0.00865	408		no IPS match
GPLIN_001168400	0.463	7.09E-04	140		no IPS match
GPLIN_001184700	0.445	9.22E-06	239		TMhelix (TMHMM); TMhelix (TMHMM)
GPLIN_001209900	0.426	0.0019	316		SignalP-noTM (SIGNALP_EUK); SignalP-TM (SIGNALP_GRAM_POSITIVE); SignalP-noTM (SIGNALP_GRAM_NEGATIVE)
GPLIN_001258400	0.475	7.15E-05	303		no IPS match
GPLIN_001261100	0.271	1.40E-05	485		SignalP-TM (SIGNALP_GRAM_POSITIVE)
GPLIN_001267200	0.406	0.00324	223		no IPS match
GPLIN_001291500	0.477	0.00424	232		no IPS match
GPLIN_001294200	0.46	1.21E-04	345	adipocyte plasma membrane-associated protein	no IPS match	1	C:cell part
GPLIN_001296300	0.422	0.0021	129		no IPS match
GPLIN_001320300	0.488	1.39E-05	749	islet cell autoantigen 1	no IPS match	2	C:cytoplasm; P:response to chemical stimulus
GPLIN_001328100	0.407	1.13E-05	151	protein cbg00625	TMhelix (TMHMM)	4	P:positive regulation of embryonic development; P:embryo development ending in birth or egg hatching; P:positive regulation of growth rate; P:nematode larval development
GPLIN_001332100	0.474	0.00744	146	dnaj homolog subfamily a member 4	no IPS match	1	F:binding
GPLIN_001340100	0.457	9.31E-06	82		SignalP-TM (SIGNALP_GRAM_POSITIVE); SignalP-noTM (SIGNALP_GRAM_NEGATIVE); SignalP-noTM (SIGNALP_EUK); TMhelix (TMHMM)
GPLIN_001345700	0.483	9.22E-04	154	beta- - partial	no IPS match	3	P:carbohydrate metabolic process; F:cation binding; F:cellulase activity
GPLIN_001350800	0.452	7.17E-04	366	paired box domain containing protein	no IPS match	1	P:transcription, DNA-dependent
GPLIN_001366100	0.487	2.96E-05	84		SignalP-TM (SIGNALP_GRAM_POSITIVE); SignalP-noTM (SIGNALP_EUK); TMhelix (TMHMM)
GPLIN_001369700	0.462	0.00199	507	protein del-8	SignalP-noTM (SIGNALP_EUK); TMhelix (TMHMM)	1	P:ion transport
GPLIN_001391300	0.5	1.34E-04	88		no IPS match
GPLIN_001392900	0.445	0.00262	380		no IPS match
GPLIN_001414600	0.445	8.80E-04	769	ribonucleoside-diphosphate reductase	no IPS match	5	C:ribonucleoside-diphosphate reductase complex; P:DNA replication; F:ATP binding; F:ribonucleoside-diphosphate reductase activity, thioredoxin disulfide as acceptor; P:oxidation-reduction process
GPLIN_001419800	0.474	0.00107	315		no IPS match
GPLIN_001420100	0.359	0.0032	93	protein ced- isoform b	no IPS match	7	C:cytoplasm; F:identical protein binding; P:cleavage of cytosolic proteins involved in execution phase of apoptosis; P:reproduction; P:determination of adult lifespan; F:cysteine-type endopeptidase activity; C:membrane
GPLIN_001427200	0.493	0.00169	163		TMhelix (TMHMM)
GPLIN_001444700	0.49	0.00256	141		TMhelix (TMHMM)
GPLIN_001461700	0.461	3.48E-04	190		SignalP-TM (SIGNALP_GRAM_POSITIVE)
GPLIN_001465700	0.403	0.00301	98		no IPS match
GPLIN_001478800	0.44	2.61E-04	120		TMhelix (TMHMM)
GPLIN_001482900	0.391	0.00835	104		no IPS match
GPLIN_001491800	0.318	0.00116	77	single-minded homolog 2	no IPS match	1	P:cellular process
GPLIN_001496000	0.457	0.00103	292		no IPS match
GPLIN_001522200	0.255	0.00665	119		TMhelix (TMHMM); TMhelix (TMHMM)
GPLIN_001526700	0.495	0.00324	216	protein lin-28 homolog	no IPS match	6	P:oviposition; C:soluble fraction; F:pre-miRNA binding; P:cell fate specification; C:cytoplasm; P:regulation of development, heterochronic
GPLIN_001539000	0.355	0.00539	179		no IPS match
GPLIN_001558200	0.441	1.94E-05	36		no IPS match
GPLIN_001605000	0.491	2.54E-06	153		no IPS match
GPLIN_001634300	0.479	1.23E-04	146		no IPS match
GPLIN_001635900	0.493	0.00299	84		TMhelix (TMHMM); TMhelix (TMHMM)
GPLIN_001638400	0.493	1.04E-04	101	cuticle collagen 34	no IPS match	3	P:retinal ganglion cell axon guidance; P:extracellular matrix organization; P:axon target recognition
Gpa-EST-01-04____H09_033	0.476	0.0103	247		no IPS match
Gpa-EST-P1-12-04___E08_028	0.456	3.93E-05	327		no IPS match
Gpa_EST_13_04_M13F___C10_038	0.493	0.0015	123		no IPS match
Gpa_EST_P1_17-02M13F_C09_C09_038	0.41	0.00882	550	cre-gcy-9 protein	no IPS match	12	P:protein phosphorylation; P:intracellular signal transduction; F:guanylate cyclase activity; P:determination of adult lifespan; F:protein serine/threonine kinase activity; C:integral to membrane; F:G-protein coupled peptide receptor activity; F:ATP binding; P:receptor guanylyl cyclase signaling pathway; P:thermosensory behavior; C:axon terminus; P:cGMP biosynthetic process
J2contig247	0.461	0.00112	387		no IPS match
J2contig53	0.486	6.43E-04	443		no IPS match
gi|54545999|gb|CV577505.1|CV577505	0.402	7.86E-04	570		TMhelix (TMHMM)
gi|54546121|gb|CV577561.1|CV577561	0.497	0.00127	558		no IPS match
gi|54547487|gb|CV578235.1|CV578235	0.41	0.00292	519		no IPS match
gi|54548387|gb|CV578675.1|CV578675	0.472	0.00141	609		SignalP-noTM (SIGNALP_EUK); TMhelix (TMHMM)
rc_Contig742	0.459	0.00106	294		no IPS match
rc_Contig785	0.422	0.0023	638		SignalP-TM (SIGNALP_GRAM_POSITIVE)
rc_Gpa_EST_02_04___C12_046	0.433	0.0117	712		no IPS match
rc_Gpa_EST_06_1___F10_035	0.194	0.00688	614		no IPS match
rc_Gpa_EST_13_01_M13F___B05_023	0.26	0.0033	314		no IPS match
rc_gi|54545999|gb|CV577505.1|CV577505	0.483	0.00879	570		TMhelix (TMHMM)
rc_gi|54546688|gb|CV577839.1|CV577839	0.491	2.01E-05	502	dna ligase d	no IPS match	2	P:DNA metabolic process; F:ligase activity
rc_gi|54548038|gb|CV578507.1|CV578507	0.279	0.00132	394		no IPS match
rc_gi|54548804|gb|CV578876.1|CV578876	0.428	0.00344	390		no IPS match
rc_gi|7143511|gb|AW505634.1|AW505634	0.364	0.00146	525		no IPS match
