# Supplementary material for: Gene expression changes in diapause or quiescent potato cyst nematode, Globodera pallida, eggs after hydration or exposure to tomato root diffusate
Source: PeerJ. 2016 Feb 4;4:e1654. doi: 10.7717/peerj.1654 (PMC4748719; doi:10.7717/peerj.1654)
Supplement: Table S4 [file peerj-04-1654-s004.txt]

Seq. Name	Fold change	P	Seq. Length	Seq. Description	InterProScan	GOs	Enzyme Codes
Contig162	5.21	1.12E-06	905		TMhelix (TMHMM)
Contig185	2.87	9.83E-05	630		TMhelix (TMHMM); TMhelix (TMHMM)
Contig213	4.19	1.45E-05	1063		SignalP-TM (SIGNALP_GRAM_POSITIVE); SignalP-noTM (SIGNALP_EUK); TMhelix (TMHMM)
Contig261	2.25	1.41E-05	756	protein rmd- isoform a	no IPS match	2	P:embryo development ending in birth or egg hatching; P:striated muscle myosin thick filament assembly
Contig279	2.11	1.40E-07	707	intermediate filament protein	no IPS match	10	C:cytoplasm; P:body morphogenesis; P:nematode larval development; P:molting cycle, collagen and cuticulin-based cuticle; F:protein binding; C:intermediate filament; P:positive regulation of growth rate; P:locomotion; P:receptor-mediated endocytosis; F:structural molecule activity
Contig28	3.1	1.50E-07	649	small heat shock protein	no IPS match	1	P:defense response
Contig317	4.42	8.81E-04	704	protein sma- isoform b	no IPS match	15	P:positive regulation of growth rate; P:striated muscle myosin thick filament assembly; P:oviposition; P:collagen and cuticulin-based cuticle development; P:positive regulation of cell size; P:nematode larval development; F:protein binding; P:positive regulation of organ growth; P:regulation of tube size; C:apical plasma membrane; P:regulation of locomotion; P:embryonic body morphogenesis; C:cyto…
Contig367	2.32	1.08E-06	546		no IPS match
Contig38	2.3	0.0153	449		no IPS match
Contig383	2.05	3.07E-04	633	pumilio-family rna binding repeat containing protein	no IPS match	12	F:mRNA 3'-UTR binding; P:feminization of hermaphroditic germ-line; P:negative regulation of translation; P:negative regulation of vulval development; C:germ cell nucleus; P:spermatogenesis; F:protein binding; P:locomotion; C:perinuclear region of cytoplasm; P:receptor-mediated endocytosis; P:embryo development ending in birth or egg hatching; P:germline cell cycle switching, mitotic to meiotic ce…
Contig400	3.03	7.94E-04	470		no IPS match
Contig420	2.87	3.93E-04	597		TMhelix (TMHMM); TMhelix (TMHMM)
Contig474	2.23	5.23E-06	506		TMhelix (TMHMM)
Contig491	2.62	0.00645	1054	heat shock protein 70	no IPS match	15	P:embryo development ending in birth or egg hatching; P:body morphogenesis; P:nematode larval development; P:cell morphogenesis; F:protein binding; P:retrograde transport, endosome to Golgi; F:ATP binding; P:reproduction; P:determination of adult lifespan; P:locomotion; P:growth; P:receptor-mediated endocytosis; C:nucleus; C:cytosol; P:response to heat
Contig558	9.13	3.14E-06	384		no IPS match
Contig614	2.08	7.44E-06	630	glutathione s-transferase-1	no IPS match	2	P:lipid storage; P:positive regulation of growth rate
Contig627	2.36	2.08E-06	1073	tumor suppressor	no IPS match	11	P:regulation of alternative mRNA splicing, via spliceosome; F:mRNA 3'-UTR binding; P:sarcomere organization; C:cytoplasm; P:glial cell migration; P:apposition of dorsal and ventral imaginal disc-derived wing surfaces; P:somatic muscle development; P:axon ensheathment; P:mesodermal cell migration; C:nucleus; P:oenocyte development
Contig638	2.16	2.39E-04	728		no IPS match
Contig66	2.02	1.53E-04	550		no IPS match
Contig67	3.96	3.81E-07	641		no IPS match
Contig7	2.66	2.31E-05	401		no IPS match
Contig778	6.45	2.07E-07	575		no IPS match
Contig79	2.44	8.10E-06	634		no IPS match
Contig9	2.9	4.10E-05	329		no IPS match
Contig98	3.63	2.67E-05	418		no IPS match
GPLIN_000001500	2.04	3.64E-05	2493	taz zinc finger family protein	no IPS match	8	P:determination of adult lifespan; P:spermatogenesis; C:cytoplasm; P:molting cycle, collagen and cuticulin-based cuticle; P:inductive cell migration; P:lipid storage; P:embryo development ending in birth or egg hatching; P:positive regulation of transcription from RNA polymerase II promoter
GPLIN_000001700	2.09	0.011	420		no IPS match
GPLIN_000003800	2.07	2.72E-06	746		TMhelix (TMHMM)
GPLIN_000004700	2.11	1.14E-05	470		no IPS match
GPLIN_000004900	2.36	1.35E-06	346		no IPS match
GPLIN_000006100	2.99	2.22E-06	376		no IPS match
GPLIN_000007500	5.36	2.79E-05	105		no IPS match
GPLIN_000012700	2.01	1.55E-04	90		TMhelix (TMHMM)
GPLIN_000015000	2.29	2.54E-04	148		TMhelix (TMHMM)
GPLIN_000020400	2.01	6.34E-06	368		no IPS match
GPLIN_000021300	2.16	1.71E-05	156	small heat shock protein	no IPS match	2	P:defense response; F:protein binding
GPLIN_000023500	3.12	8.05E-05	271	protein nas- isoform b	no IPS match	3	P:anatomical structure development; P:molting cycle, collagen and cuticulin-based cuticle; P:multicellular organismal development
GPLIN_000027500	2.66	1.56E-06	84		no IPS match
GPLIN_000030600	2.3	2.46E-05	206	glutathione s-transferase-1	no IPS match	5	P:lipid storage; P:apoptotic process; P:determination of adult lifespan; P:positive regulation of growth rate; F:protein binding
GPLIN_000034600	2.52	1.52E-06	111		no IPS match
GPLIN_000039300	4.37	1.14E-05	107		no IPS match
GPLIN_000039500	3.73	5.38E-04	523	innexin family protein	TMhelix (TMHMM); TMhelix (TMHMM); TMhelix (TMHMM); TMhelix (TMHMM)	7	C:cytoplasm; C:gap junction; P:nematode larval development; P:anatomical structure development; P:positive regulation of growth rate; P:reproduction; P:locomotion
GPLIN_000045000	3.91	2.72E-06	266		no IPS match
GPLIN_000049900	2.21	0.0136	490	protein best-8	TMhelix (TMHMM); TMhelix (TMHMM); TMhelix (TMHMM)	3	P:lipid storage; P:positive regulation of multicellular organism growth; P:locomotion
GPLIN_000054600	3.28	1.43E-07	463	cre-cutl-10 protein	TMhelix (TMHMM)	1	C:cell part
GPLIN_000056400	5.56	1.97E-07	120		SignalP-noTM (SIGNALP_EUK); SignalP-TM (SIGNALP_GRAM_POSITIVE); SignalP-noTM (SIGNALP_GRAM_NEGATIVE)
GPLIN_000058600	2.22	0.00438	162		no IPS match
GPLIN_000061000	2.77	6.84E-05	92		TMhelix (TMHMM)
GPLIN_000061600	2.13	7.07E-06	338		no IPS match
GPLIN_000062800	2.67	2.33E-06	460		no IPS match
GPLIN_000065800	2.01	7.36E-05	76		no IPS match
GPLIN_000066400	2.18	4.18E-04	1416		no IPS match
GPLIN_000080500	2.04	1.33E-05	825		no IPS match
GPLIN_000081800	2.21	7.19E-04	347		no IPS match
GPLIN_000081900	2.28	6.61E-05	370		no IPS match
GPLIN_000089700	2.69	1.99E-06	560	cre-sma-1 protein	no IPS match	15	P:positive regulation of growth rate; P:striated muscle myosin thick filament assembly; P:oviposition; P:collagen and cuticulin-based cuticle development; P:positive regulation of cell size; P:nematode larval development; F:protein binding; P:positive regulation of organ growth; P:regulation of tube size; C:apical plasma membrane; P:regulation of locomotion; P:embryonic body morphogenesis; C:cyto…
GPLIN_000091900	2.2	1.86E-07	383	ubx domain-containing protein 7	no IPS match	1	F:protein binding
GPLIN_000092100	2.05	5.92E-05	326		no IPS match
GPLIN_000093400	2.11	8.75E-06	464	serine threonine-protein kinase nek6	no IPS match	8	P:protein phosphorylation; F:protein kinase activity; F:metal ion binding; F:protein binding; P:mitosis; F:nucleotide binding; P:signal transduction; C:cytoplasm
GPLIN_000099700	2.03	1.53E-06	177		no IPS match
GPLIN_000100100	2.1	3.81E-06	202		no IPS match
GPLIN_000108500	2.36	0.0265	198		TMhelix (TMHMM); TMhelix (TMHMM); TMhelix (TMHMM); TMhelix (TMHMM)
GPLIN_000109000	2.4	5.32E-07	93	protein xbx- isoform b	TMhelix (TMHMM); TMhelix (TMHMM); TMhelix (TMHMM)	3	F:receptor activity; F:protein binding; C:integral to membrane
GPLIN_000116200	2.05	4.22E-04	121		SignalP-noTM (SIGNALP_EUK)
GPLIN_000117100	2.48	1.16E-07	294	caveolin 1	TMhelix (TMHMM)	67	C:cell surface; P:triglyceride metabolic process; P:positive regulation of calcium ion transport into cytosol; F:peptidase activator activity; C:focal adhesion; P:cholesterol efflux; F:nitric-oxide synthase binding; C:caveola; P:response to nutrient; P:nitric oxide homeostasis; C:basal plasma membrane; P:response to gamma radiation; C:soluble fraction; P:response to mechanical stimulus; P:positiv…
GPLIN_000119500	2.9	7.56E-05	86		SignalP-TM (SIGNALP_EUK); TMhelix (TMHMM); TMhelix (TMHMM)
GPLIN_000124400	2.45	2.85E-04	102		no IPS match
GPLIN_000124500	2.39	4.25E-06	199		no IPS match
GPLIN_000125100	2.92	2.06E-06	127		SignalP-TM (SIGNALP_GRAM_POSITIVE); SignalP-noTM (SIGNALP_EUK)
GPLIN_000134700	2.74	0.00227	317		no IPS match
GPLIN_000135400	2.07	1.25E-05	527		no IPS match
GPLIN_000142500	2.12	0.00997	215		SignalP-noTM (SIGNALP_EUK); TMhelix (TMHMM)
GPLIN_000146100	2.02	3.86E-04	396		no IPS match
GPLIN_000150100	2.87	9.20E-07	198	superoxide dismutase	SignalP-noTM (SIGNALP_EUK); SignalP-noTM (SIGNALP_GRAM_NEGATIVE)	52	C:cytoplasmic vesicle; F:chaperone binding; P:apoptotic DNA fragmentation; F:copper ion binding; P:ovarian follicle development; P:response to hydrogen peroxide; P:positive regulation of nitric-oxide synthase biosynthetic process; P:myeloid cell homeostasis; P:auditory receptor cell stereocilium organization; C:protein complex; C:cytosol; P:retina homeostasis; P:regulation of mitochondrial membra…
GPLIN_000150200	4.17	1.68E-06	289		TMhelix (TMHMM)
GPLIN_000152200	2.32	2.96E-05	433		SignalP-TM (SIGNALP_GRAM_POSITIVE)
GPLIN_000153900	4.01	8.13E-06	568	retinoic acid receptor beta	no IPS match	4	F:binding; P:signal transduction; P:transcription, DNA-dependent; C:nucleus
GPLIN_000159200	4.03	9.69E-07	352		no IPS match
GPLIN_000159300	2.25	8.60E-06	153		no IPS match
GPLIN_000159400	2.04	1.24E-07	674	intermediate filament protein	no IPS match	7	P:embryo development ending in birth or egg hatching; P:nematode larval development; P:meiosis; F:protein binding; C:intermediate filament; P:positive regulation of growth rate; F:structural molecule activity
GPLIN_000159500	2.96	0.0025	939	patched family protein	TMhelix (TMHMM); TMhelix (TMHMM); TMhelix (TMHMM); TMhelix (TMHMM); TMhelix (TMHMM); TMhelix (TMHMM); TMhelix (TMHMM); TMhelix (TMHMM); TMhelix (TMHMM)	11	P:embryo development ending in birth or egg hatching; P:nematode larval development; P:positive regulation of multicellular organism growth; P:gastrulation with mouth forming first; P:molting cycle, collagen and cuticulin-based cuticle; P:cytokinesis; P:positive regulation of growth rate; P:reproduction; P:locomotion; C:membrane; P:tail tip morphogenesis
GPLIN_000161100	2.14	2.46E-05	915		no IPS match
GPLIN_000162000	2.92	0.00183	456	beta- -mannosyltransferase egh-like	SignalP-noTM (SIGNALP_EUK); TMhelix (TMHMM); TMhelix (TMHMM); TMhelix (TMHMM); TMhelix (TMHMM); TMhelix (TMHMM)	5	C:cytoplasm; P:glycosphingolipid biosynthetic process; P:formation of infection structure on or near host; F:beta-1,4-mannosyltransferase activity; C:integral to membrane
GPLIN_000165000	4.22	9.52E-08	344		no IPS match
GPLIN_000167800	3.59	3.38E-07	80		TMhelix (TMHMM)
GPLIN_000168900	2.04	3.21E-05	482	cre-nhr-80 protein	no IPS match	6	P:positive regulation of growth rate; F:binding; P:positive regulation of fatty acid metabolic process; P:positive regulation of transcription from RNA polymerase II promoter; P:reproduction; P:embryo development ending in birth or egg hatching
GPLIN_000169200	2	5.18E-05	223		no IPS match
GPLIN_000170000	2.76	6.14E-06	283	galactoside-binding lectin family protein	no IPS match	3	C:collagen and cuticulin-based cuticle extracellular matrix; F:protein binding; F:galactoside binding
GPLIN_000171600	2.17	3.39E-07	332	annexin b11 isoform a	no IPS match	8	P:embryo development ending in birth or egg hatching; F:phosphatidylserine binding; F:heparan sulfate proteoglycan binding; F:calcium-dependent phospholipid binding; F:heparin binding; F:calcium ion binding; F:1-phosphatidylinositol binding; F:phosphatidylethanolamine binding
GPLIN_000175200	2.27	0.00127	140		no IPS match
GPLIN_000175400	2	0.00398	390	protein epg-5	no IPS match	2	P:positive regulation of locomotion; C:cytoplasm
GPLIN_000181100	2.85	6.70E-05	149		no IPS match
GPLIN_000181200	3.53	1.32E-04	157		no IPS match
GPLIN_000182300	2.01	3.33E-04	618	signal transduction protein cbl-b	SignalP-TM (SIGNALP_GRAM_POSITIVE)	15	F:signal transducer activity; P:regulation of cell proliferation; F:zinc ion binding; P:negative regulation of epidermal growth factor-activated receptor activity; F:ligase activity; P:regulation of cell death; F:calcium ion binding; P:dorsal/ventral axis specification, ovarian follicular epithelium; P:proteolysis; P:R7 cell fate commitment; P:border follicle cell migration; C:nucleus; P:imaginal…
GPLIN_000183700	2.16	0.011	66		TMhelix (TMHMM)
GPLIN_000184400	3.27	3.13E-05	214		SignalP-noTM (SIGNALP_EUK)
GPLIN_000195300	3.9	4.64E-07	185		TMhelix (TMHMM); TMhelix (TMHMM); TMhelix (TMHMM); TMhelix (TMHMM)
GPLIN_000201700	3.62	1.83E-05	390	gtp-binding protein rhes-like	no IPS match	5	F:GTP binding; C:membrane; P:small GTPase mediated signal transduction; P:GTP catabolic process; F:GTPase activity
GPLIN_000203100	2.84	0.0109	111		no IPS match
GPLIN_000203700	4.18	2.16E-05	802		no IPS match
GPLIN_000203900	3.67	9.37E-05	137		no IPS match
GPLIN_000204000	3.29	4.47E-06	572	cystathionine gamma-lyase	no IPS match	6	P:embryo development ending in birth or egg hatching; F:pyridoxal phosphate binding; F:cystathionine gamma-lyase activity; P:biosynthetic process; F:transferase activity, transferring nitrogenous groups; P:sulfur amino acid metabolic process
GPLIN_000204400	2.73	3.15E-05	300		TMhelix (TMHMM)
GPLIN_000208600	2.08	0.0181	464		no IPS match
GPLIN_000211700	2.62	4.21E-05	459	mrna cap guanine-n7 methyltransferase	no IPS match	3	P:mRNA processing; C:nucleus; F:methyltransferase activity
GPLIN_000216700	2.44	1.69E-05	174		no IPS match
GPLIN_000216900	3.06	3.21E-04	170		no IPS match
GPLIN_000217000	3.12	1.30E-06	341	mechanosensory protein 2-like	TMhelix (TMHMM)	3	C:neuron projection membrane; C:integral to membrane; P:mechanosensory behavior
GPLIN_000217100	2.38	7.00E-06	254	hypothetical kda protein in chromosome ii precursor	no IPS match	1	F:protein binding
GPLIN_000217200	2.04	3.31E-05	210		TMhelix (TMHMM)
GPLIN_000217400	2.17	4.46E-05	518	ras family protein	no IPS match	2	F:nucleotide binding; P:regulation of cellular process
GPLIN_000222400	2.79	1.72E-05	422	tkl lisk tesk protein kinase	no IPS match	1	F:kinase activity
GPLIN_000223600	2.11	4.90E-07	519	protein grl- isoform b	no IPS match	1	F:protein binding
GPLIN_000227300	2.01	0.0146	486	type iii restriction enzyme	no IPS match	3	F:protein binding; P:RNA interference; F:hydrolase activity
GPLIN_000229600	2.8	7.31E-06	502		TMhelix (TMHMM); TMhelix (TMHMM); TMhelix (TMHMM); TMhelix (TMHMM); TMhelix (TMHMM); TMhelix (TMHMM); TMhelix (TMHMM); TMhelix (TMHMM); TMhelix (TMHMM); TMhelix (TMHMM); TMhelix (TMHMM)
GPLIN_000240500	2.18	2.58E-05	202	glutathione s-transferase-1	no IPS match	2	P:apoptotic process; P:determination of adult lifespan
GPLIN_000241200	2.49	7.48E-04	514	glutathione synthetase	SignalP-noTM (SIGNALP_EUK); SignalP-TM (SIGNALP_GRAM_POSITIVE)	10	F:glutathione synthase activity; P:cellular amino acid metabolic process; F:ATP binding; P:response to xenobiotic stimulus; F:magnesium ion binding; F:glutathione binding; F:protein homodimerization activity; C:cell part; P:response to cadmium ion; P:developmental process
GPLIN_000246700	2.11	0.00125	299	jmjc domain-containing protein	no IPS match	2	F:binding; P:histone H3-K4 demethylation, trimethyl-H3-K4-specific
GPLIN_000246900	2.13	0.00562	1323	jmjc domain-containing protein	no IPS match	2	P:primary metabolic process; P:cellular macromolecule metabolic process
GPLIN_000260400	2.04	1.89E-06	1341		no IPS match
GPLIN_000260700	6.48	1.20E-04	95		no IPS match
GPLIN_000263500	4.44	9.12E-06	71		no IPS match
GPLIN_000263600	3.24	9.90E-07	278		SignalP-noTM (SIGNALP_EUK)
GPLIN_000271100	2.67	6.21E-07	168	myosin light chain	no IPS match	1	F:myosin heavy chain binding
GPLIN_000271200	2.31	3.25E-05	73		no IPS match
GPLIN_000273200	8.04	5.76E-04	118		SignalP-TM (SIGNALP_GRAM_POSITIVE); SignalP-noTM (SIGNALP_GRAM_NEGATIVE); SignalP-noTM (SIGNALP_EUK); TMhelix (TMHMM)
GPLIN_000284900	2.12	0.0145	1062		no IPS match
GPLIN_000290600	2.91	0.0125	493		no IPS match
GPLIN_000293800	2.49	4.95E-05	117		no IPS match
GPLIN_000297100	2.39	3.90E-06	372		SignalP-noTM (SIGNALP_GRAM_NEGATIVE); SignalP-TM (SIGNALP_GRAM_POSITIVE); SignalP-noTM (SIGNALP_EUK)
GPLIN_000298000	2.16	6.92E-04	73		no IPS match
GPLIN_000303100	2.58	1.40E-05	138	c-1-tetrahydrofolate cytoplasmic	no IPS match	3	P:determination of adult lifespan; P:metabolic process; F:catalytic activity
GPLIN_000307900	2.91	2.58E-04	440		no IPS match
GPLIN_000321100	2.03	0.0101	170	small heat shock protein	no IPS match	7	C:cytoplasm; P:response to stress; P:determination of adult lifespan; P:reproduction; P:cellular response to magnetism; F:identical protein binding; F:heat shock protein binding
GPLIN_000321400	2.45	0.00748	393	glutathione synthetase	no IPS match	2	P:multicellular organismal development; P:growth
GPLIN_000321500	3.75	1.47E-05	111	small heat shock protein	no IPS match	5	C:cytoplasm; P:response to stress; P:reproduction; P:cellular response to magnetism; F:heat shock protein binding
GPLIN_000322600	2.74	7.29E-07	301		SignalP-noTM (SIGNALP_EUK)
GPLIN_000323800	2.65	8.68E-06	185		no IPS match
GPLIN_000327200	2.14	0.00215	470	nuclear hormone receptor family member nhr-14	no IPS match	3	P:transcription, DNA-dependent; F:protein binding; P:regulation of cellular process
GPLIN_000329900	2.16	3.15E-06	96		TMhelix (TMHMM)
GPLIN_000330500	7.43	1.03E-05	93		SignalP-TM (SIGNALP_GRAM_POSITIVE); TMhelix (TMHMM)
GPLIN_000332400	2.06	4.64E-04	118		no IPS match
GPLIN_000335200	2.13	1.31E-05	1558	protein-tyrosine sulfotransferase a	no IPS match	12	P:positive regulation of growth rate; P:cuticle development involved in collagen and cuticulin-based cuticle molting cycle; P:hermaphrodite genitalia development; P:body morphogenesis; P:collagen metabolic process; P:positive regulation of locomotion; F:protein-tyrosine sulfotransferase activity; C:trans-Golgi network; P:peptidyl-tyrosine sulfation; P:negative regulation of multicellular organism…
GPLIN_000335300	2.17	0.00185	308	cyclin fold protein 1 variant b	no IPS match	1	F:protein binding
GPLIN_000337400	9.3	8.86E-07	327		no IPS match
GPLIN_000349400	2.61	5.28E-04	726		no IPS match
GPLIN_000354200	2.11	0.0011	515	protein mbl- isoform b	SignalP-TM (SIGNALP_GRAM_POSITIVE)	12	P:regulation of female receptivity; F:RNA binding; F:zinc ion binding; P:apoptotic process; P:somatic muscle development; P:muscle organ development; F:DNA binding; P:peripheral nervous system development; C:perinuclear region of cytoplasm; C:nucleus; P:embryo development; P:compound eye photoreceptor cell differentiation
GPLIN_000357600	2.43	2.18E-04	332		SignalP-noTM (SIGNALP_EUK); SignalP-TM (SIGNALP_GRAM_POSITIVE)
GPLIN_000358200	2.76	1.17E-05	239		no IPS match
GPLIN_000360400	2.38	0.00796	124		no IPS match
GPLIN_000360500	2.05	0.00163	241		TMhelix (TMHMM); TMhelix (TMHMM)
GPLIN_000360700	3.93	2.78E-04	1207	forkhead box protein p1	no IPS match	27	F:specific transcriptional repressor activity; F:zinc ion binding; P:cardiac muscle cell differentiation; P:embryonic foregut morphogenesis; P:immunoglobulin V(D)J recombination; P:positive regulation of immunoglobulin production; P:pre-B cell differentiation; P:pattern specification process; P:positive regulation of epithelial cell proliferation involved in lung morphogenesis; F:specific RNA pol…
GPLIN_000364400	2.12	5.88E-06	99		TMhelix (TMHMM)
GPLIN_000368200	2.41	0.0139	77		no IPS match
GPLIN_000369700	2.19	1.50E-07	486	dead (asp-glu-ala-as) box polypeptide 19a	no IPS match	10	P:transport; P:induction of apoptosis; F:nucleic acid binding; F:protein binding; P:macromolecule localization; F:nucleotide binding; F:helicase activity; P:metabolic process; C:nuclear envelope; C:membrane
GPLIN_000369900	2.96	1.90E-05	496		TMhelix (TMHMM)
GPLIN_000376200	2.15	2.92E-04	1646	gata zinc finger family protein	no IPS match	12	P:anatomical structure morphogenesis; P:reproduction; P:tissue development; F:protein binding; P:multicellular organismal development; P:growth; P:locomotion; P:response to stimulus; P:localization; ; P:regulation of cellular process; C:nucleus
GPLIN_000381600	2.04	9.70E-05	2022	protein unc- isoform a	no IPS match	3	F:protein kinase activity; P:phosphorylation; F:nucleotide binding
GPLIN_000387200	2.03	2.29E-06	401	4-hydroxyphenylpyruvate dioxygenase	no IPS match	3	P:tyrosine catabolic process; F:binding; F:4-hydroxyphenylpyruvate dioxygenase activity
GPLIN_000389500	2.42	2.11E-05	136		no IPS match
GPLIN_000389800	2.2	7.80E-05	347		no IPS match
GPLIN_000397700	4.74	2.34E-06	112		no IPS match
GPLIN_000399300	4	2.36E-05	1220	trehalose 6-phosphate synthase	no IPS match	2	P:determination of adult lifespan; F:transferase activity, transferring glycosyl groups
GPLIN_000404900	2.35	4.32E-05	641	glutathione synthetase	no IPS match	2	P:multicellular organismal development; P:growth
GPLIN_000412900	3	7.95E-06	354	zinc finger cchc domain-containing protein 24	no IPS match	2	F:zinc ion binding; F:nucleic acid binding
GPLIN_000419000	2.21	1.31E-06	237		SignalP-noTM (SIGNALP_EUK)
GPLIN_000420100	3.01	8.01E-05	932		TMhelix (TMHMM)
GPLIN_000421800	5.2	5.03E-05	111		no IPS match
GPLIN_000422400	3.61	4.98E-05	423	adenylyltransferase and sulfurtransferase mocs3	TMhelix (TMHMM)	6	F:binding; F:sulfurtransferase activity; P:cellular protein metabolic process; P:hermaphrodite genitalia development; C:cytoplasm; P:tRNA modification
GPLIN_000425200	2.59	1.93E-05	564	forkhead box protein f1	no IPS match	33	F:sequence-specific DNA binding transcription factor activity; P:smoothened signaling pathway; P:epithelial cell differentiation involved in mammary gland alveolus development; P:negative regulation of inflammatory response; P:cellular response to organic cyclic compound; P:positive regulation of mesenchymal cell proliferation; ; P:in utero embryonic development; P:epithelial tube branching invol…
GPLIN_000426200	3.12	9.88E-06	96		no IPS match
GPLIN_000427900	2.34	1.96E-05	687	long-chain-fatty-acid-- ligase 1	TMhelix (TMHMM)	1	F:catalytic activity
GPLIN_000445200	2.21	0.00411	319		no IPS match
GPLIN_000446000	3.85	1.66E-06	193		TMhelix (TMHMM); TMhelix (TMHMM)
GPLIN_000448700	2.12	2.52E-05	97	heat shock protein beta-1-like isoform 1	no IPS match	2	P:eye development; F:unfolded protein binding
GPLIN_000450800	2.05	0.00166	129	cre-nas-36 protein	no IPS match	7	P:body morphogenesis; F:peptidase activity; P:ecdysis, collagen and cuticulin-based cuticle; P:negative regulation of multicellular organism growth; P:collagen and cuticulin-based cuticle development; C:extracellular region; F:zinc ion binding
GPLIN_000452800	2.53	3.73E-08	471	protein nhr- isoform a	no IPS match	1	F:binding
GPLIN_000453800	2.05	8.84E-05	535	neural wiskott-aldrich syndrome protein	no IPS match	2	F:protein binding; C:intracellular part
GPLIN_000458900	2.55	1.02E-06	1800		no IPS match
GPLIN_000462600	2.01	3.59E-04	869	la-related protein 1-like	no IPS match	9	P:hermaphrodite genitalia development; P:embryo development ending in birth or egg hatching; P:body morphogenesis; P:nematode larval development; F:binding; P:positive regulation of multicellular organism growth; P:positive regulation of growth rate; C:cytoplasmic mRNA processing body; P:morphogenesis of an epithelium
GPLIN_000465400	2.72	6.43E-05	1064	histone deacetylase 4	no IPS match	24	F:activating transcription factor binding; F:repressing transcription factor binding; ; P:response to interleukin-1; P:positive regulation of cell proliferation; F:specific transcriptional repressor activity; P:histone H4 deacetylation; P:positive regulation of sequence-specific DNA binding transcription factor activity; F:potassium ion binding; P:histone H3 deacetylation; C:histone deacetylase c…
GPLIN_000473400	4.33	3.68E-05	759	cre-mlt-7 protein	TMhelix (TMHMM)	8	P:lipid metabolic process; P:nematode larval development; P:cuticle development involved in collagen and cuticulin-based cuticle molting cycle; P:peptide cross-linking; P:locomotion; F:peroxidase activity; P:growth; P:post-embryonic body morphogenesis
GPLIN_000474900	2.33	0.00205	4998	calcium binding egf domain containing protein	SignalP-TM (SIGNALP_GRAM_POSITIVE); SignalP-noTM (SIGNALP_EUK)	4	C:membrane; C:intracellular membrane-bounded organelle; C:cytoplasmic part; P:metabolic process
GPLIN_000475100	2.15	6.10E-06	297		no IPS match
GPLIN_000475300	9.85	4.06E-07	446	s- glutathione dehydrogenase	no IPS match	1	F:catalytic activity
GPLIN_000475400	2.07	1.16E-05	1518		no IPS match
GPLIN_000476200	2.21	7.52E-05	83		SignalP-TM (SIGNALP_GRAM_POSITIVE); SignalP-noTM (SIGNALP_EUK)
GPLIN_000476800	2.5	0.0128	348		no IPS match
GPLIN_000482300	2.44	0.00787	382		no IPS match
GPLIN_000483600	2.55	0.00167	72		SignalP-TM (SIGNALP_GRAM_POSITIVE); SignalP-noTM (SIGNALP_EUK); TMhelix (TMHMM)
GPLIN_000484200	2.13	6.70E-07	519		TMhelix (TMHMM)
GPLIN_000486100	2.83	3.58E-04	254		no IPS match
GPLIN_000486400	2.29	1.82E-05	94		no IPS match
GPLIN_000486500	2.35	4.87E-04	252	protein	no IPS match	15	F:RNA helicase activity; P:RNA interference; P:regulation of cell proliferation; C:U12-type spliceosomal complex; P:positive regulation of growth rate; P:receptor-mediated endocytosis; P:locomotion; P:RNA processing; P:embryo development ending in birth or egg hatching; P:morphogenesis of an epithelium; P:nematode larval development; P:regulation of meiosis; P:germ cell development; P:feminizatio…
GPLIN_000488400	2.25	0.00263	931		no IPS match
GPLIN_000488500	2.36	0.00175	217		no IPS match
GPLIN_000490400	4.17	1.18E-04	628		SignalP-noTM (SIGNALP_EUK); TMhelix (TMHMM)
GPLIN_000490600	2.07	0.00234	496		SignalP-noTM (SIGNALP_EUK); TMhelix (TMHMM)
GPLIN_000492100	2.29	0.00227	164		no IPS match
GPLIN_000495900	2.06	1.12E-05	85		SignalP-TM (SIGNALP_EUK); TMhelix (TMHMM); TMhelix (TMHMM)
GPLIN_000496500	2.7	2.33E-04	217		no IPS match
GPLIN_000497200	2.23	4.42E-06	960	mh1 domain protein	no IPS match	4	P:DNA replication; F:sequence-specific DNA binding transcription factor activity; C:nucleus; P:regulation of transcription, DNA-dependent
GPLIN_000500000	2.04	2.26E-05	1181	osm9	TMhelix (TMHMM); TMhelix (TMHMM); TMhelix (TMHMM); TMhelix (TMHMM)	10	P:transport; P:negative adaptation of signaling pathway; P:sensory perception of smell; P:hyperosmotic response; C:neuronal cell body; F:cation channel activity; P:olfactory learning; C:nonmotile primary cilium; C:membrane; P:response to mechanical stimulus
GPLIN_000502100	3.99	3.84E-05	293		TMhelix (TMHMM)
GPLIN_000507900	2.46	7.24E-05	320		no IPS match
GPLIN_000510000	2.06	0.0029	719	pan domain containing protein	SignalP-noTM (SIGNALP_EUK); SignalP-TM (SIGNALP_GRAM_POSITIVE); SignalP-noTM (SIGNALP_GRAM_NEGATIVE)	2	P:multicellular organismal process; P:developmental process
GPLIN_000511700	2.76	6.78E-07	303		no IPS match
GPLIN_000519500	2	1.47E-05	165		TMhelix (TMHMM)
GPLIN_000524500	11.4	2.39E-07	130		no IPS match
GPLIN_000531900	2.03	0.00355	189		SignalP-noTM (SIGNALP_EUK); SignalP-noTM (SIGNALP_GRAM_NEGATIVE); SignalP-TM (SIGNALP_GRAM_POSITIVE)
GPLIN_000534900	4.51	5.33E-04	319	sulfotransferase	no IPS match	1	F:sulfotransferase activity
GPLIN_000535000	3.89	2.28E-06	395	sulfotransferase	no IPS match	1	F:sulfotransferase activity
GPLIN_000535200	2.44	1.16E-05	88		no IPS match
GPLIN_000535300	2.52	1.28E-05	115		TMhelix (TMHMM)
GPLIN_000535400	2.61	1.86E-07	113	uncharacterized protein family upf0005 containing protein	TMhelix (TMHMM); TMhelix (TMHMM); TMhelix (TMHMM)	1	F:protein binding
GPLIN_000536200	2.29	1.57E-04	135		SignalP-noTM (SIGNALP_EUK); SignalP-noTM (SIGNALP_GRAM_NEGATIVE); SignalP-TM (SIGNALP_GRAM_POSITIVE)
GPLIN_000536300	3.19	0.0014	102		no IPS match
GPLIN_000540400	2.81	6.15E-06	340		TMhelix (TMHMM); TMhelix (TMHMM); TMhelix (TMHMM); TMhelix (TMHMM); TMhelix (TMHMM); TMhelix (TMHMM); TMhelix (TMHMM)
GPLIN_000546500	2.99	1.08E-05	109	cytoplasmic intermediate filament protein	SignalP-noTM (SIGNALP_EUK)	11	P:embryo development ending in birth or egg hatching; P:body morphogenesis; P:nematode larval development; P:molting cycle, collagen and cuticulin-based cuticle; F:protein binding; P:collagen and cuticulin-based cuticle development; P:determination of adult lifespan; P:locomotion; P:growth; P:receptor-mediated endocytosis; C:intracellular part
GPLIN_000551800	2.11	2.81E-05	464	carboxypeptidase b	SignalP-noTM (SIGNALP_EUK); SignalP-noTM (SIGNALP_GRAM_NEGATIVE)	7	C:cytoskeleton; P:cell projection organization; F:carboxypeptidase activity; C:cell periphery; C:cytoplasmic part; ; C:membrane
GPLIN_000553700	2.78	8.03E-07	79		no IPS match
GPLIN_000559000	4.46	1.19E-05	73		SignalP-TM (SIGNALP_GRAM_POSITIVE); SignalP-noTM (SIGNALP_EUK); TMhelix (TMHMM)
GPLIN_000559100	3.8	4.09E-05	100		SignalP-TM (SIGNALP_GRAM_POSITIVE); SignalP-noTM (SIGNALP_EUK); TMhelix (TMHMM)
GPLIN_000559400	3.57	2.60E-05	71		SignalP-noTM (SIGNALP_EUK); SignalP-TM (SIGNALP_GRAM_POSITIVE); TMhelix (TMHMM)
GPLIN_000559500	4.32	2.09E-06	110		SignalP-TM (SIGNALP_GRAM_POSITIVE); SignalP-noTM (SIGNALP_EUK); TMhelix (TMHMM)
GPLIN_000559800	2.11	4.51E-04	98		no IPS match
GPLIN_000560600	2.3	3.13E-05	473	histidine ammonia-lyase-like	no IPS match	5	C:cytoplasm; P:histidine catabolic process; F:protein binding; P:biosynthetic process; F:histidine ammonia-lyase activity
GPLIN_000560900	4.77	1.14E-06	67		SignalP-TM (SIGNALP_GRAM_NEGATIVE); SignalP-noTM (SIGNALP_EUK); SignalP-TM (SIGNALP_GRAM_POSITIVE); TMhelix (TMHMM)
GPLIN_000576300	2.13	0.00336	243		no IPS match
GPLIN_000579800	4.12	2.14E-04	399	atp-dependent protease la	no IPS match	1	F:hydrolase activity
GPLIN_000581400	4.14	1.75E-07	96		SignalP-TM (SIGNALP_GRAM_POSITIVE); SignalP-TM (SIGNALP_EUK); TMhelix (TMHMM); TMhelix (TMHMM)
GPLIN_000583100	3.58	5.86E-05	549		no IPS match
GPLIN_000587200	5.06	1.12E-08	149		SignalP-TM (SIGNALP_GRAM_POSITIVE); SignalP-noTM (SIGNALP_EUK); SignalP-noTM (SIGNALP_GRAM_NEGATIVE)
GPLIN_000587400	3.42	2.61E-06	651		no IPS match
GPLIN_000595200	2.05	0.00322	628	superoxide dismutase	no IPS match	10	C:cytosol; F:copper ion binding; P:striated muscle myosin thick filament assembly; P:regulation of brood size; C:mitochondrion; F:superoxide dismutase activity; P:regulation of vulval development; P:age-dependent response to oxidative stress; F:protein homodimerization activity; P:removal of superoxide radicals
GPLIN_000596500	2.58	4.91E-05	240		no IPS match
GPLIN_000596700	2.17	1.21E-04	996	hmg box family protein	SignalP-TM (SIGNALP_GRAM_POSITIVE)	11	P:hermaphrodite genitalia development; P:cell fate specification; F:sequence-specific DNA binding transcription factor activity; P:vulval development; F:DNA binding; P:anatomical structure morphogenesis; P:oviposition; C:nucleus; P:plasma membrane fusion; P:oxidation-reduction process; F:2-alkenal reductase [NAD(P)] activity
GPLIN_000598000	3.12	1.27E-05	92		no IPS match
GPLIN_000604300	2.09	5.26E-05	303		no IPS match
GPLIN_000604500	2.54	3.38E-04	704		SignalP-TM (SIGNALP_GRAM_POSITIVE)
GPLIN_000610600	3.41	3.09E-06	272		no IPS match
GPLIN_000615100	2.69	5.77E-07	115		TMhelix (TMHMM); TMhelix (TMHMM)
GPLIN_000617300	4.63	0.00154	69		no IPS match
GPLIN_000619000	2.85	6.00E-06	546		no IPS match
GPLIN_000619300	2.58	0.00342	79		no IPS match
GPLIN_000620600	2.03	0.00136	773		no IPS match
GPLIN_000630800	2.19	2.98E-04	151		no IPS match
GPLIN_000636500	2.91	5.90E-05	302		SignalP-TM (SIGNALP_GRAM_POSITIVE); SignalP-noTM (SIGNALP_EUK); TMhelix (TMHMM)
GPLIN_000638400	2.11	4.41E-05	3435		SignalP-TM (SIGNALP_GRAM_NEGATIVE); SignalP-TM (SIGNALP_GRAM_POSITIVE); SignalP-noTM (SIGNALP_EUK); TMhelix (TMHMM)
GPLIN_000641700	2.08	3.50E-04	292		no IPS match
GPLIN_000642600	3.24	1.38E-06	139	mpv17 protein	TMhelix (TMHMM); TMhelix (TMHMM)	5	C:mitochondrion; C:intracellular organelle part; P:biological regulation; C:organelle membrane;
GPLIN_000642700	2.98	3.79E-05	170	mpv17 protein	TMhelix (TMHMM); TMhelix (TMHMM); TMhelix (TMHMM)	7	C:mitochondrion; P:multicellular organismal process; C:intracellular organelle part; P:biological regulation; C:organelle membrane; P:cellular metabolic process;
GPLIN_000645200	2.4	0.00341	166		TMhelix (TMHMM); TMhelix (TMHMM); TMhelix (TMHMM); TMhelix (TMHMM)
GPLIN_000653000	2.33	2.07E-05	86	galactoside- 9c	no IPS match	1
GPLIN_000653100	2.44	3.16E-06	234	galectin-4 isoform x2	no IPS match	3	C:collagen and cuticulin-based cuticle extracellular matrix; F:protein binding; F:galactoside binding
GPLIN_000662300	2.29	0.00121	67		no IPS match
GPLIN_000663000	2.23	0.00874	79		SignalP-TM (SIGNALP_GRAM_POSITIVE)
GPLIN_000663100	3.45	9.24E-05	115		no IPS match
GPLIN_000663200	2.86	8.89E-06	216		SignalP-noTM (SIGNALP_EUK)
GPLIN_000665600	2.01	0.0021	130	microtubule-associated proteins 1a 1b light chain 3a-like	no IPS match	4	P:embryo development ending in birth or egg hatching; C:cytoplasm; P:determination of adult lifespan; F:protein binding
GPLIN_000669400	2.13	0.0165	1358	lipopolysaccharide biosynthesis protein	no IPS match	3	P:O antigen biosynthetic process; F:pyridoxal phosphate binding; F:transaminase activity
GPLIN_000672100	5.53	4.28E-07	83		SignalP-noTM (SIGNALP_EUK)
GPLIN_000672200	3.17	1.29E-06	192		TMhelix (TMHMM)
GPLIN_000672300	7.72	3.00E-08	197	peroxiredoxin 1 variant 2	no IPS match	7	P:hydrogen peroxide catabolic process; P:cell redox homeostasis; F:protein binding; F:thioredoxin peroxidase activity; C:nucleus; C:mitochondrion; P:oxidation-reduction process
GPLIN_000672400	7.59	1.90E-07	197	peroxiredoxin 1 variant 2	no IPS match	7	P:hydrogen peroxide catabolic process; P:cell redox homeostasis; F:protein binding; F:thioredoxin peroxidase activity; C:nucleus; C:mitochondrion; P:oxidation-reduction process
GPLIN_000678400	3.46	1.13E-06	123		TMhelix (TMHMM)
GPLIN_000680600	2.22	2.85E-07	154		no IPS match
GPLIN_000682000	2.03	0.0211	344	tripeptidyl-peptidase 2	no IPS match	6	F:serine-type endopeptidase activity; F:binding; F:exopeptidase activity; C:cell part; P:lipid storage; P:proteolysis
GPLIN_000685300	4.46	0.00422	472		no IPS match
GPLIN_000692300	2.21	1.16E-05	673		no IPS match
GPLIN_000697800	3.27	3.45E-04	377		no IPS match
GPLIN_000699100	2.82	2.37E-04	86		SignalP-TM (SIGNALP_GRAM_POSITIVE)
GPLIN_000707100	2.04	0.0011	102		SignalP-TM (SIGNALP_GRAM_POSITIVE); SignalP-noTM (SIGNALP_GRAM_NEGATIVE); SignalP-noTM (SIGNALP_EUK)
GPLIN_000709900	3.14	2.01E-04	248	transcriptional regulator	no IPS match	3	P:phosphorelay signal transduction system; F:phosphorelay response regulator activity; P:regulation of transcription, DNA-dependent
GPLIN_000711900	2.35	2.77E-04	278		TMhelix (TMHMM)
GPLIN_000713100	2.64	4.65E-04	174		SignalP-noTM (SIGNALP_EUK); SignalP-TM (SIGNALP_GRAM_POSITIVE); TMhelix (TMHMM)
GPLIN_000713200	3.43	6.11E-06	209		TMhelix (TMHMM)
GPLIN_000716700	2.08	0.00362	216		no IPS match
GPLIN_000722300	2.03	0.0027	92		no IPS match
GPLIN_000728000	3	2.96E-05	328		no IPS match
GPLIN_000728200	2.27	3.55E-04	303		no IPS match
GPLIN_000736700	2.1	1.48E-04	446		TMhelix (TMHMM); TMhelix (TMHMM); TMhelix (TMHMM); TMhelix (TMHMM); TMhelix (TMHMM); TMhelix (TMHMM)
GPLIN_000739300	3.79	2.96E-05	295		no IPS match
GPLIN_000743500	3.45	2.55E-06	130		TMhelix (TMHMM); TMhelix (TMHMM)
GPLIN_000744200	2.34	4.34E-04	404	tk protein kinase	SignalP-noTM (SIGNALP_EUK)	10	P:cellular process; F:binding; P:regulation of biological process; P:primary metabolic process; F:protein kinase activity; P:collagen and cuticulin-based cuticle development; P:locomotion; C:cell part; P:embryo development ending in birth or egg hatching; F:hydrolase activity
GPLIN_000745200	2.01	1.14E-04	334		no IPS match
GPLIN_000746200	3.81	0.00147	191		TMhelix (TMHMM); TMhelix (TMHMM); TMhelix (TMHMM)
GPLIN_000746800	4.6	2.98E-07	614		no IPS match
GPLIN_000750400	2.02	1.08E-04	172	protein smf- isoform b	TMhelix (TMHMM); TMhelix (TMHMM)	11	C:intracellular organelle; P:transport; F:iron ion transmembrane transporter activity; P:response to iron ion; P:embryonic hemopoiesis; P:manganese ion homeostasis; P:iron ion homeostasis; P:response to copper ion; P:hemoglobin biosynthetic process; C:apical plasma membrane; P:response to manganese ion
GPLIN_000757700	2.64	2.08E-05	79		SignalP-TM (SIGNALP_GRAM_POSITIVE)
GPLIN_000759900	2.03	6.66E-06	288		SignalP-TM (SIGNALP_GRAM_POSITIVE); SignalP-noTM (SIGNALP_GRAM_NEGATIVE); SignalP-noTM (SIGNALP_EUK)
GPLIN_000766800	2.24	0.00109	577		no IPS match
GPLIN_000767000	2.25	4.58E-07	131		no IPS match
GPLIN_000768200	5.41	0.0123	247		no IPS match
GPLIN_000768300	12.9	2.36E-06	137	malate dehydrogenase	no IPS match	4	F:binding; F:malic enzyme activity; F:oxidoreductase activity, acting on the CH-OH group of donors, NAD or NADP as acceptor; P:metabolic process
GPLIN_000768700	2.24	4.88E-06	146		TMhelix (TMHMM)
GPLIN_000768900	2.17	5.61E-06	431		TMhelix (TMHMM); TMhelix (TMHMM); TMhelix (TMHMM); TMhelix (TMHMM)
GPLIN_000777900	2.41	5.82E-07	141	redox-regulatory protein fam213a	no IPS match	1	F:protein binding
GPLIN_000780500	4.72	2.36E-06	366	trans- -dihydrobenzene- -diol dehydrogenase	no IPS match	2	F:oxidoreductase activity; P:metabolic process
GPLIN_000782900	2.32	0.00761	487		no IPS match
GPLIN_000785600	2.19	0.00106	558		no IPS match
GPLIN_000787800	3.11	2.21E-08	85		TMhelix (TMHMM)
GPLIN_000799700	2.04	2.05E-05	136	protein ced- isoform b	no IPS match	7	P:determination of adult lifespan; P:reproduction; F:identical protein binding; F:cysteine-type endopeptidase activity; P:cleavage of cytosolic proteins involved in execution phase of apoptosis; C:cytoplasm; C:membrane
GPLIN_000804500	2.18	0.0051	198	protein gcy-9	SignalP-noTM (SIGNALP_EUK)	10	P:protein phosphorylation; P:intracellular signal transduction; F:guanylate cyclase activity; F:protein serine/threonine kinase activity; C:integral to membrane; F:G-protein coupled peptide receptor activity; F:ATP binding; P:thermosensory behavior; C:axon terminus; P:cGMP biosynthetic process
GPLIN_000807600	2.52	7.93E-05	81		no IPS match
GPLIN_000812200	2.01	5.16E-06	85		no IPS match
GPLIN_000812300	3.96	6.94E-04	525		SignalP-noTM (SIGNALP_GRAM_NEGATIVE); SignalP-noTM (SIGNALP_EUK); SignalP-TM (SIGNALP_GRAM_POSITIVE)
GPLIN_000815800	2.13	1.18E-05	343		no IPS match
GPLIN_000820000	3.06	0.00562	420	protein puf-6	no IPS match	7	P:multicellular organismal development; P:developmental process involved in reproduction; P:cell division; P:anatomical structure development; P:gamete generation; P:negative regulation of cellular process; F:binding
GPLIN_000822300	3.76	2.85E-06	270	protein bus-17	TMhelix (TMHMM)	2	C:cell part; F:transferase activity
GPLIN_000825300	2.27	0.0023	548		no IPS match
GPLIN_000827700	2.02	1.73E-06	123		no IPS match
GPLIN_000829600	2.41	0.00336	516	transcription initiation factor alpha subunit superfamily	no IPS match	8	F:transcription regulator activity; P:positive regulation of growth rate; F:binding; P:determination of adult lifespan; P:hermaphrodite genitalia development; P:transcription, DNA-dependent; P:receptor-mediated endocytosis; P:embryo development ending in birth or egg hatching
GPLIN_000830800	2.21	8.02E-04	220		no IPS match
GPLIN_000835300	3.13	0.00754	153	gns1 sur4 family protein	TMhelix (TMHMM); TMhelix (TMHMM)	2	P:unsaturated fatty acid biosynthetic process; C:integral to membrane
GPLIN_000836500	2.04	2.91E-04	76		TMhelix (TMHMM)
GPLIN_000839900	3.75	8.82E-07	1458	selenium-binding protein 1	TMhelix (TMHMM); TMhelix (TMHMM); TMhelix (TMHMM); TMhelix (TMHMM); TMhelix (TMHMM); TMhelix (TMHMM); TMhelix (TMHMM); TMhelix (TMHMM); TMhelix (TMHMM); TMhelix (TMHMM)	2	P:transport; C:intracellular part
GPLIN_000841300	3.31	1.28E-04	692	casein kinase i isoform epsilon-like	no IPS match	6	P:protein phosphorylation; F:ATP binding; P:negative regulation of Wnt receptor signaling pathway; F:protein serine/threonine kinase activity; P:cellular protein localization; P:positive regulation of canonical Wnt receptor signaling pathway
GPLIN_000843800	4.16	1.68E-04	424	alpha- -mannosyltransferase	no IPS match	2	C:nucleus; F:transferase activity
GPLIN_000847700	4.5	2.11E-05	255		no IPS match
GPLIN_000848200	2.94	2.62E-07	91		no IPS match
GPLIN_000851000	2.52	1.98E-04	337		TMhelix (TMHMM)
GPLIN_000851200	2.1	4.75E-05	321		no IPS match
GPLIN_000854100	2.43	0.00234	99		no IPS match
GPLIN_000855100	2.16	0.00454	624		no IPS match
GPLIN_000859900	2.24	1.55E-06	348		no IPS match
GPLIN_000861500	2.08	3.16E-05	1061	transcriptional repressor p66-beta	no IPS match	6	F:metal ion binding; P:positive regulation of biological process; P:growth; P:reproduction; P:regulation of vulval development; P:transcription, DNA-dependent
GPLIN_000861600	2.05	3.16E-05	83		TMhelix (TMHMM)
GPLIN_000870600	3.64	1.67E-06	343	f-box only protein 6-like	no IPS match	2	P:proteolysis; F:serine-type endopeptidase activity
GPLIN_000873100	2.28	1.90E-06	679		no IPS match
GPLIN_000879600	2.98	1.10E-08	218		no IPS match
GPLIN_000881000	2.54	1.79E-05	821	protein polybromo-1-like	no IPS match	8	P:cellular process; P:positive regulation of growth rate; F:binding; P:hermaphrodite genitalia development; P:body morphogenesis; P:nematode larval development; P:locomotion; P:embryo development ending in birth or egg hatching
GPLIN_000881300	2.05	1.69E-04	175		no IPS match
GPLIN_000883000	2.57	4.74E-05	76		SignalP-noTM (SIGNALP_EUK); SignalP-TM (SIGNALP_GRAM_POSITIVE); SignalP-noTM (SIGNALP_GRAM_NEGATIVE)
GPLIN_000883300	2.34	8.59E-06	1917		no IPS match
GPLIN_000884300	2.28	0.0106	622	glucosamine-6-phosphate deaminase	no IPS match	5	P:carbohydrate metabolic process; F:metalloendopeptidase activity; F:isomerase activity; P:proteolysis; F:zinc ion binding
GPLIN_000885200	3.51	9.46E-07	106		TMhelix (TMHMM); TMhelix (TMHMM)
GPLIN_000885300	2.54	0.0108	1444		no IPS match
GPLIN_000887900	3.1	3.76E-07	76		no IPS match
GPLIN_000888100	2.01	3.62E-05	138		SignalP-noTM (SIGNALP_EUK)
GPLIN_000888200	2.98	9.32E-06	74		no IPS match
GPLIN_000890800	2.7	0.0011	360		TMhelix (TMHMM); TMhelix (TMHMM); TMhelix (TMHMM); TMhelix (TMHMM); TMhelix (TMHMM); TMhelix (TMHMM); TMhelix (TMHMM); TMhelix (TMHMM)
GPLIN_000892600	2.02	3.22E-04	1072		no IPS match
GPLIN_000893300	3.43	1.35E-04	100		no IPS match
GPLIN_000895800	2.11	0.00177	568		no IPS match
GPLIN_000903100	2.74	1.45E-07	200		no IPS match
GPLIN_000903200	2.72	2.12E-05	300	casein kinase i isoform alpha isoform 1	SignalP-TM (SIGNALP_GRAM_POSITIVE)	14	C:cytosol; F:peptide binding; P:protein phosphorylation; F:protein serine/threonine kinase activity; C:soluble fraction; F:glycoprotein binding; P:cell morphogenesis; C:nuclear speck; C:chromosome, centromeric region; F:ATP binding; F:magnesium ion binding; F:phosphoprotein binding; P:cell surface receptor signaling pathway; C:mRNA cleavage and polyadenylation specificity factor complex
GPLIN_000903600	3.42	9.85E-06	356		TMhelix (TMHMM)
GPLIN_000904100	2.15	6.20E-04	106		no IPS match
GPLIN_000906700	2.5	8.37E-06	70		SignalP-noTM (SIGNALP_EUK); SignalP-noTM (SIGNALP_GRAM_NEGATIVE); SignalP-TM (SIGNALP_GRAM_POSITIVE); TMhelix (TMHMM)
GPLIN_000907300	2.23	0.00177	70		no IPS match
GPLIN_000912000	2.13	6.92E-05	360		SignalP-noTM (SIGNALP_EUK)
GPLIN_000915500	2.35	0.00269	148		no IPS match
GPLIN_000920600	2.03	0.00871	923		TMhelix (TMHMM)
GPLIN_000921700	2.94	9.17E-06	297		no IPS match
GPLIN_000923900	4.57	1.46E-04	102		no IPS match
GPLIN_000924100	4.59	1.43E-05	74		no IPS match
GPLIN_000932900	2.01	2.16E-04	224	histone	no IPS match	18	P:positive regulation of growth rate; C:nucleosome; P:determination of adult lifespan; P:response to hormone stimulus; P:regulation of cell shape; P:brain development; F:DNA binding; C:polytene chromosome; P:body morphogenesis; P:cell adhesion; P:nematode larval development; P:nucleosome assembly; C:Barr body; C:nucleoplasm; P:embryo development ending in birth or egg hatching; P:male meiosis; P:…
GPLIN_000937500	2	0.00263	400		no IPS match
GPLIN_000944300	2.56	1.98E-05	824		no IPS match
GPLIN_000944500	3.26	2.50E-06	179		SignalP-noTM (SIGNALP_EUK)
GPLIN_000945100	2.15	8.86E-04	279		no IPS match
GPLIN_000946600	3.38	9.27E-04	707	vasa	no IPS match	1	F:binding
GPLIN_000947700	2.94	5.85E-07	97		no IPS match
GPLIN_000951400	2.06	0.00413	199		no IPS match
GPLIN_000952100	2.05	1.82E-06	286		no IPS match
GPLIN_000954000	2.17	4.37E-05	158		no IPS match
GPLIN_000954100	2.3	1.80E-06	294		no IPS match
GPLIN_000956400	2.29	0.00401	97		TMhelix (TMHMM)
GPLIN_000956700	4.6	9.24E-05	387	guanine nucleotide-binding protein alpha-3 subunit	no IPS match	5	C:nonmotile primary cilium; P:sensory perception of bitter taste; C:axon; C:neuronal cell body; F:nucleotide binding
GPLIN_000956800	23.6	3.43E-06	80		no IPS match
GPLIN_000960100	3.87	0.0102	263	nematode cuticle collagen n-terminal domain containing protein	TMhelix (TMHMM)	2	F:structural constituent of cuticle; C:collagen
GPLIN_000962100	4.65	1.62E-08	241		SignalP-noTM (SIGNALP_EUK); TMhelix (TMHMM)
GPLIN_000962400	3.6	6.93E-04	223		SignalP-noTM (SIGNALP_EUK)
GPLIN_000963000	2.89	8.08E-06	77		SignalP-TM (SIGNALP_GRAM_POSITIVE); SignalP-noTM (SIGNALP_EUK); TMhelix (TMHMM)
GPLIN_000965300	2.71	9.55E-04	127		no IPS match
GPLIN_000967400	2.12	6.35E-06	239	ubiquitin-conjugating enzyme e2 r2	no IPS match	5	P:protein monoubiquitination; F:ATP binding; P:protein K48-linked ubiquitination; F:ubiquitin-protein ligase activity; P:post-translational protein modification
GPLIN_000969100	2.12	0.00106	192	protein sma- isoform c	no IPS match	9	P:regulation of anatomical structure size; P:body morphogenesis; F:protein binding; P:positive regulation of growth; P:locomotion; P:cell development; P:multicellular organismal development; P:cellular component organization; C:cell part
GPLIN_000972100	2.03	1.06E-06	147		TMhelix (TMHMM)
GPLIN_000975200	3.79	3.38E-05	71		SignalP-TM (SIGNALP_EUK); TMhelix (TMHMM); TMhelix (TMHMM)
GPLIN_000976200	3.4	5.75E-04	1445		no IPS match
GPLIN_000977900	3.71	2.63E-05	145		TMhelix (TMHMM)
GPLIN_000978700	3.84	9.74E-05	275	ground-like domain containing protein	SignalP-noTM (SIGNALP_EUK)	1	F:protein binding
GPLIN_000978800	2.12	2.99E-05	80		no IPS match
GPLIN_000980600	2.23	7.75E-04	853	hat family dimerisation domain containing protein	no IPS match	2	F:nucleic acid binding; F:protein dimerization activity
GPLIN_000980700	2.78	5.03E-04	275	tumor suppressor	no IPS match	1	F:RNA binding
GPLIN_000982700	4.38	9.75E-07	96		SignalP-TM (SIGNALP_GRAM_POSITIVE); SignalP-TM (SIGNALP_EUK); TMhelix (TMHMM); TMhelix (TMHMM)
GPLIN_000984600	2.59	7.86E-05	341		no IPS match
GPLIN_000985300	2.05	5.04E-05	218		no IPS match
GPLIN_000986200	3.5	2.86E-06	235	ist1 homolog	no IPS match	1	F:protein binding
GPLIN_000991400	3.59	5.54E-08	294	atp-dependent dna ligase	no IPS match	2	P:DNA metabolic process; F:catalytic activity
GPLIN_000993900	2.75	1.82E-04	128		no IPS match
GPLIN_001002400	2.04	0.0011	134		no IPS match
GPLIN_001003400	2.54	0.00104	104		TMhelix (TMHMM)
GPLIN_001005400	2.28	0.00227	338	protein magi- isoform c	no IPS match	8	F:protein C-terminus binding; P:negative regulation of peptidyl-serine phosphorylation; P:cell adhesion; C:cell-cell junction; P:positive regulation of sodium ion transport; P:negative regulation of ERK1 and ERK2 cascade; P:cellular component organization; P:cell surface receptor signaling pathway
GPLIN_001006200	2.26	1.19E-05	141	glutathione s-transferase-1	no IPS match	3	P:lipid storage; P:positive regulation of growth rate; F:protein binding
GPLIN_001007000	2.17	0.0209	967	ste ste20 paka protein kinase	no IPS match	5	P:axon guidance; P:determination of adult lifespan; F:protein kinase activity; F:nucleotide binding; P:phosphorylation
GPLIN_001007800	2.85	2.38E-05	249		no IPS match
GPLIN_001008100	3.43	1.98E-04	321	rna-binding protein lin-28	TMhelix (TMHMM)	6	P:oviposition; C:soluble fraction; F:pre-miRNA binding; P:cell fate specification; C:cytoplasm; P:regulation of development, heterochronic
GPLIN_001010600	2.26	0.00567	648	beta-glucosidase	TMhelix (TMHMM)	1	F:hydrolase activity, acting on glycosyl bonds
GPLIN_001017800	2.32	1.72E-06	165		no IPS match
GPLIN_001017900	2.31	6.55E-05	319		no IPS match
GPLIN_001018500	2.1	1.56E-06	112		TMhelix (TMHMM); TMhelix (TMHMM)
GPLIN_001023600	2.06	2.92E-04	858		no IPS match
GPLIN_001035500	2.07	2.14E-04	156	histone-lysine n-methyltransferase suv39h2 isoform 2	no IPS match	7	F:histone methyltransferase activity (H3-K9 specific); P:chromatin assembly or disassembly; P:histone H3-K9 methylation; C:nuclear heterochromatin; F:protein binding; F:chromatin binding; P:chromatin remodeling
GPLIN_001042300	2.22	5.29E-04	67		no IPS match
GPLIN_001043400	2.07	0.00616	426		TMhelix (TMHMM)
GPLIN_001047100	2	4.00E-04	124		no IPS match
GPLIN_001049000	2.45	8.03E-05	491		SignalP-noTM (SIGNALP_EUK)
GPLIN_001050400	2.26	7.38E-06	379		no IPS match
GPLIN_001051300	2.92	2.20E-06	293		SignalP-TM (SIGNALP_GRAM_POSITIVE); SignalP-noTM (SIGNALP_EUK); TMhelix (TMHMM)
GPLIN_001053200	2.62	0.00363	228	adam-ts spacer 1 family protein	no IPS match	9	P:positive regulation of signal transduction; F:zinc ion binding; C:extracellular space; F:metalloendopeptidase activity; P:proteolysis; P:positive regulation of melanocyte differentiation; C:proteinaceous extracellular matrix; P:negative regulation of apoptotic process; P:extracellular matrix organization
GPLIN_001053800	3.49	1.23E-06	258		no IPS match
GPLIN_001055700	2.11	1.77E-05	505	protein pitr-3	TMhelix (TMHMM); TMhelix (TMHMM); TMhelix (TMHMM); TMhelix (TMHMM); TMhelix (TMHMM); TMhelix (TMHMM); TMhelix (TMHMM); TMhelix (TMHMM); TMhelix (TMHMM); TMhelix (TMHMM)	3	P:negative regulation of vulval development; P:hermaphrodite genitalia development; P:embryo development ending in birth or egg hatching
GPLIN_001059000	2.21	2.24E-06	335		no IPS match
GPLIN_001060200	2.69	1.42E-05	78		no IPS match
GPLIN_001083300	2.76	1.74E-08	994	serine threonine-protein kinase sik3 isoform x2	no IPS match	16	P:protein autophosphorylation; P:positive regulation of growth rate; P:cellular biosynthetic process; F:protein serine/threonine kinase activity; P:lipid biosynthetic process; P:reproduction; P:dauer entry; F:ATP binding; F:protein binding; F:magnesium ion binding; P:transforming growth factor beta receptor signaling pathway; P:detection of chemical stimulus involved in sensory perception; P:cell…
GPLIN_001083900	2.31	1.36E-04	256		no IPS match
GPLIN_001091100	2.19	0.0122	404	protein gcy-9	SignalP-noTM (SIGNALP_EUK); TMhelix (TMHMM)	8	P:protein phosphorylation; P:intracellular signal transduction; F:guanylate cyclase activity; F:protein serine/threonine kinase activity; C:integral to membrane; F:G-protein coupled peptide receptor activity; F:ATP binding; P:cGMP biosynthetic process
GPLIN_001091300	2.22	0.00704	238		no IPS match
GPLIN_001093100	2.33	3.98E-06	1289		no IPS match
GPLIN_001105700	2.23	4.03E-05	195	protein frpr-7	SignalP-noTM (SIGNALP_EUK); TMhelix (TMHMM); TMhelix (TMHMM)	3	P:G-protein coupled receptor signaling pathway; C:integral to membrane; F:G-protein coupled receptor activity
GPLIN_001107900	2.02	6.33E-04	206	prolyl 4-hydroxylase alpha subunit	SignalP-noTM (SIGNALP_EUK); SignalP-noTM (SIGNALP_GRAM_NEGATIVE); SignalP-TM (SIGNALP_GRAM_POSITIVE)	8	P:embryo development; P:body morphogenesis; F:binding; F:oxidoreductase activity; P:positive regulation of multicellular organism growth; P:collagen and cuticulin-based cuticle development; P:locomotion; C:endoplasmic reticulum
GPLIN_001109200	2.4	2.35E-05	71		no IPS match
GPLIN_001110300	3.22	1.65E-04	310		SignalP-noTM (SIGNALP_EUK); SignalP-TM (SIGNALP_GRAM_POSITIVE); TMhelix (TMHMM); TMhelix (TMHMM)
GPLIN_001110700	2.06	0.00109	572	kif21a protein	no IPS match	3	C:cytoskeleton; F:motor activity; F:nucleotide binding
GPLIN_001111600	2.83	3.09E-05	1018		no IPS match
GPLIN_001112800	2.39	9.14E-04	337	trypsin-like serine protease	SignalP-noTM (SIGNALP_EUK); TMhelix (TMHMM)	1	F:catalytic activity
GPLIN_001114000	2.18	1.37E-04	340	protein isoform b	no IPS match	1	F:protein binding
GPLIN_001115000	2.3	0.0207	179		no IPS match
GPLIN_001115400	2.25	2.89E-05	166		no IPS match
GPLIN_001116400	4.37	0.00116	244		no IPS match
GPLIN_001116500	2.1	1.71E-05	330	hydrolase	no IPS match	4	F:signal transducer activity; F:hydrolase activity; P:signal transduction; P:regulation of transcription, DNA-dependent
GPLIN_001118500	2.47	3.08E-05	1772	histone-lysine n-methyltransferase ash1l	no IPS match	17	P:oviposition; P:embryonic digestive tract development; C:intracellular membrane-bounded organelle; P:positive regulation of growth rate; F:methyltransferase activity; P:receptor-mediated endocytosis; P:locomotion; F:metal ion binding; P:embryo development ending in birth or egg hatching; P:ectodermal cell fate specification; P:nematode larval development; P:axonal fasciculation; P:positive regul…
GPLIN_001119200	4.12	2.29E-07	99		TMhelix (TMHMM)
GPLIN_001123600	2.84	4.46E-05	185	dnaj homolog subfamily a member 4	no IPS match	1	F:binding
GPLIN_001123700	2.29	7.61E-05	162		TMhelix (TMHMM)
GPLIN_001126700	2.39	1.15E-07	1245		no IPS match
GPLIN_001133200	2.23	0.0022	126		no IPS match
GPLIN_001139800	2.28	0.00125	199		TMhelix (TMHMM); TMhelix (TMHMM); TMhelix (TMHMM)
GPLIN_001140200	2.17	0.00129	587	protein inx- isoform a	TMhelix (TMHMM); TMhelix (TMHMM); TMhelix (TMHMM); TMhelix (TMHMM)	4	P:system development; P:reproduction; P:positive regulation of growth; C:membrane
GPLIN_001141700	2.61	4.60E-06	476	atp-dependent rna helicase ddx18	no IPS match	3	F:nucleic acid binding; F:ATP-dependent RNA helicase activity; F:nucleotide binding
GPLIN_001142800	2.62	4.17E-04	920	zinc metalloproteinase toh-2 precursor	no IPS match	2	P:developmental process; P:multicellular organismal process
GPLIN_001147000	2.38	6.05E-04	802		no IPS match
GPLIN_001149200	2.19	7.57E-04	823		no IPS match
GPLIN_001151600	2.66	4.62E-07	52		no IPS match
GPLIN_001153400	2.07	0.00495	292		no IPS match
GPLIN_001153500	2.17	7.12E-06	146	poly(adp-ribose) glycohydrolase	no IPS match	9	P:regulation of RNA splicing; P:maintenance of protein location in nucleus; P:carbohydrate metabolic process; P:response to heat; P:phagocytosis, engulfment; P:chromatin silencing; P:regulation of histone acetylation; C:nucleoplasm; F:poly(ADP-ribose) glycohydrolase activity
GPLIN_001154800	2.55	1.45E-07	1351	major sperm partial	TMhelix (TMHMM)	4	C:cytoskeleton; F:structural molecule activity; C:pseudopodium; C:cytoplasm
GPLIN_001157500	2.48	2.14E-06	247		no IPS match
GPLIN_001157600	3.03	0.00127	99		SignalP-noTM (SIGNALP_EUK); SignalP-TM (SIGNALP_GRAM_POSITIVE); TMhelix (TMHMM)
GPLIN_001160100	4.55	1.20E-06	134	methyltransferase type 11	no IPS match	1	P:metabolic process
GPLIN_001163900	2.15	0.00237	159		no IPS match
GPLIN_001167300	2.15	4.91E-05	408		no IPS match
GPLIN_001168400	2.8	1.27E-06	140		no IPS match
GPLIN_001172500	2.03	3.24E-05	2521		no IPS match
GPLIN_001174100	2.37	1.57E-05	345		TMhelix (TMHMM); TMhelix (TMHMM)
GPLIN_001174400	2.17	0.00337	481	inositol-pentakisphosphate 2-kinase	no IPS match	2	F:transferase activity; C:intracellular part
GPLIN_001174500	2.12	0.00351	134		SignalP-TM (SIGNALP_GRAM_POSITIVE); SignalP-noTM (SIGNALP_EUK); SignalP-noTM (SIGNALP_GRAM_NEGATIVE); TMhelix (TMHMM)
GPLIN_001183700	2.3	0.0211	95		no IPS match
GPLIN_001184800	2.48	2.44E-04	245		TMhelix (TMHMM)
GPLIN_001186100	2.23	7.87E-05	351		no IPS match
GPLIN_001186600	2.02	1.81E-04	101		no IPS match
GPLIN_001188700	2.18	0.0162	302		no IPS match
GPLIN_001192300	2.61	2.60E-05	163		SignalP-noTM (SIGNALP_EUK)
GPLIN_001193400	2.59	3.20E-07	125		no IPS match
GPLIN_001194700	2.55	0.00465	360	probable rna-binding protein orb2-like	no IPS match	1	F:protein binding
GPLIN_001196100	3.21	2.57E-05	632	astacin metalloprotease	SignalP-noTM (SIGNALP_EUK); TMhelix (TMHMM)	3	F:peptidase activity; F:binding; P:multicellular organismal process
GPLIN_001198500	2.22	1.34E-04	206	glutathione s-transferase-1	no IPS match	2	P:apoptotic process; P:determination of adult lifespan
GPLIN_001198900	4.48	9.52E-05	426	lysine-specific demethylase 2b-like	no IPS match	5	P:cellular process; F:nucleic acid binding; F:protein binding; P:metabolic process; C:nucleus
GPLIN_001199500	2.03	0.00848	467		SignalP-noTM (SIGNALP_EUK); TMhelix (TMHMM)
GPLIN_001203800	2.37	2.85E-04	418		TMhelix (TMHMM); TMhelix (TMHMM); TMhelix (TMHMM)
GPLIN_001210900	2.79	5.44E-05	249		TMhelix (TMHMM)
GPLIN_001215400	2.41	0.00348	642	histidine kinase	TMhelix (TMHMM); TMhelix (TMHMM)	5	F:transferase activity, transferring phosphorus-containing groups; F:phosphorelay response regulator activity; P:phosphorelay signal transduction system; P:regulation of transcription, DNA-dependent; F:DNA binding
GPLIN_001217600	2.25	0.00204	150		no IPS match
GPLIN_001227600	2.1	1.39E-06	111		SignalP-TM (SIGNALP_EUK); SignalP-TM (SIGNALP_GRAM_NEGATIVE); SignalP-TM (SIGNALP_GRAM_POSITIVE); TMhelix (TMHMM); TMhelix (TMHMM)
GPLIN_001232300	2.24	1.84E-05	111		no IPS match
GPLIN_001232400	2.58	7.24E-06	146		SignalP-noTM (SIGNALP_EUK); TMhelix (TMHMM)
GPLIN_001235000	2.98	7.93E-05	250	protein rog- isoform b	no IPS match	3	P:embryo development ending in birth or egg hatching; P:reproduction; F:insulin receptor binding
GPLIN_001237900	2.3	1.59E-05	955	histidine ammonia-lyase	SignalP-noTM (SIGNALP_EUK); SignalP-TM (SIGNALP_GRAM_POSITIVE)	4	F:protein binding; C:cell part; F:ammonia-lyase activity; P:histidine metabolic process
GPLIN_001241000	2.43	1.26E-04	907	protein isoform a	SignalP-TM (SIGNALP_GRAM_POSITIVE); TMhelix (TMHMM)	1	P:reproduction
GPLIN_001243300	2.05	0.00216	98		SignalP-TM (SIGNALP_EUK); TMhelix (TMHMM)
GPLIN_001258600	3.08	0.00453	122		no IPS match
GPLIN_001259000	2.11	0.00532	420		TMhelix (TMHMM)
GPLIN_001259500	2.26	7.82E-04	275		no IPS match
GPLIN_001261100	4.84	1.47E-07	485		SignalP-TM (SIGNALP_GRAM_POSITIVE)
GPLIN_001265400	4.33	2.65E-07	67		SignalP-noTM (SIGNALP_EUK); SignalP-TM (SIGNALP_GRAM_POSITIVE); TMhelix (TMHMM)
GPLIN_001268500	2.41	0.0279	305	ubiquitin-conjugating enzyme e2 g1	no IPS match	2	F:nucleotide binding; F:ligase activity
GPLIN_001268600	2.78	3.16E-04	264	small heat shock protein	TMhelix (TMHMM); TMhelix (TMHMM)	1	P:response to stress
GPLIN_001276900	2.06	1.59E-04	739	daf-16	no IPS match	20	P:positive regulation of adaptive immune response; P:determination of adult lifespan; P:insulin receptor signaling pathway; F:activating transcription factor binding; P:regulation of lipid biosynthetic process; P:defense response to Gram-negative bacterium; P:dauer entry; ; P:muscle tissue development; P:response to UV; C:cytoplasm; P:regulation of cell cycle process; P:regulation of DNA-dependen…
GPLIN_001279400	2.21	1.89E-05	89	adam-ts spacer 1 family protein	no IPS match	1	F:peptidase activity
GPLIN_001279900	2.03	0.0265	166		no IPS match
GPLIN_001280400	2.85	1.89E-04	146		no IPS match
GPLIN_001283300	2.72	6.81E-04	307		TMhelix (TMHMM)
GPLIN_001286200	2.18	0.00132	69		no IPS match
GPLIN_001286800	2.55	3.68E-04	111		no IPS match
GPLIN_001288400	2.89	1.10E-05	125	histone deacetylase 4	no IPS match	32	F:activating transcription factor binding; P:inflammatory response; F:repressing transcription factor binding; ; P:response to interleukin-1; P:positive regulation of cell proliferation; F:specific transcriptional repressor activity; P:histone H4 deacetylation; P:positive regulation of sequence-specific DNA binding transcription factor activity; P:response to denervation involved in regulation of…
GPLIN_001288500	2.09	0.00569	949	zinc finger protein	no IPS match	5	F:nucleic acid binding; C:intracellular; P:positive regulation of growth rate; F:zinc ion binding; P:locomotion
GPLIN_001291000	2.47	1.10E-04	1364	death-associated protein kinase 1	no IPS match	3	F:phosphotransferase activity, alcohol group as acceptor; F:kinase activity; P:cellular metabolic process
GPLIN_001291500	5.67	1.64E-04	232		no IPS match
GPLIN_001293300	2.03	7.99E-07	335		no IPS match
GPLIN_001294200	3.84	3.98E-08	345	adipocyte plasma membrane-associated protein	no IPS match	1	C:cell part
GPLIN_001297000	2.63	0.00902	241		no IPS match
GPLIN_001315300	2.8	3.29E-05	159		SignalP-noTM (SIGNALP_EUK)
GPLIN_001319500	2.01	2.67E-05	73		no IPS match
GPLIN_001319800	2.12	0.0115	541	cre-ptc-1 protein	TMhelix (TMHMM); TMhelix (TMHMM); TMhelix (TMHMM)	2	P:multicellular organismal development; P:growth
GPLIN_001320300	2.69	1.39E-07	749	islet cell autoantigen 1	no IPS match	2	C:cytoplasm; P:response to chemical stimulus
GPLIN_001323300	3.15	2.36E-05	387		no IPS match
GPLIN_001323700	2.78	1.40E-04	411		SignalP-TM (SIGNALP_GRAM_POSITIVE); TMhelix (TMHMM); TMhelix (TMHMM); TMhelix (TMHMM)
GPLIN_001328100	6.41	4.07E-07	151	protein cbg00625	TMhelix (TMHMM)	4	P:positive regulation of embryonic development; P:embryo development ending in birth or egg hatching; P:positive regulation of growth rate; P:nematode larval development
GPLIN_001329600	3.02	0.00747	317	jmjc domain-containing protein	no IPS match	1	P:histone H3-K4 demethylation, trimethyl-H3-K4-specific
GPLIN_001330900	3.68	3.65E-05	226		no IPS match
GPLIN_001332100	2.72	2.70E-05	146	dnaj homolog subfamily a member 4	no IPS match	1	F:binding
GPLIN_001334500	2.03	2.80E-04	233		no IPS match
GPLIN_001340000	6.66	5.08E-08	251		SignalP-noTM (SIGNALP_GRAM_NEGATIVE); SignalP-noTM (SIGNALP_EUK); SignalP-TM (SIGNALP_GRAM_POSITIVE)
GPLIN_001340100	6.86	1.99E-08	82		SignalP-TM (SIGNALP_GRAM_POSITIVE); SignalP-noTM (SIGNALP_GRAM_NEGATIVE); SignalP-noTM (SIGNALP_EUK); TMhelix (TMHMM)
GPLIN_001340700	2.17	8.72E-06	113		no IPS match
GPLIN_001343300	2.81	0.00155	100		no IPS match
GPLIN_001343400	2.57	5.42E-04	99		no IPS match
GPLIN_001344000	2.05	0.00151	135	ste ste20 paka protein kinase	no IPS match	14	P:axon guidance; F:protein tyrosine kinase activator activity; P:determination of adult lifespan; P:positive regulation of protein tyrosine kinase activity; F:zinc ion binding; F:protein kinase binding; C:cytosol; P:protein autophosphorylation; F:nucleic acid binding; P:peptidyl-serine phosphorylation; F:protein serine/threonine kinase activity; F:identical protein binding; P:positive regulation …
GPLIN_001346400	5.2	3.56E-05	742	hypothetical protein Bm1_56405 [Brugia malayi]	SignalP-TM (SIGNALP_GRAM_POSITIVE)	2	P:metabolic process; F:catalytic activity
GPLIN_001350500	2.33	2.48E-04	231	protein col-108	no IPS match	3	P:multicellular organismal development; C:extracellular matrix part; P:localization
GPLIN_001353300	5.41	2.32E-05	166		SignalP-noTM (SIGNALP_EUK); SignalP-TM (SIGNALP_GRAM_POSITIVE)
GPLIN_001355300	2.03	0.00172	44		no IPS match
GPLIN_001355400	2.64	9.42E-07	119		no IPS match
GPLIN_001356500	2.87	0.00103	287	cold-shock dna-binding domain-containing protein	no IPS match	6	P:oviposition; C:soluble fraction; F:pre-miRNA binding; P:cell fate specification; C:cytoplasm; P:regulation of development, heterochronic
GPLIN_001357900	2.08	1.78E-05	153		TMhelix (TMHMM); TMhelix (TMHMM); TMhelix (TMHMM); TMhelix (TMHMM)
GPLIN_001362000	2.18	0.00828	516	protein translocase subunit seca	no IPS match	1	F:binding
GPLIN_001362400	2.92	0.00228	447		no IPS match
GPLIN_001366100	2.87	1.33E-05	84		SignalP-TM (SIGNALP_GRAM_POSITIVE); SignalP-noTM (SIGNALP_EUK); TMhelix (TMHMM)
GPLIN_001366300	2.29	0.00226	275		TMhelix (TMHMM); TMhelix (TMHMM); TMhelix (TMHMM)
GPLIN_001367000	2.04	0.0023	468	cre-lips-7 protein	SignalP-noTM (SIGNALP_EUK)	1	P:lipid storage
GPLIN_001377400	2.07	0.00282	368		no IPS match
GPLIN_001377700	2.23	3.70E-05	94		no IPS match
GPLIN_001381700	2	3.58E-05	141		TMhelix (TMHMM)
GPLIN_001382100	3.83	6.95E-07	157		SignalP-TM (SIGNALP_EUK); TMhelix (TMHMM); TMhelix (TMHMM)
GPLIN_001383800	2.83	5.38E-06	164		TMhelix (TMHMM); TMhelix (TMHMM); TMhelix (TMHMM); TMhelix (TMHMM)
GPLIN_001384700	2.12	0.00898	490		no IPS match
GPLIN_001392200	2.77	6.63E-05	239	protein isoform b	TMhelix (TMHMM)	2	P:lipid storage; F:catalytic activity
GPLIN_001392900	2.55	1.02E-04	380		no IPS match
GPLIN_001396400	2.72	7.57E-06	70		SignalP-noTM (SIGNALP_EUK); SignalP-noTM (SIGNALP_GRAM_NEGATIVE); SignalP-TM (SIGNALP_GRAM_POSITIVE); TMhelix (TMHMM)
GPLIN_001398600	2.17	0.00162	512	gtp-binding protein era	no IPS match	2	F:binding; C:cell part
GPLIN_001404600	2.9	0.00115	417		no IPS match
GPLIN_001406100	2.54	7.18E-05	156		no IPS match
GPLIN_001414600	3.97	0.0229	769	ribonucleoside-diphosphate reductase	no IPS match	5	C:ribonucleoside-diphosphate reductase complex; P:DNA replication; F:ATP binding; F:ribonucleoside-diphosphate reductase activity, thioredoxin disulfide as acceptor; P:oxidation-reduction process
GPLIN_001423100	2.16	2.43E-05	183	carboxy-terminal domain rna polymerase ii polypeptide a small phosphatase 1	no IPS match	6	F:metal ion binding; F:CTD phosphatase activity; P:regulation of transcription from RNA polymerase II promoter; F:protein binding; P:protein dephosphorylation; C:nucleus
GPLIN_001427200	2.33	9.82E-06	163		TMhelix (TMHMM)
GPLIN_001429000	2.13	0.00805	352	iroquois-class homeodomain protein irx-6	no IPS match	5	F:sequence-specific DNA binding transcription factor activity; F:transcription regulator activity; F:sequence-specific DNA binding; C:nucleus; P:regulation of transcription, DNA-dependent
GPLIN_001434500	3.09	1.25E-04	342	cytoplasmic intermediate filament protein	no IPS match	13	C:cytoplasm; P:embryo development ending in birth or egg hatching; P:body morphogenesis; P:nematode larval development; P:molting cycle, collagen and cuticulin-based cuticle; F:protein binding; P:collagen and cuticulin-based cuticle development; C:intermediate filament; P:determination of adult lifespan; P:locomotion; P:growth; P:receptor-mediated endocytosis; F:structural molecule activity
GPLIN_001437700	5.73	6.80E-05	119		SignalP-noTM (SIGNALP_EUK)
GPLIN_001439400	2.3	8.22E-04	269	protein cyy- isoform b	no IPS match	1	F:protein binding
GPLIN_001441300	2.15	0.00178	191		no IPS match
GPLIN_001441600	8.63	0.0277	209		TMhelix (TMHMM); TMhelix (TMHMM); TMhelix (TMHMM); TMhelix (TMHMM)
GPLIN_001444700	2.2	1.52E-07	141		TMhelix (TMHMM)
GPLIN_001445700	2.88	2.20E-06	152		no IPS match
GPLIN_001451400	2.15	2.89E-05	318		no IPS match
GPLIN_001456100	2.12	0.00333	272	protein efr3-like protein cmp44e	no IPS match	4	P:embryo development ending in birth or egg hatching; P:reproduction; P:positive regulation of growth rate; P:receptor-mediated endocytosis
GPLIN_001459200	3.3	1.00E-05	76		TMhelix (TMHMM)
GPLIN_001459300	2.09	7.94E-06	65		no IPS match
GPLIN_001461000	2.05	0.0127	308	raf kinase	no IPS match	5	P:nematode larval development; P:intracellular signal transduction; P:phosphorylation; F:protein kinase activity; F:nucleotide binding
GPLIN_001461700	3.28	7.33E-05	190		SignalP-TM (SIGNALP_GRAM_POSITIVE)
GPLIN_001461800	2.33	2.30E-04	484	casein kinase i isoform epsilon-like	no IPS match	6	P:protein phosphorylation; F:ATP binding; P:negative regulation of Wnt receptor signaling pathway; F:protein serine/threonine kinase activity; P:cellular protein localization; P:positive regulation of canonical Wnt receptor signaling pathway
GPLIN_001462800	2.96	3.02E-04	303	beta- -mannosyltransferase egh-like	TMhelix (TMHMM)	4	C:cytoplasm; P:glycosphingolipid biosynthetic process; P:formation of infection structure on or near host; F:beta-1,4-mannosyltransferase activity
GPLIN_001464200	3.3	0.0102	108		no IPS match
GPLIN_001465700	3.31	5.92E-05	98		no IPS match
GPLIN_001466300	2.51	4.41E-04	355		TMhelix (TMHMM)
GPLIN_001467000	2.51	8.99E-05	76		SignalP-noTM (SIGNALP_EUK); SignalP-noTM (SIGNALP_GRAM_NEGATIVE); SignalP-TM (SIGNALP_GRAM_POSITIVE)
GPLIN_001474100	3.05	0.00127	565		no IPS match
GPLIN_001477000	3.51	0.00871	540	cuticlin 1	TMhelix (TMHMM); TMhelix (TMHMM)	3	F:helicase activity; F:nucleic acid binding; C:intracellular organelle
GPLIN_001478800	3.71	4.46E-05	120		TMhelix (TMHMM)
GPLIN_001481300	2.42	0.0203	671		SignalP-noTM (SIGNALP_EUK); SignalP-noTM (SIGNALP_GRAM_NEGATIVE); SignalP-TM (SIGNALP_GRAM_POSITIVE); TMhelix (TMHMM)
GPLIN_001481600	2.32	4.62E-05	736		no IPS match
GPLIN_001482700	2.26	4.16E-04	129		no IPS match
GPLIN_001482900	2.35	3.28E-04	104		no IPS match
GPLIN_001490400	2.66	0.00488	121	30s ribosomal protein s10	no IPS match	4	F:structural constituent of ribosome; C:small ribosomal subunit; P:translation; F:tRNA binding
GPLIN_001492300	2.57	6.25E-06	71		no IPS match
GPLIN_001495900	2.29	7.35E-04	44		no IPS match
GPLIN_001496000	2.96	7.10E-07	292		no IPS match
GPLIN_001498900	2.38	1.04E-04	201		no IPS match
GPLIN_001500900	2.4	5.59E-05	179		no IPS match
GPLIN_001501300	2.02	0.00257	279		no IPS match
GPLIN_001505100	2.24	3.51E-06	180		SignalP-noTM (SIGNALP_GRAM_NEGATIVE); SignalP-TM (SIGNALP_GRAM_POSITIVE)
GPLIN_001505400	2.52	0.00477	309		no IPS match
GPLIN_001517800	2.04	1.23E-05	86		no IPS match
GPLIN_001518000	2.04	1.70E-05	249	small heat shock protein	TMhelix (TMHMM); TMhelix (TMHMM)	2	F:protein binding; P:response to stress
GPLIN_001521300	2.3	0.00313	457	at-rich interactive domain-containing protein 4b	no IPS match	2	F:binding; C:intracellular
GPLIN_001522200	2.5	1.05E-06	119		TMhelix (TMHMM); TMhelix (TMHMM)
GPLIN_001523000	4.4	3.45E-04	362	adam-ts spacer 1 family protein	no IPS match	1	F:hydrolase activity
GPLIN_001524300	2.12	0.00514	403		no IPS match
GPLIN_001526700	3.35	1.55E-05	216	protein lin-28 homolog	no IPS match	6	P:oviposition; C:soluble fraction; F:pre-miRNA binding; P:cell fate specification; C:cytoplasm; P:regulation of development, heterochronic
GPLIN_001531600	3.77	1.17E-07	146	adipocyte plasma membrane-associated protein	no IPS match	1	C:cell part
GPLIN_001537200	2.03	2.60E-05	149	protein bath-9	no IPS match	1	F:protein binding
GPLIN_001541000	2.11	4.52E-06	99		no IPS match
GPLIN_001541600	4.33	3.69E-06	36		SignalP-noTM (SIGNALP_EUK); TMhelix (TMHMM)
GPLIN_001542600	2.79	1.60E-06	117		no IPS match
GPLIN_001543300	2	1.38E-04	67		TMhelix (TMHMM)
GPLIN_001544600	2.31	0.0222	403	phosphoesterase pa-phosphatase related protein	SignalP-noTM (SIGNALP_GRAM_NEGATIVE); SignalP-TM (SIGNALP_GRAM_POSITIVE)	3	P:metabolic process; C:membrane; F:peroxidase activity
GPLIN_001551600	2.27	0.0037	132		no IPS match
GPLIN_001551800	2.27	4.12E-05	121	acyl- synthetase long-chain family member 1	no IPS match	2	F:catalytic activity; P:metabolic process
GPLIN_001552000	2.28	0.0123	47	subunit of the oligosaccharyltransferase homolog b	TMhelix (TMHMM)	8	C:ribosome; F:nucleic acid binding; F:protein kinase activity; P:protein glycosylation; P:protein phosphorylation; F:ATP binding; F:oligosaccharyl transferase activity; C:membrane
GPLIN_001552800	2.47	0.00508	119		no IPS match
GPLIN_001555700	2.17	1.88E-06	31		no IPS match
GPLIN_001556400	2.08	0.00889	118	tripeptidyl-peptidase 2	no IPS match	3	P:lipid storage; P:proteolysis; F:serine-type endopeptidase activity
GPLIN_001558200	2.07	5.14E-06	36		no IPS match
GPLIN_001558900	2.44	6.39E-05	122		no IPS match
GPLIN_001563000	2.29	4.11E-04	53		no IPS match
GPLIN_001564800	4.72	1.35E-07	102		no IPS match
GPLIN_001566800	2.29	7.00E-04	42		no IPS match
GPLIN_001567700	4	5.40E-05	59		no IPS match
GPLIN_001573700	2.58	0.0039	102	fic domain-containing partial	no IPS match	1	F:nucleotidyltransferase activity
GPLIN_001574900	2.14	0.0174	111		no IPS match
GPLIN_001577200	2.04	0.00127	44		no IPS match
GPLIN_001577700	2.03	0.00231	241		no IPS match
GPLIN_001582400	5.45	1.63E-06	47		no IPS match
GPLIN_001587900	4.04	1.09E-07	143		no IPS match
GPLIN_001588600	2.99	0.00106	28		no IPS match
GPLIN_001588900	2.03	0.00413	124		no IPS match
GPLIN_001592000	2.01	0.0105	158	cre-fshr-1 protein	no IPS match	3	P:embryo development ending in birth or egg hatching; P:defense response; P:positive regulation of growth rate
GPLIN_001593900	5.53	0.00464	161		no IPS match
GPLIN_001594500	2.11	0.0125	182		no IPS match
GPLIN_001596900	2.53	0.0233	230	amop domain-containing protein	no IPS match	1	P:cell-matrix adhesion
GPLIN_001598600	2.11	1.58E-06	78	protein cbg12553	TMhelix (TMHMM)	4	P:growth; P:hermaphrodite genitalia development; P:nematode larval development; P:embryo development ending in birth or egg hatching
GPLIN_001605000	2.65	1.04E-06	153		no IPS match
GPLIN_001605200	2.28	0.00547	31		no IPS match
GPLIN_001605700	2.42	0.00417	78		no IPS match
GPLIN_001606100	3.61	4.21E-07	162	c1-thf synthase-like partial	no IPS match	1	P:cellular metabolic process
GPLIN_001607600	2	0.00716	120	cre-tyr-3 protein	no IPS match	1	F:binding
GPLIN_001608600	2.22	0.0063	94		no IPS match
GPLIN_001610600	3.41	2.29E-06	41		no IPS match
GPLIN_001611600	2.36	4.07E-05	67		no IPS match
GPLIN_001621700	2.34	0.00621	75		SignalP-TM (SIGNALP_GRAM_POSITIVE)
GPLIN_001623900	2.15	8.12E-04	225		no IPS match
GPLIN_001627800	2.8	4.16E-04	97		no IPS match
GPLIN_001631500	2.02	5.75E-05	98		no IPS match
GPLIN_001632700	2.97	0.00396	144		no IPS match
GPLIN_001633100	2.2	0.00255	140		no IPS match
GPLIN_001634300	2.39	5.10E-04	146		no IPS match
GPLIN_001635900	2.77	2.96E-06	84		TMhelix (TMHMM); TMhelix (TMHMM)
GPLIN_001636000	3.28	2.20E-07	47		TMhelix (TMHMM)
GPLIN_001641000	2.45	0.00105	36		no IPS match
Gpa-EST-P1-12-02___G08_026	2.07	0.0219	467		SignalP-noTM (SIGNALP_GRAM_NEGATIVE); SignalP-noTM (SIGNALP_EUK)
Gpa-EST-P1-12-04___E08_028	2.32	4.57E-05	327		no IPS match
Gpa-Est-05-1___E08_028	2.11	0.00142	431		no IPS match
Gpa-Est-05-2___B10_039	2.19	4.07E-05	342		no IPS match
Gpa_EST_02_03___C09_038	2.25	5.47E-05	478		no IPS match
Gpa_EST_03_1___D07_029	2.4	0.00392	581		TMhelix (TMHMM)
Gpa_EST_04_3___B03_015	2.08	2.01E-06	344		no IPS match
Gpa_EST_04_4___F06_019	2.01	3.58E-05	588		no IPS match
Gpa_EST_06_4___F06_019	2.17	8.39E-05	396		no IPS match
Gpa_EST_07_3___F06_019	2.01	5.05E-04	616	btb poz domain-containing protein 2	no IPS match	1	F:protein binding
Gpa_EST_07_3___H03_009	3.42	1.14E-07	533	c-1-tetrahydrofolate cytoplasmic	no IPS match	12	P:tetrahydrofolate metabolic process; C:mitochondrion; P:histidine catabolic process; P:nucleotide metabolic process; F:methenyltetrahydrofolate cyclohydrolase activity; F:formyltetrahydrofolate dehydrogenase activity; P:one-carbon metabolic process; P:cellular amino acid biosynthetic process; P:heterocycle biosynthetic process; F:nucleotide binding; F:formate-tetrahydrofolate ligase activity; F:…
Gpa_EST_07_4___D12_045	2.99	6.04E-07	507	small heat shock protein	no IPS match	4	C:cytoplasm; P:reproduction; P:cellular response to magnetism; F:heat shock protein binding
Gpa_EST_13_01_M13F___C05_022	2.17	1.58E-04	241		TMhelix (TMHMM); TMhelix (TMHMM)
Gpa_EST_13_03_M13F___B01_007	10.1	2.20E-06	389		no IPS match
Gpa_EST_13_03_M13F___B06_023	2.27	5.36E-04	290		no IPS match
Gpa_EST_13_03_M13F___D02_005	3.69	5.91E-06	141		no IPS match
Gpa_EST_13_04_M13F___C10_038	3.99	5.23E-07	123		no IPS match
Gpa_EST_13_04_M13F___H10_033	3.59	3.38E-07	574		no IPS match
Gpa_EST_P1_02_01_B6_B06_023	2.47	3.78E-04	78		no IPS match
Gpa_EST_P1_02_01_E5_E05_020	2.42	4.19E-05	257		no IPS match
Gpa_EST_P1_11_02_H08_H08_025	3.05	2.94E-05	570		SignalP-noTM (SIGNALP_EUK); TMhelix (TMHMM)
Gpa_EST_P1_11_03_B01_B01_007	3.08	2.30E-05	314		no IPS match
Gpa_EST_P1_11_03_B03_B03_015	2.42	0.00994	540		no IPS match
Gpa_EST_P1_12_01_C08_C08_030	3.52	5.95E-05	413		no IPS match
Gpa_EST_P1_12_01_F07_F07_027	3.53	5.35E-05	169		no IPS match
Gpa_EST_P1_12_01_G03_G03_010	2.17	9.30E-04	62		no IPS match
Gpa_EST_P1_12_03_D12_D12_045	2.55	2.12E-04	488		no IPS match
Gpa_EST_P1_12_04M13F_E08_E08_028	2.15	2.69E-05	619		no IPS match
Gpa_EST_P1_14-01M13F_B12_B12_047	2.24	1.05E-04	236		no IPS match
Gpa_EST_P1_14-01M13F_H06_H06_017	2.82	2.51E-05	630	myosin light chain	no IPS match	1	F:myosin heavy chain binding
Gpa_EST_P1_14-02M13F_E02_E02_004	3.62	6.75E-05	546		SignalP-noTM (SIGNALP_EUK); SignalP-noTM (SIGNALP_GRAM_NEGATIVE); SignalP-TM (SIGNALP_GRAM_POSITIVE)
Gpa_EST_P1_14-04M13F_B08_B08_031	2.25	0.00443	318		no IPS match
Gpa_EST_P1_15-02M13F_C07_C07_030	2.19	0.0223	532		SignalP-noTM (SIGNALP_EUK)
Gpa_EST_P1_15-02M13F_F02_F02_003	2.36	0.00139	372		no IPS match
Gpa_EST_P1_15-03M13F_A05_A05_024	2.13	0.00193	609		SignalP-noTM (SIGNALP_EUK)
Gpa_EST_P1_16_02-M13F_D08_D08_029	4.87	7.99E-06	411		TMhelix (TMHMM)
Gpa_EST_P1_17-01M13F_D03_D03_013	2.35	5.23E-05	606		no IPS match
Gpa_EST_P1_17-02M13F_C09_C09_038	2.34	9.40E-04	550	cre-gcy-9 protein	no IPS match	12	P:protein phosphorylation; P:intracellular signal transduction; F:guanylate cyclase activity; P:determination of adult lifespan; F:protein serine/threonine kinase activity; C:integral to membrane; F:G-protein coupled peptide receptor activity; F:ATP binding; P:receptor guanylyl cyclase signaling pathway; P:thermosensory behavior; C:axon terminus; P:cGMP biosynthetic process
Gpa_EST_P1_17-02M13F_F04_F04_011	2.33	0.0037	351		no IPS match
Gpa_Est_04_02_A11_A11_048	2.3	0.00833	133		no IPS match
Gpa_Est_04_02_B10_B10_039	2.58	0.0211	445		no IPS match
Gpa_Est_04_02_H3_H03_009	2.11	8.73E-07	429	protein rmd- isoform a	no IPS match	2	P:embryo development ending in birth or egg hatching; P:striated muscle myosin thick filament assembly
J2contig23	2.07	1.84E-04	424		no IPS match
J2contig247	2.96	4.69E-07	387		no IPS match
J2contig380	2.01	1.24E-06	326		no IPS match
J2contig51	2.4	3.99E-06	501		TMhelix (TMHMM); TMhelix (TMHMM)
gi|54544826|gb|CV576910.1|CV576910	2.03	0.00326	699		TMhelix (TMHMM)
gi|54544832|gb|CV576913.1|CV576913	2.42	5.00E-05	455		no IPS match
gi|54544844|gb|CV576919.1|CV576919	2.53	8.13E-04	458		no IPS match
gi|54545445|gb|CV577218.1|CV577218	2.01	0.00187	376	plasma membrane proteolipid 3	no IPS match	1	C:integral to membrane
gi|54545999|gb|CV577505.1|CV577505	7.63	9.30E-06	570		TMhelix (TMHMM)
gi|54546040|gb|CV577525.1|CV577525	2.85	4.35E-07	638		TMhelix (TMHMM)
gi|54546210|gb|CV577608.1|CV577608	3.46	0.00199	521		no IPS match
gi|54546538|gb|CV577762.1|CV577762	2.14	2.47E-05	460		no IPS match
gi|54547337|gb|CV578160.1|CV578160	3.82	2.53E-07	680	trans- -dihydrobenzene- -diol dehydrogenase	no IPS match	2	F:oxidoreductase activity; P:metabolic process
gi|54547845|gb|CV578410.1|CV578410	2.09	0.00156	624	heat shock protein 70	no IPS match	15	P:embryo development ending in birth or egg hatching; P:body morphogenesis; P:nematode larval development; P:cell morphogenesis; F:protein binding; P:retrograde transport, endosome to Golgi; F:ATP binding; P:reproduction; P:determination of adult lifespan; P:locomotion; P:growth; P:receptor-mediated endocytosis; C:nucleus; C:cytosol; P:response to heat
gi|54547899|gb|CV578437.1|CV578437	4.15	1.99E-04	538		TMhelix (TMHMM)
gi|54548352|gb|CV578659.1|CV578659	2.57	5.07E-06	594		no IPS match
gi|54548474|gb|CV578716.1|CV578716	4.64	4.09E-05	356		SignalP-TM (SIGNALP_GRAM_POSITIVE); TMhelix (TMHMM); TMhelix (TMHMM)
gi|54548694|gb|CV578825.1|CV578825	2.67	4.54E-08	529		no IPS match
gi|54548704|gb|CV578830.1|CV578830	2.1	1.04E-06	637	protein rmd- isoform a	no IPS match	2	P:embryo development ending in birth or egg hatching; P:striated muscle myosin thick filament assembly
gi|54548806|gb|CV578877.1|CV578877	2.57	5.89E-04	758	casein kinase i isoform epsilon-like	no IPS match	3	F:ATP binding; P:protein phosphorylation; F:protein serine/threonine kinase activity
gi|54549122|gb|CV579034.1|CV579034	2.36	0.00939	673		no IPS match
gi|54549233|gb|CV579087.1|CV579087	2.56	2.04E-04	644		no IPS match
gi|54549373	5.5	7.74E-06	211		no IPS match
gi|54549478|gb|CV579196.1|CV579196	2.41	8.56E-05	402		SignalP-TM (SIGNALP_GRAM_POSITIVE); SignalP-noTM (SIGNALP_EUK); TMhelix (TMHMM)
gi|54549544	5.2	6.67E-07	511		SignalP-noTM (SIGNALP_EUK)
gi|54549574|gb|CV579244.1|CV579244	2.65	4.86E-06	693		no IPS match
gi|7143556|gb|AW505679.1|AW505679	2.13	5.91E-06	600		SignalP-noTM (SIGNALP_EUK)
rc_Contig187	2.12	3.23E-04	685		no IPS match
rc_Contig336	2.87	6.00E-04	329		no IPS match
rc_Contig397	2.13	0.0131	628		no IPS match
rc_Contig403	2.54	1.12E-04	666		no IPS match
rc_Contig73	2.41	2.23E-05	308		no IPS match
rc_Contig778	3.1	0.01	575		no IPS match
rc_Gpa-EST-P1-12-04___E09_036	2.52	0.0213	178		no IPS match
rc_Gpa-Est-05-2___B10_039	2.39	0.0163	342		no IPS match
rc_Gpa_EST_02_test____G05_018	2.24	0.0234	625		no IPS match
rc_Gpa_EST_03_3___A08_032	2.13	0.0062	488		no IPS match
rc_Gpa_EST_04_2___D04_013	2.94	0.00539	308		no IPS match
rc_Gpa_EST_04_3___B03_015	2.05	7.26E-04	344		no IPS match
rc_Gpa_EST_04_3___E07_028	2.57	0.00368	601		no IPS match
rc_Gpa_EST_06_4___F06_019	2.03	0.0013	396		no IPS match
rc_Gpa_EST_07_2___H05_017	2.58	0.00918	403		SignalP-noTM (SIGNALP_EUK)
rc_Gpa_EST_13_01_M13F___B05_023	2.3	0.024	314		no IPS match
rc_Gpa_EST_P1_02_02_C9_C09_038	2.02	0.02	141		no IPS match
rc_Gpa_EST_P1_12_02M13F_H11_H11_041	2.21	0.027	239		no IPS match
rc_Gpa_EST_P1_14-01M13F_G03_G03_010	2.66	4.62E-05	225		no IPS match
rc_Gpa_EST_P1_14-03M13F_E10_E10_036	2.91	2.29E-05	354		no IPS match
rc_Gpa_EST_P1_14-03M13F_G11_G11_042	2.87	7.12E-04	345		no IPS match
rc_Gpa_EST_P1_14-04M13F_G11_G11_042	2.44	0.0172	305		TMhelix (TMHMM); TMhelix (TMHMM)
rc_Gpa_EST_P1_15-01M13F_G02_G02_002	2.16	9.33E-05	325		no IPS match
rc_Gpa_EST_P1_15-01M13F_G06_G06_018	2.11	0.0133	524		TMhelix (TMHMM)
rc_Gpa_EST_P1_15-02M13F_B03_B03_015	2.35	0.0138	235		no IPS match
rc_Gpa_EST_P1_15-02M13F_H12_H12_041	2.11	0.0143	182		no IPS match
rc_Gpa_EST_P1_15-03M13F_E01_E01_004	2.04	0.0181	420		no IPS match
rc_Gpa_Est_04_02_A11_A11_048	2.55	0.0268	133		no IPS match
rc_Gpa_Est_08_01_B3_B03_015	2.02	0.0192	255		no IPS match
rc_J2contig119	3.41	0.024	497		SignalP-TM (SIGNALP_GRAM_POSITIVE); SignalP-noTM (SIGNALP_EUK); SignalP-noTM (SIGNALP_GRAM_NEGATIVE)
rc_J2contig181	2.03	0.0103	688		no IPS match
rc_J2contig386	2.36	0.00276	559		SignalP-noTM (SIGNALP_EUK); SignalP-TM (SIGNALP_GRAM_POSITIVE); SignalP-noTM (SIGNALP_GRAM_NEGATIVE)
rc_gi|54544832|gb|CV576913.1|CV576913	2.68	0.001	455		no IPS match
rc_gi|54545534|gb|CV577264.1|CV577264	2.34	0.014	452		no IPS match
rc_gi|54545999|gb|CV577505.1|CV577505	5.85	6.69E-05	570		TMhelix (TMHMM)
rc_gi|54546040|gb|CV577525.1|CV577525	3.06	7.96E-04	638		TMhelix (TMHMM)
rc_gi|54546053|gb|CV577530.1|CV577530	2.23	3.86E-04	525		no IPS match
rc_gi|54546551|gb|CV577769.1|CV577769	2.72	2.34E-04	487	protein wago-4	no IPS match	1	C:P granule
rc_gi|54546591|gb|CV577790.1|CV577790	2.04	0.00153	557		no IPS match
rc_gi|54546688|gb|CV577839.1|CV577839	3.42	9.15E-06	502	dna ligase d	no IPS match	2	P:DNA metabolic process; F:ligase activity
rc_gi|54547192|gb|CV578090.1|CV578090	2.15	0.0059	640		SignalP-noTM (SIGNALP_EUK); SignalP-TM (SIGNALP_GRAM_POSITIVE)
rc_gi|54547791|gb|CV578383.1|CV578383	2.06	0.0118	351		TMhelix (TMHMM)
rc_gi|54547899|gb|CV578437.1|CV578437	2.84	6.96E-05	538		TMhelix (TMHMM)
rc_gi|54547911|gb|CV578443.1|CV578443	2.06	6.06E-04	233		no IPS match
rc_gi|54548038|gb|CV578507.1|CV578507	3.59	0.00121	394		no IPS match
rc_gi|54548201|gb|CV578588.1|CV578588	3.17	0.011	853		no IPS match
rc_gi|54548445|gb|CV578703.1|CV578703	2.14	0.0168	329		no IPS match
rc_gi|54549272|gb|CV579103.1|CV579103	5.03	2.14E-06	354		TMhelix (TMHMM)
rc_gi|54549398|gb|CV579156.1|CV579156	2.08	0.0151	643		TMhelix (TMHMM); TMhelix (TMHMM)
rc_gi|54549478|gb|CV579196.1|CV579196	2.3	1.21E-04	402		SignalP-noTM (SIGNALP_EUK); SignalP-TM (SIGNALP_GRAM_POSITIVE); TMhelix (TMHMM)
rc_gi|7143511|gb|AW505634.1|AW505634	5.17	6.25E-06	525		no IPS match
Contig103	0.352	1.31E-04	1166	hydroxyacyl-coenzyme a mitochondrial-like	no IPS match	9	P:fatty acid beta-oxidation; F:3-hydroxyacyl-CoA dehydrogenase activity; P:response to insulin stimulus; C:mitochondrial matrix; P:response to activity; C:mitochondrial inner membrane; P:negative regulation of insulin secretion; P:response to drug; F:binding
Contig131	0.403	1.34E-06	677	#�NOMBRE?	no IPS match	5	P:L-methionine salvage from methylthioadenosine; P:oxidation-reduction process; F:metal ion binding; F:dioxygenase activity; P:embryo development ending in birth or egg hatching
Contig140	0.38	2.68E-05	581		SignalP-noTM (SIGNALP_EUK); SignalP-TM (SIGNALP_GRAM_POSITIVE); TMhelix (TMHMM)
Contig146	0.431	5.92E-05	251		no IPS match
Contig163	0.201	8.32E-06	659		no IPS match
Contig178	0.242	1.89E-07	218		no IPS match
Contig192	0.39	3.12E-06	431		no IPS match
Contig197	0.298	2.00E-06	776	protein lbp-4	TMhelix (TMHMM)	1	F:binding
Contig200	0.453	1.52E-05	725		SignalP-TM (SIGNALP_GRAM_POSITIVE)
Contig221	0.455	9.14E-06	753	peroxisomal -trans-enoyl- isomerase	TMhelix (TMHMM)	3	P:metabolic process; F:isomerase activity; F:fatty-acyl-CoA binding
Contig226	0.41	2.84E-05	443		no IPS match
Contig234	0.365	0.00608	375		no IPS match
Contig251	0.119	1.99E-08	814	cathepsin a	SignalP-noTM (SIGNALP_EUK)	4	C:nucleolus; F:carboxypeptidase activity; F:protein binding; C:mitochondrion
Contig268	0.417	6.04E-06	711	nucleoside diphosphate kinase	no IPS match	13	P:nucleoside diphosphate phosphorylation; F:nucleoside diphosphate kinase activity; F:metal ion binding; P:growth; P:hermaphrodite genitalia development; P:UTP biosynthetic process; F:ATP binding; P:nematode larval development; P:GTP biosynthetic process; P:receptor-mediated endocytosis; P:embryo development ending in birth or egg hatching; C:cytoplasm; P:CTP biosynthetic process
Contig277	0.109	9.33E-06	1068		no IPS match
Contig284	0.433	5.09E-05	388	lethal 06225	TMhelix (TMHMM)	7	P:positive regulation of growth rate; P:determination of adult lifespan; C:mitochondrion; C:cilium; P:body morphogenesis; P:response to hermaphrodite contact; P:embryo development ending in birth or egg hatching
Contig292	0.268	3.75E-06	880		no IPS match
Contig306	0.249	2.34E-07	1163	arginine kinase	no IPS match	4	C:integral to membrane; F:ATP binding; P:phosphorylation; F:arginine kinase activity
Contig32	0.361	0.0122	372		TMhelix (TMHMM)
Contig326	0.491	1.14E-05	516	ym65_caeel ame: full=uncharacterized protein	no IPS match	5	P:multicellular organismal development; P:reproduction; P:cellular process; P:growth; P:regulation of biological process
Contig337	0.451	2.27E-06	630		no IPS match
Contig373	0.23	2.55E-04	399		no IPS match
Contig445	0.499	6.98E-05	431		SignalP-TM (SIGNALP_EUK); TMhelix (TMHMM); TMhelix (TMHMM)
Contig453	0.192	2.52E-06	1221	protein col-34	no IPS match	10	P:embryo development ending in birth or egg hatching; P:body morphogenesis; P:nematode larval development; P:collagen and cuticulin-based cuticle development; P:locomotion; C:extracellular region; P:lipid storage; P:growth; P:receptor-mediated endocytosis; F:structural constituent of cuticle
Contig481	0.388	1.08E-06	1074		TMhelix (TMHMM)
Contig49	0.094	1.26E-06	484		no IPS match
Contig493	0.217	7.67E-06	619		TMhelix (TMHMM)
Contig512	0.366	2.57E-06	601	acyl binding protein	no IPS match	1	F:fatty-acyl-CoA binding
Contig523	0.292	8.26E-07	1139	cathepsin z precursor	SignalP-noTM (SIGNALP_EUK); SignalP-TM (SIGNALP_GRAM_POSITIVE); TMhelix (TMHMM)	9	P:embryo development ending in birth or egg hatching; P:body morphogenesis; P:nematode larval development; C:extracellular matrix; P:molting cycle, collagen and cuticulin-based cuticle; C:integral to membrane; F:cysteine-type endopeptidase activity; P:growth; P:proteolysis
Contig542	0.371	1.30E-04	1113	protein col-125	no IPS match	9	P:embryo development ending in birth or egg hatching; P:body morphogenesis; P:nematode larval development; P:locomotion; P:lipid storage; P:growth; P:receptor-mediated endocytosis; F:structural constituent of cuticle; C:collagen
Contig564	0.406	1.77E-05	995	heat shock protein 70-c	no IPS match	45	C:cell surface; C:endoplasmic reticulum chaperone complex; F:chaperone binding; P:cell morphogenesis; F:cysteine-type endopeptidase inhibitor activity involved in apoptotic process; P:nematode larval development; F:unfolded protein binding; P:negative regulation of transforming growth factor beta receptor signaling pathway; F:ubiquitin protein ligase binding; P:cerebellum structural organization;…
Contig568	0.442	3.05E-06	839	malate dehydrogenase	no IPS match	5	P:cellular carbohydrate metabolic process; F:binding; F:L-malate dehydrogenase activity; P:malate metabolic process; P:tricarboxylic acid cycle
Contig582	0.358	1.70E-05	566	g-protein-linked acetylcholine receptor protein 2	TMhelix (TMHMM)	4	; P:G-protein coupled acetylcholine receptor signaling pathway; F:transferase activity; C:integral to membrane
Contig621	0.328	5.59E-08	960	protein isoform c	no IPS match	12	C:proton-transporting ATP synthase complex, catalytic core F(1); P:positive regulation of growth rate; P:plasma membrane ATP synthesis coupled proton transport; P:determination of adult lifespan; F:proton-transporting ATP synthase activity, rotational mechanism; P:reproduction; F:ATP binding; P:nematode larval development; F:protein binding; F:proton-transporting ATPase activity, rotational mecha…
Contig657	0.22	9.71E-06	523	cuticular collagen	TMhelix (TMHMM)	6	C:collagen; C:integral to membrane; F:structural constituent of cuticle; P:body morphogenesis; P:positive regulation of growth rate; P:locomotion
Contig688	0.447	3.10E-08	540		no IPS match
Contig694	0.16	0.0026	313	protein col-157	no IPS match	9	P:embryo development ending in birth or egg hatching; P:body morphogenesis; P:nematode larval development; P:locomotion; P:lipid storage; P:growth; P:receptor-mediated endocytosis; F:structural constituent of cuticle; C:collagen
Contig702	0.211	3.12E-07	228		no IPS match
Contig709	0.48	6.83E-07	924	protein sams- isoform a	no IPS match	17	P:positive regulation of growth rate; P:determination of adult lifespan; C:integral to membrane; F:methionine adenosyltransferase activity; P:negative regulation of vulval development; P:hermaphrodite genitalia development; P:secretion by cell; P:one-carbon metabolic process; F:ATP binding; P:lipid storage; F:magnesium ion binding; P:positive regulation of locomotion; P:morphogenesis of an epithe…
Contig718	0.288	1.54E-05	534		no IPS match
Contig721	0.338	3.48E-08	525	atp synthase beta	no IPS match	25	P:angiogenesis; F:proton-transporting ATPase activity, rotational mechanism; C:cilium; F:hydrogen-exporting ATPase activity, phosphorylative mechanism; P:negative regulation of cell adhesion involved in substrate-bound cell migration; P:receptor-mediated endocytosis; P:ADP biosynthetic process; F:proton-transporting ATP synthase activity, rotational mechanism; F:lipoprotein particle receptor acti…
Contig724	0.165	3.32E-05	635		no IPS match
Contig732	0.288	7.58E-06	535		no IPS match
Contig740	0.499	5.80E-06	702	histone	no IPS match	12	C:nucleosome; P:response to hormone stimulus; P:regulation of cell shape; P:brain development; F:DNA binding; C:polytene chromosome; P:cell adhesion; P:nucleosome assembly; C:Barr body; C:nucleoplasm; P:male meiosis; P:blood coagulation
Contig751	0.388	3.62E-07	807	thioredoxin peroxidase	no IPS match	10	P:hydrogen peroxide catabolic process; P:oxidation-reduction process; P:determination of adult lifespan; P:response to metal ion; P:heat acclimation; P:cell redox homeostasis; P:negative regulation of transcription from RNA polymerase II promoter; F:thioredoxin peroxidase activity; C:cytoplasm; P:positive regulation of multicellular organism growth
Contig76	0.369	4.03E-07	547		SignalP-TM (SIGNALP_GRAM_POSITIVE); SignalP-noTM (SIGNALP_GRAM_NEGATIVE); SignalP-noTM (SIGNALP_EUK)
Contig762	0.469	1.16E-04	795	protein isoform a	TMhelix (TMHMM); TMhelix (TMHMM); TMhelix (TMHMM); TMhelix (TMHMM); TMhelix (TMHMM); TMhelix (TMHMM)	1	P:positive regulation of growth rate
Contig780	0.488	1.67E-04	798	spliceosome rna helicase bat1	no IPS match	13	P:positive regulation of growth rate; F:RNA binding; P:RNA processing; P:determination of adult lifespan; F:ATP-dependent helicase activity; P:hermaphrodite genitalia development; F:ATP binding; P:body morphogenesis; P:nematode larval development; P:embryo development ending in birth or egg hatching; P:gastrulation with mouth forming first; F:3'-5'-exoribonuclease activity; C:nucleus
Contig82	0.289	0.0014	710		TMhelix (TMHMM)
GPLIN_000007300	0.16	3.91E-06	103		no IPS match
GPLIN_000015500	0.405	1.45E-07	168	nucleoside diphosphate kinase	no IPS match	12	P:nucleoside diphosphate phosphorylation; F:nucleoside diphosphate kinase activity; P:growth; P:hermaphrodite genitalia development; P:UTP biosynthetic process; F:ATP binding; P:nematode larval development; P:GTP biosynthetic process; P:receptor-mediated endocytosis; P:embryo development ending in birth or egg hatching; C:cytoplasm; P:CTP biosynthetic process
GPLIN_000016900	0.284	7.60E-05	73		TMhelix (TMHMM)
GPLIN_000017800	0.304	0.0149	79		no IPS match
GPLIN_000023300	0.435	0.014	964	protein spg-7	TMhelix (TMHMM)	8	P:catabolic process; C:mitochondrion; F:metalloendopeptidase activity; P:proteolysis; F:ATPase activity; F:nucleotide binding; C:membrane; C:endoplasmic reticulum
GPLIN_000024600	0.404	1.31E-05	379		TMhelix (TMHMM); TMhelix (TMHMM); TMhelix (TMHMM); TMhelix (TMHMM); TMhelix (TMHMM); TMhelix (TMHMM); TMhelix (TMHMM)
GPLIN_000024700	0.277	2.17E-06	148		TMhelix (TMHMM)
GPLIN_000024800	0.177	1.43E-05	636	beta-fructofuranosidase	TMhelix (TMHMM)	1	F:hydrolase activity
GPLIN_000025600	0.117	5.82E-08	311		TMhelix (TMHMM); TMhelix (TMHMM)
GPLIN_000026000	0.304	6.23E-06	109		SignalP-noTM (SIGNALP_EUK)
GPLIN_000026400	0.476	1.05E-05	428	tubulin alpha-4a chain	no IPS match	14	P:'de novo' posttranslational protein folding; C:cytosol; P:platelet activation; C:microtubule; P:G2/M transition of mitotic cell cycle; P:protein polymerization; P:GTP catabolic process; P:microtubule-based movement; F:protein binding; F:GTPase activity; P:platelet degranulation; C:extracellular region; F:structural molecule activity; F:GTP binding
GPLIN_000027400	0.449	3.35E-04	362		TMhelix (TMHMM); TMhelix (TMHMM); TMhelix (TMHMM); TMhelix (TMHMM); TMhelix (TMHMM); TMhelix (TMHMM)
GPLIN_000027800	0.088	5.52E-07	78		no IPS match
GPLIN_000027900	0.145	0.00145	261		SignalP-noTM (SIGNALP_EUK)
GPLIN_000028100	0.097	1.93E-06	107		no IPS match
GPLIN_000028200	0.236	0.00482	292		SignalP-noTM (SIGNALP_EUK); SignalP-TM (SIGNALP_GRAM_POSITIVE); SignalP-noTM (SIGNALP_GRAM_NEGATIVE)
GPLIN_000028300	0.474	2.67E-04	622	acetylcholine receptor monepantel-1	TMhelix (TMHMM); TMhelix (TMHMM); TMhelix (TMHMM); TMhelix (TMHMM)	1	C:membrane
GPLIN_000028600	0.254	6.82E-07	172		no IPS match
GPLIN_000031300	0.495	0.0165	628	degenerin unc-8	no IPS match	4	F:sodium channel activity; P:response to mechanical stimulus; P:cation transport; C:membrane
GPLIN_000033200	0.223	2.59E-06	189		SignalP-noTM (SIGNALP_GRAM_NEGATIVE); SignalP-noTM (SIGNALP_EUK)
GPLIN_000038900	0.169	9.33E-06	672		no IPS match
GPLIN_000043500	0.291	2.42E-06	260	protein gcy- isoform b	no IPS match	11	P:protein phosphorylation; P:intracellular signal transduction; F:guanylate cyclase activity; P:chitin catabolic process; F:protein serine/threonine kinase activity; P:cell wall macromolecule catabolic process; C:integral to membrane; F:G-protein coupled peptide receptor activity; F:ATP binding; F:chitinase activity; P:cGMP biosynthetic process
GPLIN_000045200	0.432	3.74E-05	146		TMhelix (TMHMM)
GPLIN_000045300	0.431	8.99E-06	146		TMhelix (TMHMM)
GPLIN_000045400	0.447	1.36E-05	106		TMhelix (TMHMM)
GPLIN_000045700	0.436	3.97E-05	100		SignalP-TM (SIGNALP_GRAM_POSITIVE); SignalP-noTM (SIGNALP_EUK)
GPLIN_000050800	0.212	9.08E-07	517		SignalP-noTM (SIGNALP_EUK)
GPLIN_000050900	0.354	1.75E-05	1282	n-acetylated-alpha-linked acidic dipeptidase 2	TMhelix (TMHMM)	2	F:metallopeptidase activity; F:carboxypeptidase activity
GPLIN_000051000	0.218	9.47E-05	151		no IPS match
GPLIN_000052900	0.148	1.56E-05	392		TMhelix (TMHMM)
GPLIN_000053800	0.223	0.00357	215		no IPS match
GPLIN_000054400	0.434	1.40E-06	101		TMhelix (TMHMM)
GPLIN_000056100	0.421	9.60E-07	571	cytochrome p450 3a7-like	no IPS match	8	P:drug catabolic process; P:oxidative demethylation; P:alkaloid catabolic process; P:xenobiotic metabolic process; F:monooxygenase activity; F:oxygen binding; P:steroid metabolic process; C:endoplasmic reticulum membrane
GPLIN_000060100	0.38	3.27E-04	172		SignalP-noTM (SIGNALP_EUK); TMhelix (TMHMM); TMhelix (TMHMM)
GPLIN_000061200	0.458	0.00343	338		TMhelix (TMHMM); TMhelix (TMHMM); TMhelix (TMHMM); TMhelix (TMHMM); TMhelix (TMHMM)
GPLIN_000061300	0.413	4.81E-05	560		no IPS match
GPLIN_000061500	0.39	0.00105	168		no IPS match
GPLIN_000062700	0.478	3.93E-05	133	not homeobox transcription factor	no IPS match	2	P:transcription, DNA-dependent; F:DNA binding
GPLIN_000063100	0.318	0.00115	476		SignalP-noTM (SIGNALP_EUK)
GPLIN_000063700	0.0886	9.92E-04	539		SignalP-noTM (SIGNALP_EUK)
GPLIN_000063900	0.194	7.64E-06	175		SignalP-noTM (SIGNALP_EUK)
GPLIN_000064000	0.464	7.39E-05	161		SignalP-noTM (SIGNALP_EUK)
GPLIN_000065900	0.423	3.18E-04	270	transforming acidic coiled-coil-containing protein 3	no IPS match	8	C:microtubule organizing center; P:forebrain development; P:cell cycle; P:microtubule cytoskeleton organization; P:regulation of cellular process; F:nuclear hormone receptor binding; P:cell proliferation; P:cellular localization
GPLIN_000066000	0.371	0.00205	217		no IPS match
GPLIN_000067700	0.4	9.82E-06	195	two pore potassium channel protein sup-9	TMhelix (TMHMM); TMhelix (TMHMM); TMhelix (TMHMM); TMhelix (TMHMM)	5	C:integral to plasma membrane; P:regulation of muscle contraction; F:potassium channel activity; P:potassium ion transmembrane transport; C:striated muscle dense body
GPLIN_000068000	0.411	3.98E-04	238		SignalP-TM (SIGNALP_GRAM_POSITIVE); SignalP-noTM (SIGNALP_EUK)
GPLIN_000070400	0.49	6.48E-05	615		TMhelix (TMHMM); TMhelix (TMHMM); TMhelix (TMHMM); TMhelix (TMHMM); TMhelix (TMHMM); TMhelix (TMHMM); TMhelix (TMHMM); TMhelix (TMHMM)
GPLIN_000073200	0.0792	9.47E-09	141		no IPS match
GPLIN_000074500	0.48	8.21E-05	458	protein nmur- isoform b	TMhelix (TMHMM); TMhelix (TMHMM); TMhelix (TMHMM); TMhelix (TMHMM); TMhelix (TMHMM); TMhelix (TMHMM)	2	F:G-protein coupled receptor activity; P:signal transduction
GPLIN_000074700	0.485	2.14E-05	310	atp synthase b-like protein	TMhelix (TMHMM)	7	P:determination of adult lifespan; C:cilium; P:negative regulation of vulval development; P:positive regulation of growth rate; P:response to hermaphrodite contact; P:embryo development ending in birth or egg hatching; C:mitochondrion
GPLIN_000077300	0.385	8.58E-05	442		no IPS match
GPLIN_000084700	0.385	0.00929	167		no IPS match
GPLIN_000084900	0.425	0.00746	81		SignalP-TM (SIGNALP_GRAM_POSITIVE); SignalP-noTM (SIGNALP_EUK)
GPLIN_000085000	0.162	0.00375	590		no IPS match
GPLIN_000085200	0.0857	8.13E-08	112		no IPS match
GPLIN_000085400	0.0825	4.74E-06	328	alcohol dehydrogenase	no IPS match	5	F:octanol dehydrogenase activity; F:binding; P:alcohol metabolic process; F:S-(hydroxymethyl)glutathione dehydrogenase activity; F:alcohol dehydrogenase (NAD) activity
GPLIN_000086100	0.435	0.0243	90		no IPS match
GPLIN_000088700	0.436	2.64E-05	629	neuroendocrine convertase 2	SignalP-noTM (SIGNALP_EUK); TMhelix (TMHMM)	5	F:serine-type endopeptidase activity; C:axon; P:negative regulation of turning behavior involved in mating; P:determination of adult lifespan; P:proteolysis
GPLIN_000090300	0.441	0.00157	213	prolyl 4-hydroxylase	no IPS match	8	P:embryo development; P:body morphogenesis; F:binding; P:positive regulation of multicellular organism growth; P:collagen and cuticulin-based cuticle development; F:oxidoreductase activity, acting on paired donors, with incorporation or reduction of molecular oxygen; P:locomotion; C:endoplasmic reticulum
GPLIN_000090600	0.494	0.00894	201		no IPS match
GPLIN_000092200	0.182	2.10E-08	111		TMhelix (TMHMM)
GPLIN_000095700	0.443	1.11E-07	99		SignalP-noTM (SIGNALP_EUK); SignalP-TM (SIGNALP_GRAM_POSITIVE); TMhelix (TMHMM)
GPLIN_000096000	0.437	0.00114	631	histidine acid phosphatase family protein	TMhelix (TMHMM); TMhelix (TMHMM); TMhelix (TMHMM); TMhelix (TMHMM); TMhelix (TMHMM)	1	P:multicellular organismal development
GPLIN_000099600	0.195	9.45E-06	499		no IPS match
GPLIN_000100500	0.444	6.03E-04	66		SignalP-noTM (SIGNALP_EUK); SignalP-TM (SIGNALP_GRAM_POSITIVE)
GPLIN_000105500	0.437	2.24E-06	417		SignalP-noTM (SIGNALP_EUK); TMhelix (TMHMM)
GPLIN_000105800	0.446	8.90E-05	304	cre-nas-5 protein	no IPS match	4	F:peptidase activity; P:pharyngeal pumping; P:pharynx development; P:axonal fasciculation
GPLIN_000105900	0.407	9.27E-06	117		no IPS match
GPLIN_000107100	0.309	7.90E-06	255	cre-wrt- protein	no IPS match	7	P:collagen and cuticulin-based cuticle development; P:negative regulation of vulval development; P:molting cycle, collagen and cuticulin-based cuticle; P:protein metabolic process; P:locomotion; P:embryo development ending in birth or egg hatching; P:positive regulation of multicellular organism growth
GPLIN_000107500	0.259	8.01E-06	88		SignalP-TM (SIGNALP_GRAM_POSITIVE); SignalP-noTM (SIGNALP_GRAM_NEGATIVE); SignalP-noTM (SIGNALP_EUK); TMhelix (TMHMM)
GPLIN_000107600	0.231	1.53E-04	405		no IPS match
GPLIN_000107700	0.347	0.00108	223		TMhelix (TMHMM)
GPLIN_000107800	0.225	6.18E-04	425		TMhelix (TMHMM); TMhelix (TMHMM)
GPLIN_000107900	0.185	0.00141	482		SignalP-noTM (SIGNALP_GRAM_NEGATIVE); SignalP-noTM (SIGNALP_EUK); SignalP-TM (SIGNALP_GRAM_POSITIVE)
GPLIN_000108000	0.352	2.05E-05	671		no IPS match
GPLIN_000108300	0.173	1.41E-04	89		no IPS match
GPLIN_000108400	0.198	3.08E-06	510		SignalP-noTM (SIGNALP_EUK)
GPLIN_000108600	0.145	7.07E-06	123		no IPS match
GPLIN_000108900	0.393	0.00172	116		no IPS match
GPLIN_000109600	0.425	1.77E-04	307	hypothetical tyrosinase-like protein in chromosome	no IPS match	1	F:protein binding
GPLIN_000109700	0.446	2.88E-04	1133	hypothetical tyrosinase-like protein in chromosome	TMhelix (TMHMM)	13	P:positive regulation of growth rate; P:defense response to Gram-negative bacterium; F:calmodulin binding; P:determination of adult lifespan; P:positive regulation of transcription from RNA polymerase II promoter; P:dauer larval development; P:hermaphrodite genitalia development; P:innate immune response; P:response to heat; P:locomotion; P:receptor-mediated endocytosis; P:gonad development; P:po…
GPLIN_000110800	0.107	1.55E-04	205		TMhelix (TMHMM); TMhelix (TMHMM); TMhelix (TMHMM); TMhelix (TMHMM)
GPLIN_000110900	0.346	0.0205	186		no IPS match
GPLIN_000111200	0.402	4.09E-04	218		no IPS match
GPLIN_000111500	0.32	0.00288	86		no IPS match
GPLIN_000113200	0.377	3.50E-05	120		no IPS match
GPLIN_000118900	0.368	0.00622	115		no IPS match
GPLIN_000119200	0.354	0.0024	163		SignalP-TM (SIGNALP_GRAM_POSITIVE); SignalP-noTM (SIGNALP_EUK)
GPLIN_000120000	0.439	0.00502	124		no IPS match
GPLIN_000120300	0.394	1.61E-04	118		no IPS match
GPLIN_000120600	0.447	4.48E-05	547	protein lgc-54	TMhelix (TMHMM); TMhelix (TMHMM); TMhelix (TMHMM); TMhelix (TMHMM)	5	F:ion channel activity; C:membrane part; C:synapse; P:transport; C:plasma membrane
GPLIN_000120700	0.433	1.81E-05	144		TMhelix (TMHMM)
GPLIN_000120800	0.295	1.87E-05	104		no IPS match
GPLIN_000120900	0.355	2.28E-04	297		TMhelix (TMHMM); TMhelix (TMHMM); TMhelix (TMHMM); TMhelix (TMHMM)
GPLIN_000121100	0.343	6.29E-07	369		TMhelix (TMHMM); TMhelix (TMHMM); TMhelix (TMHMM); TMhelix (TMHMM); TMhelix (TMHMM); TMhelix (TMHMM); TMhelix (TMHMM)
GPLIN_000121200	0.183	5.05E-07	209		no IPS match
GPLIN_000121400	0.434	2.26E-06	336		TMhelix (TMHMM)
GPLIN_000124800	0.234	7.71E-07	317	iron zinc purple acid phosphatase-like	no IPS match	1	F:hydrolase activity
GPLIN_000125200	0.237	2.87E-06	383		SignalP-noTM (SIGNALP_EUK)
GPLIN_000125500	0.329	2.61E-06	497	cre-unc-58 protein	TMhelix (TMHMM); TMhelix (TMHMM); TMhelix (TMHMM); TMhelix (TMHMM); TMhelix (TMHMM)	7	P:parturition; P:regulation of muscle contraction; F:potassium channel activity; P:oviposition; P:potassium ion transmembrane transport; P:locomotion; C:integral to membrane
GPLIN_000131600	0.43	3.61E-06	493		TMhelix (TMHMM); TMhelix (TMHMM); TMhelix (TMHMM); TMhelix (TMHMM); TMhelix (TMHMM); TMhelix (TMHMM); TMhelix (TMHMM)
GPLIN_000139800	0.0904	1.05E-07	115		no IPS match
GPLIN_000141100	0.314	2.22E-06	195		SignalP-noTM (SIGNALP_GRAM_NEGATIVE); SignalP-TM (SIGNALP_GRAM_POSITIVE); SignalP-noTM (SIGNALP_EUK); TMhelix (TMHMM)
GPLIN_000142200	0.0567	1.88E-09	107		SignalP-noTM (SIGNALP_EUK)
GPLIN_000142300	0.0468	3.40E-07	146		TMhelix (TMHMM)
GPLIN_000142600	0.0294	8.71E-07	252	pectate lyase 2	SignalP-noTM (SIGNALP_GRAM_NEGATIVE); SignalP-TM (SIGNALP_GRAM_POSITIVE); SignalP-noTM (SIGNALP_EUK)	2	C:extracellular region; F:pectate lyase activity
GPLIN_000142700	0.125	2.41E-06	331		no IPS match
GPLIN_000142900	0.0409	1.63E-06	93	arabinogalactan endo- -beta-galactosidase	no IPS match	4	F:arabinogalactan endo-1,4-beta-galactosidase activity; F:glucosidase activity; P:carbohydrate metabolic process; F:cation binding
GPLIN_000143000	0.0387	1.55E-06	156	arabinogalactan endo- -beta-galactosidase	no IPS match	4	F:arabinogalactan endo-1,4-beta-galactosidase activity; F:glucosidase activity; P:carbohydrate metabolic process; F:cation binding
GPLIN_000143100	0.104	6.23E-05	79		no IPS match
GPLIN_000143300	0.0753	2.05E-07	78		no IPS match
GPLIN_000144200	0.408	7.94E-07	341	cuticular collagen	TMhelix (TMHMM)	3	P:body morphogenesis; P:positive regulation of growth rate; P:locomotion
GPLIN_000144800	0.2	8.97E-06	939	cre-ncx-7 protein	TMhelix (TMHMM); TMhelix (TMHMM); TMhelix (TMHMM); TMhelix (TMHMM); TMhelix (TMHMM); TMhelix (TMHMM); TMhelix (TMHMM); TMhelix (TMHMM); TMhelix (TMHMM); TMhelix (TMHMM); TMhelix (TMHMM); TMhelix (TMHMM)	1	P:localization
GPLIN_000148200	0.372	3.61E-06	125		SignalP-noTM (SIGNALP_EUK); TMhelix (TMHMM)
GPLIN_000148300	0.336	2.48E-06	147		SignalP-noTM (SIGNALP_EUK); SignalP-TM (SIGNALP_GRAM_POSITIVE); TMhelix (TMHMM)
GPLIN_000154600	0.087	1.61E-05	101		SignalP-noTM (SIGNALP_GRAM_NEGATIVE); SignalP-noTM (SIGNALP_EUK)
GPLIN_000156100	0.314	2.86E-05	84		no IPS match
GPLIN_000158600	0.443	4.26E-05	140		SignalP-noTM (SIGNALP_EUK)
GPLIN_000163500	0.496	2.85E-05	243	protein cbg23026	TMhelix (TMHMM); TMhelix (TMHMM); TMhelix (TMHMM); TMhelix (TMHMM)	1	P:reproduction
GPLIN_000165800	0.175	2.12E-08	611		TMhelix (TMHMM)
GPLIN_000167000	0.432	0.0155	367		SignalP-noTM (SIGNALP_EUK); SignalP-noTM (SIGNALP_GRAM_NEGATIVE)
GPLIN_000167100	0.361	0.00886	394		no IPS match
GPLIN_000168300	0.391	7.98E-07	323		no IPS match
GPLIN_000169400	0.255	2.88E-05	1183	protein acs-14	no IPS match	2	P:lipid metabolic process; P:lipid storage
GPLIN_000169900	0.33	1.88E-05	135		TMhelix (TMHMM)
GPLIN_000172000	0.448	4.55E-07	92		SignalP-noTM (SIGNALP_EUK); SignalP-TM (SIGNALP_GRAM_POSITIVE); SignalP-noTM (SIGNALP_GRAM_NEGATIVE)
GPLIN_000174400	0.27	0.00106	188		no IPS match
GPLIN_000176700	0.401	1.75E-06	79		no IPS match
GPLIN_000176900	0.32	8.24E-06	204		no IPS match
GPLIN_000177800	0.412	2.53E-04	223		TMhelix (TMHMM)
GPLIN_000181900	0.248	2.63E-07	110	protein ins-18	SignalP-noTM (SIGNALP_EUK); TMhelix (TMHMM)	3	P:maintenance of dauer; P:negative regulation of insulin receptor signaling pathway; P:determination of adult lifespan
GPLIN_000182700	0.391	3.49E-05	193		TMhelix (TMHMM)
GPLIN_000183900	0.486	1.69E-05	529		no IPS match
GPLIN_000185200	0.358	1.65E-06	756		SignalP-noTM (SIGNALP_EUK); TMhelix (TMHMM)
GPLIN_000185800	0.463	0.00125	227		SignalP-TM (SIGNALP_GRAM_POSITIVE); SignalP-noTM (SIGNALP_EUK)
GPLIN_000187400	0.172	2.21E-05	232		SignalP-noTM (SIGNALP_EUK)
GPLIN_000187500	0.429	0.00525	72		SignalP-noTM (SIGNALP_EUK)
GPLIN_000187600	0.279	9.54E-05	357		SignalP-TM (SIGNALP_GRAM_NEGATIVE); SignalP-TM (SIGNALP_GRAM_POSITIVE); SignalP-noTM (SIGNALP_EUK)
GPLIN_000187800	0.192	4.27E-05	133		SignalP-noTM (SIGNALP_EUK); SignalP-TM (SIGNALP_GRAM_POSITIVE); SignalP-noTM (SIGNALP_GRAM_NEGATIVE)
GPLIN_000189500	0.481	3.48E-06	254		no IPS match
GPLIN_000190000	0.407	3.23E-06	96	lim domain protein	no IPS match	4	C:cell-cell junction; P:cytokinesis; C:cytoplasm; F:zinc ion binding
GPLIN_000190400	0.425	3.74E-05	413	alpha( )fucosyltransferase	SignalP-TM (SIGNALP_GRAM_POSITIVE); TMhelix (TMHMM)	5	P:carbohydrate metabolic process; C:Golgi apparatus; P:biosynthetic process; C:membrane; F:alpha-(1->3)-fucosyltransferase activity
GPLIN_000191100	0.274	1.71E-05	76		SignalP-noTM (SIGNALP_EUK)
GPLIN_000191900	0.336	3.00E-06	92		SignalP-noTM (SIGNALP_EUK); TMhelix (TMHMM)
GPLIN_000192000	0.351	0.00637	295		no IPS match
GPLIN_000195600	0.142	9.50E-06	234		SignalP-noTM (SIGNALP_GRAM_NEGATIVE); SignalP-TM (SIGNALP_GRAM_POSITIVE); SignalP-noTM (SIGNALP_EUK)
GPLIN_000196000	0.282	1.11E-05	180		SignalP-TM (SIGNALP_GRAM_POSITIVE); SignalP-noTM (SIGNALP_EUK)
GPLIN_000196200	0.456	5.04E-05	328		SignalP-noTM (SIGNALP_EUK)
GPLIN_000196600	0.297	3.48E-07	252	cathepsin z precursor	no IPS match	8	P:embryo development ending in birth or egg hatching; P:body morphogenesis; P:nematode larval development; C:extracellular matrix; P:molting cycle, collagen and cuticulin-based cuticle; F:cysteine-type endopeptidase activity; P:growth; P:proteolysis
GPLIN_000201400	0.0662	3.58E-06	274		SignalP-noTM (SIGNALP_EUK); SignalP-TM (SIGNALP_GRAM_POSITIVE); SignalP-TM (SIGNALP_GRAM_NEGATIVE)
GPLIN_000202100	0.409	5.63E-06	880	protein srap- isoform a	SignalP-TM (SIGNALP_GRAM_POSITIVE)	1	F:protein binding
GPLIN_000204200	0.329	1.72E-07	545	protein isoform d	no IPS match	2	F:asparaginase activity; P:asparagine metabolic process
GPLIN_000206700	0.442	6.16E-06	455	gamma-aminobutyric acid receptor subunit beta	TMhelix (TMHMM); TMhelix (TMHMM); TMhelix (TMHMM); TMhelix (TMHMM)	4	P:gamma-aminobutyric acid signaling pathway; C:membrane; P:locomotory behavior; P:regulation of backward locomotion
GPLIN_000207400	0.262	0.00264	704	cre-pqn-32 protein	no IPS match	1	F:protein binding
GPLIN_000207600	0.294	0.00174	333		no IPS match
GPLIN_000207700	0.365	0.00313	76		SignalP-noTM (SIGNALP_EUK)
GPLIN_000209000	0.431	0.00163	202	calcium and integrin binding family member 2	no IPS match	3	P:negative regulation of multicellular organism growth; F:calcium ion binding; P:integrin-mediated signaling pathway
GPLIN_000209100	0.098	7.58E-05	190		SignalP-noTM (SIGNALP_EUK)
GPLIN_000210100	0.433	4.96E-04	123		no IPS match
GPLIN_000211300	0.47	0.00175	157		no IPS match
GPLIN_000213500	0.496	1.22E-05	356		TMhelix (TMHMM); TMhelix (TMHMM); TMhelix (TMHMM); TMhelix (TMHMM); TMhelix (TMHMM); TMhelix (TMHMM); TMhelix (TMHMM)
GPLIN_000219200	0.266	3.19E-06	127		TMhelix (TMHMM); TMhelix (TMHMM); TMhelix (TMHMM)
GPLIN_000228600	0.405	2.39E-06	198		SignalP-noTM (SIGNALP_EUK)
GPLIN_000229100	0.414	6.02E-06	130		no IPS match
GPLIN_000229200	0.41	3.23E-08	192		SignalP-noTM (SIGNALP_EUK); SignalP-noTM (SIGNALP_GRAM_NEGATIVE)
GPLIN_000229300	0.443	6.92E-07	192		SignalP-noTM (SIGNALP_EUK); SignalP-noTM (SIGNALP_GRAM_NEGATIVE)
GPLIN_000229500	0.467	2.38E-05	2291	myosin heavy chain	no IPS match	12	F:structural constituent of muscle; P:oviposition; F:microfilament motor activity; P:pharyngeal pumping; F:actin filament binding; P:inositol lipid-mediated signaling; P:body morphogenesis; P:axonal fasciculation; P:locomotion; P:skeletal muscle myosin thick filament assembly; P:muscle contraction; C:striated muscle myosin thick filament
GPLIN_000230300	0.263	1.86E-07	101		SignalP-noTM (SIGNALP_EUK)
GPLIN_000230400	0.257	3.85E-07	107		SignalP-noTM (SIGNALP_EUK); TMhelix (TMHMM)
GPLIN_000231600	0.291	1.79E-05	595		SignalP-noTM (SIGNALP_GRAM_NEGATIVE); SignalP-TM (SIGNALP_GRAM_POSITIVE); SignalP-noTM (SIGNALP_EUK); TMhelix (TMHMM)
GPLIN_000234300	0.398	2.22E-06	483	cre-ucr-1 protein	no IPS match	5	P:embryo development ending in birth or egg hatching; P:determination of adult lifespan; P:reproduction; P:growth; P:nematode larval development
GPLIN_000235400	0.365	8.93E-04	189		SignalP-noTM (SIGNALP_EUK); SignalP-TM (SIGNALP_GRAM_POSITIVE); SignalP-noTM (SIGNALP_GRAM_NEGATIVE)
GPLIN_000235500	0.394	4.58E-05	72		no IPS match
GPLIN_000235600	0.333	3.76E-05	88		no IPS match
GPLIN_000235900	0.498	3.46E-05	136		no IPS match
GPLIN_000237600	0.136	5.13E-06	69		no IPS match
GPLIN_000238100	0.215	9.04E-05	176		no IPS match
GPLIN_000239100	0.442	1.71E-05	241		no IPS match
GPLIN_000239700	0.173	3.34E-06	93		no IPS match
GPLIN_000241300	0.36	0.00462	134		TMhelix (TMHMM); TMhelix (TMHMM)
GPLIN_000241400	0.119	1.01E-07	102		SignalP-TM (SIGNALP_GRAM_POSITIVE); SignalP-noTM (SIGNALP_GRAM_NEGATIVE); SignalP-noTM (SIGNALP_EUK)
GPLIN_000241600	0.101	5.18E-07	71		SignalP-noTM (SIGNALP_GRAM_NEGATIVE)
GPLIN_000242800	0.243	1.37E-04	275	fatty acid elongation protein 3	TMhelix (TMHMM); TMhelix (TMHMM); TMhelix (TMHMM); TMhelix (TMHMM); TMhelix (TMHMM); TMhelix (TMHMM)	4	P:molting cycle, collagen and cuticulin-based cuticle; P:positive regulation of growth rate; P:determination of adult lifespan; P:unsaturated fatty acid biosynthetic process
GPLIN_000243000	0.381	4.23E-04	342		TMhelix (TMHMM); TMhelix (TMHMM); TMhelix (TMHMM); TMhelix (TMHMM); TMhelix (TMHMM); TMhelix (TMHMM)
GPLIN_000243500	0.191	2.12E-05	412		no IPS match
GPLIN_000243600	0.0686	3.49E-04	424		no IPS match
GPLIN_000244600	0.393	0.0026	639		no IPS match
GPLIN_000245200	0.131	2.11E-04	238		no IPS match
GPLIN_000247800	0.487	2.31E-05	172		SignalP-noTM (SIGNALP_EUK)
GPLIN_000249000	0.463	6.08E-05	220		no IPS match
GPLIN_000249100	0.479	1.40E-04	232		no IPS match
GPLIN_000249400	0.0975	3.44E-06	250		SignalP-noTM (SIGNALP_GRAM_NEGATIVE); SignalP-TM (SIGNALP_GRAM_POSITIVE); SignalP-noTM (SIGNALP_EUK); TMhelix (TMHMM)
GPLIN_000250800	0.464	2.54E-04	76		no IPS match
GPLIN_000251800	0.437	2.18E-06	280	sparc	SignalP-noTM (SIGNALP_GRAM_NEGATIVE); SignalP-noTM (SIGNALP_EUK); SignalP-TM (SIGNALP_GRAM_POSITIVE)	9	P:embryo development ending in birth or egg hatching; P:nematode larval development; C:extracellular space; P:positive regulation of multicellular organism growth; P:positive regulation of growth rate; F:calcium ion binding; P:reproduction; P:signal transduction; C:proteinaceous extracellular matrix
GPLIN_000255700	0.0617	1.10E-05	103		no IPS match
GPLIN_000255800	0.135	7.52E-04	110		no IPS match
GPLIN_000257500	0.471	3.24E-06	854	aldehyde mitochondrial	no IPS match	17	F:aldehyde dehydrogenase [NAD(P)+] activity; P:response to testosterone stimulus; P:ethanol oxidation; P:xenobiotic metabolic process; P:liver development; P:cellular response to fatty acid; P:carbohydrate metabolic process; F:identical protein binding; F:electron carrier activity; P:response to nicotine; P:cellular response to hormone stimulus; C:mitochondrial matrix; P:neurotransmitter biosynth…
GPLIN_000258900	0.249	0.00101	368		SignalP-noTM (SIGNALP_EUK)
GPLIN_000259000	0.41	2.52E-05	391		no IPS match
GPLIN_000259900	0.47	1.26E-04	183		no IPS match
GPLIN_000261800	0.417	2.37E-05	492	twik (kcnk-like) family of potasium alpha subunit 40	TMhelix (TMHMM); TMhelix (TMHMM); TMhelix (TMHMM); TMhelix (TMHMM); TMhelix (TMHMM); TMhelix (TMHMM)	3	C:membrane; F:ion channel activity; P:potassium ion transport
GPLIN_000264000	0.347	5.00E-08	383	protein cut-6	no IPS match	5	P:cellular process; F:binding; C:membrane part; P:multicellular organismal development; P:cellular component organization
GPLIN_000264400	0.143	3.75E-08	290		SignalP-noTM (SIGNALP_GRAM_NEGATIVE); SignalP-noTM (SIGNALP_EUK); SignalP-TM (SIGNALP_GRAM_POSITIVE); TMhelix (TMHMM)
GPLIN_000264700	0.126	1.83E-04	318	tartrate-resistant acid phosphatase type 5	no IPS match	2	P:negative regulation of biological process; P:multicellular organismal process
GPLIN_000265700	0.106	2.89E-07	387	lysosomal protective	SignalP-noTM (SIGNALP_EUK)	1	P:lipid storage
GPLIN_000269100	0.345	1.66E-05	96		no IPS match
GPLIN_000269400	0.365	1.59E-05	834		no IPS match
GPLIN_000271500	0.266	3.92E-04	81		SignalP-TM (SIGNALP_EUK); TMhelix (TMHMM); TMhelix (TMHMM)
GPLIN_000272000	0.445	1.02E-04	199		no IPS match
GPLIN_000272300	0.178	1.67E-05	305		no IPS match
GPLIN_000273300	0.398	9.65E-05	134		no IPS match
GPLIN_000273400	0.396	1.97E-05	1525		SignalP-TM (SIGNALP_GRAM_POSITIVE)
GPLIN_000273700	0.188	3.27E-07	602	beta-galactosidase	no IPS match	4	F:hydrolase activity, hydrolyzing O-glycosyl compounds; P:carbohydrate metabolic process; F:binding; C:cell part
GPLIN_000277300	0.443	1.09E-07	182		TMhelix (TMHMM); TMhelix (TMHMM)
GPLIN_000278200	0.323	0.00218	457	solute carrier family 13 member 2	TMhelix (TMHMM); TMhelix (TMHMM); TMhelix (TMHMM); TMhelix (TMHMM); TMhelix (TMHMM); TMhelix (TMHMM)	4	F:dicarboxylic acid transmembrane transporter activity; P:transport; C:membrane; F:symporter activity
GPLIN_000279000	0.155	3.92E-05	159		TMhelix (TMHMM); TMhelix (TMHMM); TMhelix (TMHMM); TMhelix (TMHMM); TMhelix (TMHMM)
GPLIN_000280100	0.287	0.00595	191		no IPS match
GPLIN_000280200	0.356	0.00146	76		SignalP-noTM (SIGNALP_EUK)
GPLIN_000281200	0.402	0.00215	118		no IPS match
GPLIN_000281300	0.31	1.15E-05	333		SignalP-noTM (SIGNALP_EUK)
GPLIN_000282400	0.485	1.49E-04	247		SignalP-noTM (SIGNALP_EUK); TMhelix (TMHMM)
GPLIN_000284400	0.148	7.71E-06	145		TMhelix (TMHMM); TMhelix (TMHMM)
GPLIN_000290000	0.364	2.37E-04	819	poly polymerase gamma	SignalP-noTM (SIGNALP_EUK)	2	P:anatomical structure development; P:multicellular organismal development
GPLIN_000290300	0.322	0.00544	611		no IPS match
GPLIN_000290400	0.411	0.0263	189		SignalP-TM (SIGNALP_GRAM_POSITIVE); SignalP-noTM (SIGNALP_EUK)
GPLIN_000290800	0.49	7.68E-06	151		no IPS match
GPLIN_000293100	0.354	7.24E-06	86		no IPS match
GPLIN_000293200	0.286	6.11E-05	282	zinc c2h2 type family protein	no IPS match	1	F:binding
GPLIN_000293500	0.388	2.88E-05	92		SignalP-TM (SIGNALP_GRAM_POSITIVE); SignalP-noTM (SIGNALP_EUK); TMhelix (TMHMM)
GPLIN_000293700	0.169	1.71E-06	263		no IPS match
GPLIN_000295000	0.312	0.0253	249		TMhelix (TMHMM)
GPLIN_000295400	0.344	2.60E-07	278	tetraspanin family protein	TMhelix (TMHMM); TMhelix (TMHMM); TMhelix (TMHMM); TMhelix (TMHMM)	1	C:membrane
GPLIN_000295700	0.426	4.36E-05	170		no IPS match
GPLIN_000296800	0.421	4.87E-06	238	vacuolar proton pump	TMhelix (TMHMM); TMhelix (TMHMM); TMhelix (TMHMM)	19	P:proton transport; P:regulation of secretion; P:positive regulation of growth rate; P:receptor-mediated endocytosis; P:positive regulation of programmed cell death; P:collagen and cuticulin-based cuticle development; P:molting cycle, collagen and cuticulin-based cuticle; P:inductive cell migration; P:water homeostasis; P:embryo development ending in birth or egg hatching; P:response to hypoxia; …
GPLIN_000298400	0.139	1.62E-06	220		SignalP-noTM (SIGNALP_GRAM_NEGATIVE); SignalP-noTM (SIGNALP_EUK)
GPLIN_000298500	0.121	5.48E-07	149		no IPS match
GPLIN_000303300	0.488	0.0132	327		TMhelix (TMHMM); TMhelix (TMHMM); TMhelix (TMHMM); TMhelix (TMHMM); TMhelix (TMHMM); TMhelix (TMHMM); TMhelix (TMHMM)
GPLIN_000303500	0.494	1.45E-04	698	prolyl 4-hydroxylase	no IPS match	8	P:embryo development; P:body morphogenesis; F:binding; P:positive regulation of multicellular organism growth; P:collagen and cuticulin-based cuticle development; F:oxidoreductase activity, acting on paired donors, with incorporation or reduction of molecular oxygen; P:locomotion; C:endoplasmic reticulum
GPLIN_000303600	0.102	9.71E-06	467		no IPS match
GPLIN_000303700	0.118	4.91E-06	560		no IPS match
GPLIN_000306500	0.325	4.22E-07	126		SignalP-noTM (SIGNALP_EUK)
GPLIN_000306600	0.363	6.23E-04	293		SignalP-noTM (SIGNALP_EUK)
GPLIN_000307400	0.436	1.92E-05	366	arginine kinase	no IPS match	4	C:integral to membrane; F:ATP binding; P:phosphorylation; F:arginine kinase activity
GPLIN_000308800	0.0634	2.00E-07	92		SignalP-noTM (SIGNALP_EUK)
GPLIN_000309300	0.241	2.75E-04	540	o-glycosyl hydrolase family 30 protein	SignalP-TM (SIGNALP_GRAM_POSITIVE); SignalP-noTM (SIGNALP_EUK)	3	F:binding; P:metabolic process; F:catalytic activity
GPLIN_000309400	0.481	8.71E-05	146	cre-lgc-30 protein	TMhelix (TMHMM)	1	C:membrane
GPLIN_000309700	0.262	1.26E-05	325		TMhelix (TMHMM); TMhelix (TMHMM)
GPLIN_000310700	0.247	1.34E-04	111		SignalP-noTM (SIGNALP_EUK); SignalP-noTM (SIGNALP_GRAM_NEGATIVE)
GPLIN_000311300	0.192	0.00411	99		TMhelix (TMHMM)
GPLIN_000311800	0.135	1.24E-06	133		no IPS match
GPLIN_000312500	0.427	3.55E-04	304		no IPS match
GPLIN_000313600	0.185	1.13E-04	335	beta- -endoglucanase	SignalP-TM (SIGNALP_GRAM_POSITIVE); SignalP-noTM (SIGNALP_EUK); SignalP-noTM (SIGNALP_GRAM_NEGATIVE); TMhelix (TMHMM)	2	F:hydrolase activity, acting on glycosyl bonds; F:binding
GPLIN_000313700	0.382	0.00488	242	poly polymerase	no IPS match	6	P:regulation of biological process; P:growth; P:nematode larval development; P:organ development; P:anatomical structure morphogenesis; P:reproductive process
GPLIN_000314000	0.462	0.00396	167		SignalP-noTM (SIGNALP_GRAM_NEGATIVE); SignalP-noTM (SIGNALP_EUK); SignalP-TM (SIGNALP_GRAM_POSITIVE)
GPLIN_000314200	0.356	5.57E-04	614		SignalP-TM (SIGNALP_GRAM_POSITIVE); SignalP-noTM (SIGNALP_EUK); TMhelix (TMHMM)
GPLIN_000314400	0.473	5.40E-04	164		no IPS match
GPLIN_000316200	0.351	7.82E-06	71		SignalP-noTM (SIGNALP_EUK); SignalP-noTM (SIGNALP_GRAM_NEGATIVE); SignalP-TM (SIGNALP_GRAM_POSITIVE); TMhelix (TMHMM); TMhelix (TMHMM)
GPLIN_000317300	0.424	0.00261	570		no IPS match
GPLIN_000318900	0.242	0.0206	185		SignalP-noTM (SIGNALP_EUK)
GPLIN_000319000	0.148	0.002	557		SignalP-noTM (SIGNALP_EUK)
GPLIN_000319200	0.346	0.00104	1058		TMhelix (TMHMM); TMhelix (TMHMM); TMhelix (TMHMM); TMhelix (TMHMM); TMhelix (TMHMM)
GPLIN_000319500	0.149	1.87E-06	120		SignalP-noTM (SIGNALP_EUK); SignalP-TM (SIGNALP_GRAM_POSITIVE)
GPLIN_000321700	0.447	0.00151	68		no IPS match
GPLIN_000321900	0.0737	2.20E-05	428		no IPS match
GPLIN_000322100	0.478	0.00482	253		SignalP-noTM (SIGNALP_EUK); TMhelix (TMHMM); TMhelix (TMHMM)
GPLIN_000322500	0.224	6.40E-06	326		no IPS match
GPLIN_000322700	0.106	2.81E-05	266		SignalP-TM (SIGNALP_GRAM_POSITIVE); SignalP-noTM (SIGNALP_EUK)
GPLIN_000323000	0.466	7.29E-05	164		no IPS match
GPLIN_000325200	0.317	6.61E-05	82		SignalP-noTM (SIGNALP_GRAM_NEGATIVE); SignalP-noTM (SIGNALP_EUK); SignalP-TM (SIGNALP_GRAM_POSITIVE); TMhelix (TMHMM)
GPLIN_000325300	0.275	8.29E-06	271	glutathione synthetase	TMhelix (TMHMM)	1	F:catalytic activity
GPLIN_000325500	0.121	2.82E-05	453	yr51_caeel ame: full=uncharacterized protein	no IPS match	2	P:developmental process; P:multicellular organismal process
GPLIN_000325600	0.369	3.59E-04	152		no IPS match
GPLIN_000325900	0.152	0.00133	196		no IPS match
GPLIN_000331300	0.373	6.40E-06	283	cre-lips-7 protein	SignalP-noTM (SIGNALP_EUK)	1	P:meiotic chromosome segregation
GPLIN_000332600	0.139	5.52E-06	70		SignalP-noTM (SIGNALP_EUK); TMhelix (TMHMM)
GPLIN_000332700	0.105	6.11E-05	88		SignalP-noTM (SIGNALP_EUK); TMhelix (TMHMM)
GPLIN_000333000	0.0335	1.35E-08	82		SignalP-noTM (SIGNALP_GRAM_NEGATIVE); SignalP-noTM (SIGNALP_EUK); SignalP-TM (SIGNALP_GRAM_POSITIVE)
GPLIN_000333100	0.212	3.47E-06	238		SignalP-noTM (SIGNALP_EUK); SignalP-noTM (SIGNALP_GRAM_NEGATIVE); SignalP-TM (SIGNALP_GRAM_POSITIVE)
GPLIN_000339500	0.33	1.92E-06	526	protein ggr- isoform b	TMhelix (TMHMM); TMhelix (TMHMM); TMhelix (TMHMM)	5	C:postsynaptic membrane; C:cell junction; F:extracellular ligand-gated ion channel activity; P:ion transport; C:integral to membrane
GPLIN_000339700	0.416	5.24E-06	144	cre-asg-1 protein	TMhelix (TMHMM)	7	P:positive regulation of growth rate; P:determination of adult lifespan; C:mitochondrion; C:cilium; P:body morphogenesis; P:response to hermaphrodite contact; P:embryo development ending in birth or egg hatching
GPLIN_000342100	0.436	1.65E-06	412	protein isoform a	TMhelix (TMHMM); TMhelix (TMHMM); TMhelix (TMHMM); TMhelix (TMHMM); TMhelix (TMHMM); TMhelix (TMHMM); TMhelix (TMHMM); TMhelix (TMHMM); TMhelix (TMHMM); TMhelix (TMHMM); TMhelix (TMHMM)	1	P:positive regulation of growth rate
GPLIN_000343300	0.353	2.42E-05	218	cre-aat-1 protein	TMhelix (TMHMM); TMhelix (TMHMM); TMhelix (TMHMM); TMhelix (TMHMM); TMhelix (TMHMM); TMhelix (TMHMM)	3	F:amino acid transmembrane transporter activity; C:plasma membrane; P:amino acid transmembrane transport
GPLIN_000343400	0.449	7.68E-05	258		SignalP-noTM (SIGNALP_EUK)
GPLIN_000345600	0.205	0.00903	188		no IPS match
GPLIN_000345800	0.169	5.62E-07	172		no IPS match
GPLIN_000345900	0.254	7.09E-04	567	poly polymerase central domain containing protein	no IPS match	2	P:anatomical structure development; P:multicellular organismal development
GPLIN_000346300	0.191	2.21E-06	334		no IPS match
GPLIN_000346400	0.229	2.01E-06	627		no IPS match
GPLIN_000347500	0.222	6.07E-06	501		no IPS match
GPLIN_000350000	0.313	6.26E-05	83		no IPS match
GPLIN_000350800	0.389	0.00465	153		TMhelix (TMHMM)
GPLIN_000352000	0.468	7.22E-05	341		no IPS match
GPLIN_000352400	0.423	8.72E-06	1431		TMhelix (TMHMM)
GPLIN_000352500	0.371	3.25E-06	784		TMhelix (TMHMM); TMhelix (TMHMM); TMhelix (TMHMM); TMhelix (TMHMM); TMhelix (TMHMM); TMhelix (TMHMM)
GPLIN_000352600	0.46	3.85E-06	180	disorganized muscle protein 1	no IPS match	1	F:protein binding
GPLIN_000355400	0.417	0.00362	1419		SignalP-noTM (SIGNALP_EUK); TMhelix (TMHMM); TMhelix (TMHMM); TMhelix (TMHMM); TMhelix (TMHMM); TMhelix (TMHMM); TMhelix (TMHMM); TMhelix (TMHMM); TMhelix (TMHMM); TMhelix (TMHMM); TMhelix (TMHMM); TMhelix (TMHMM)
GPLIN_000357200	0.303	4.52E-07	148		TMhelix (TMHMM); TMhelix (TMHMM)
GPLIN_000359000	0.408	3.32E-04	116		no IPS match
GPLIN_000361100	0.243	4.36E-06	430		SignalP-noTM (SIGNALP_GRAM_NEGATIVE); SignalP-noTM (SIGNALP_EUK); SignalP-TM (SIGNALP_GRAM_POSITIVE)
GPLIN_000361900	0.052	6.96E-07	707	glucosylceramidase-like	no IPS match	1	F:catalytic activity
GPLIN_000362000	0.0997	2.60E-07	101		TMhelix (TMHMM)
GPLIN_000362100	0.463	1.54E-05	302	cre-ugt-49 protein	SignalP-TM (SIGNALP_EUK); TMhelix (TMHMM); TMhelix (TMHMM)	1	F:transferase activity
GPLIN_000363600	0.272	1.87E-07	182	protein lbp-4	SignalP-noTM (SIGNALP_GRAM_NEGATIVE); SignalP-noTM (SIGNALP_EUK); SignalP-TM (SIGNALP_GRAM_POSITIVE)	1	F:binding
GPLIN_000364200	0.471	2.48E-05	204	ribosomal protein l15	no IPS match	8	P:viral transcription; P:endocrine pancreas development; C:cytosol; F:RNA binding; C:ribosome; F:structural constituent of ribosome; P:translational elongation; P:translational termination
GPLIN_000369300	0.25	4.76E-05	614	cre-ges-1 protein	SignalP-noTM (SIGNALP_EUK); TMhelix (TMHMM)	3	C:intracellular membrane-bounded organelle; C:cytoplasmic part; F:carboxylic ester hydrolase activity
GPLIN_000370200	0.33	3.76E-06	130		no IPS match
GPLIN_000370900	0.477	0.00144	761	o-glycosyl hydrolase family 30 protein	no IPS match	1	F:catalytic activity
GPLIN_000371700	0.431	2.59E-04	359	protein tnt- isoform a	no IPS match	3	P:positive regulation of growth rate; P:muscle contraction; P:positive regulation of locomotion
GPLIN_000373000	0.444	1.26E-05	102		SignalP-noTM (SIGNALP_EUK); SignalP-noTM (SIGNALP_GRAM_NEGATIVE); SignalP-TM (SIGNALP_GRAM_POSITIVE)
GPLIN_000375100	0.356	6.23E-08	130		TMhelix (TMHMM)
GPLIN_000376600	0.119	7.86E-04	575		SignalP-noTM (SIGNALP_EUK)
GPLIN_000376700	0.401	1.19E-06	292	chorismate mutase precursor protein	SignalP-TM (SIGNALP_GRAM_POSITIVE); SignalP-noTM (SIGNALP_EUK)	2	P:chorismate metabolic process; F:chorismate mutase activity
GPLIN_000377400	0.456	1.69E-04	526	lysosomal alpha-mannosidase-like	TMhelix (TMHMM)	3	F:hydrolase activity, hydrolyzing O-glycosyl compounds; F:binding; P:striated muscle myosin thick filament assembly
GPLIN_000378500	0.47	0.00572	494		TMhelix (TMHMM); TMhelix (TMHMM); TMhelix (TMHMM); TMhelix (TMHMM); TMhelix (TMHMM); TMhelix (TMHMM); TMhelix (TMHMM); TMhelix (TMHMM)
GPLIN_000379300	0.477	9.23E-07	251	sperm surface protein sp17	no IPS match	2	C:cell part; P:cellular process
GPLIN_000381900	0.2	4.58E-07	292		SignalP-noTM (SIGNALP_EUK); SignalP-TM (SIGNALP_GRAM_POSITIVE)
GPLIN_000383700	0.388	0.00193	179		SignalP-TM (SIGNALP_GRAM_POSITIVE); SignalP-noTM (SIGNALP_GRAM_NEGATIVE); SignalP-noTM (SIGNALP_EUK)
GPLIN_000383900	0.36	1.47E-04	269		no IPS match
GPLIN_000384100	0.394	0.00263	95		no IPS match
GPLIN_000385400	0.273	0.00685	944	superoxide dismutase	SignalP-noTM (SIGNALP_EUK)	52	C:cytoplasmic vesicle; F:chaperone binding; P:apoptotic DNA fragmentation; F:copper ion binding; P:ovarian follicle development; P:response to hydrogen peroxide; P:positive regulation of nitric-oxide synthase biosynthetic process; P:myeloid cell homeostasis; P:auditory receptor cell stereocilium organization; C:protein complex; C:cytosol; P:retina homeostasis; P:regulation of mitochondrial membra…
GPLIN_000388000	0.497	0.0177	268		no IPS match
GPLIN_000390400	0.464	0.0184	186		no IPS match
GPLIN_000395900	0.217	1.33E-05	351	arginine kinase	no IPS match	5	C:integral to membrane; F:ATP binding; P:phosphorylation; F:protein binding; F:arginine kinase activity
GPLIN_000397000	0.272	2.80E-06	68		no IPS match
GPLIN_000398100	0.295	2.53E-05	908	protein atln-2	SignalP-TM (SIGNALP_GRAM_POSITIVE); TMhelix (TMHMM); TMhelix (TMHMM); TMhelix (TMHMM)	2	P:cellular process; C:cell part
GPLIN_000398200	0.366	2.50E-05	283		TMhelix (TMHMM); TMhelix (TMHMM); TMhelix (TMHMM); TMhelix (TMHMM)
GPLIN_000399500	0.46	3.31E-05	160		SignalP-TM (SIGNALP_GRAM_POSITIVE); SignalP-TM (SIGNALP_GRAM_NEGATIVE); SignalP-noTM (SIGNALP_EUK)
GPLIN_000400000	0.413	0.0259	1289		TMhelix (TMHMM)
GPLIN_000400200	0.421	0.0269	179		no IPS match
GPLIN_000400300	0.0707	3.76E-07	2185		TMhelix (TMHMM); TMhelix (TMHMM)
GPLIN_000400800	0.496	9.64E-05	1022		no IPS match
GPLIN_000402200	0.344	9.65E-06	284		TMhelix (TMHMM)
GPLIN_000402500	0.372	2.16E-05	463		SignalP-noTM (SIGNALP_GRAM_NEGATIVE); SignalP-TM (SIGNALP_GRAM_POSITIVE); SignalP-noTM (SIGNALP_EUK)
GPLIN_000404000	0.473	3.29E-05	124		no IPS match
GPLIN_000407100	0.262	3.20E-04	352	glutathione synthetase	no IPS match	2	P:multicellular organismal development; P:growth
GPLIN_000407200	0.374	0.0111	489	glutathione synthetase	SignalP-noTM (SIGNALP_GRAM_NEGATIVE); SignalP-noTM (SIGNALP_EUK)	2	P:multicellular organismal development; P:growth
GPLIN_000407600	0.316	3.17E-06	79	glutathione synthetase	no IPS match	15	P:chaeta development; P:response to trehalose stimulus; P:response to DNA damage stimulus; P:sensory perception of sweet taste; F:ligase activity; P:behavior; P:cellular nitrogen compound biosynthetic process; P:small molecule biosynthetic process; P:neuromuscular junction development; P:signal transduction; P:primary metabolic process; P:synaptic transmission; C:plasma membrane; P:imaginal disc-…
GPLIN_000412400	0.253	5.13E-06	194	o-glycosyl hydrolase family 30 protein	no IPS match	2	F:hydrolase activity; P:metabolic process
GPLIN_000412500	0.268	2.13E-07	94	o-glycosyl hydrolase family 30	no IPS match	1	F:catalytic activity
GPLIN_000412600	0.284	7.06E-06	371	o-glycosyl hydrolase family 30 protein	no IPS match	2	F:hydrolase activity; P:metabolic process
GPLIN_000412800	0.413	1.07E-07	422		TMhelix (TMHMM)
GPLIN_000421900	0.351	5.48E-05	1092	protein gcy- isoform b	SignalP-noTM (SIGNALP_EUK)	4	F:protein kinase activity; P:cyclic nucleotide biosynthetic process; F:phosphorus-oxygen lyase activity; F:nucleotide binding
GPLIN_000422200	0.494	9.66E-06	441	#�NOMBRE?	no IPS match	10	P:glucose catabolic process; P:positive regulation of growth rate; P:determination of adult lifespan; P:oviposition; F:metal ion binding; P:body morphogenesis; P:nematode larval development; F:phosphoglycerate mutase activity; P:locomotion; P:embryo development ending in birth or egg hatching
GPLIN_000424300	0.312	1.88E-05	272	diacylglycerol o-acyltransferase 2 isoform 2	no IPS match	6	F:acylglycerol O-acyltransferase activity; C:membrane fraction; P:cellular lipid metabolic process; P:small molecule metabolic process; P:lipid biosynthetic process; C:membrane part
GPLIN_000425700	0.372	1.27E-05	115		no IPS match
GPLIN_000426100	0.258	1.96E-04	120		SignalP-noTM (SIGNALP_EUK); SignalP-noTM (SIGNALP_GRAM_NEGATIVE); SignalP-TM (SIGNALP_GRAM_POSITIVE); TMhelix (TMHMM)
GPLIN_000427400	0.389	2.30E-06	171	cre-unc-95 protein	no IPS match	2	F:protein binding; F:metal ion binding
GPLIN_000428400	0.474	4.31E-07	548	protein isoform a	SignalP-TM (SIGNALP_GRAM_POSITIVE)	8	P:axon guidance; C:basal plasma membrane; P:hepatocyte growth factor receptor signaling pathway; F:hepatocyte growth factor-activated receptor activity; F:protein binding; P:cell proliferation; P:cellular metabolic process; C:integral to plasma membrane
GPLIN_000429000	0.144	2.74E-07	512		TMhelix (TMHMM); TMhelix (TMHMM); TMhelix (TMHMM); TMhelix (TMHMM); TMhelix (TMHMM); TMhelix (TMHMM); TMhelix (TMHMM); TMhelix (TMHMM); TMhelix (TMHMM); TMhelix (TMHMM); TMhelix (TMHMM); TMhelix (TMHMM)
GPLIN_000429500	0.379	4.25E-05	513	excitatory amino acid transporter 2-like	TMhelix (TMHMM); TMhelix (TMHMM); TMhelix (TMHMM); TMhelix (TMHMM); TMhelix (TMHMM); TMhelix (TMHMM); TMhelix (TMHMM); TMhelix (TMHMM); TMhelix (TMHMM); TMhelix (TMHMM)	6	P:dicarboxylic acid transport; F:sodium:dicarboxylate symporter activity; C:plasma membrane; P:L-glutamate transport; F:L-glutamate transmembrane transporter activity; C:cell projection
GPLIN_000430800	0.333	1.35E-07	668	cre-wrt- protein	no IPS match	6	P:negative regulation of vulval development; P:molting cycle, collagen and cuticulin-based cuticle; P:protein metabolic process; P:locomotion; P:embryo development ending in birth or egg hatching; P:positive regulation of multicellular organism growth
GPLIN_000431500	0.409	2.38E-04	89		no IPS match
GPLIN_000432400	0.338	1.50E-05	126		no IPS match
GPLIN_000434300	0.416	1.84E-05	362		TMhelix (TMHMM); TMhelix (TMHMM); TMhelix (TMHMM); TMhelix (TMHMM); TMhelix (TMHMM); TMhelix (TMHMM); TMhelix (TMHMM); TMhelix (TMHMM)
GPLIN_000435300	0.48	0.00398	183		TMhelix (TMHMM)
GPLIN_000437300	0.359	2.52E-07	235		no IPS match
GPLIN_000437400	0.29	3.51E-06	265		SignalP-TM (SIGNALP_GRAM_POSITIVE); SignalP-noTM (SIGNALP_EUK)
GPLIN_000440000	0.0976	4.64E-05	428	peptidase c13 family protein	SignalP-TM (SIGNALP_GRAM_POSITIVE); SignalP-noTM (SIGNALP_EUK)	3	P:embryo development ending in birth or egg hatching; F:hydrolase activity; C:intracellular part
GPLIN_000440700	0.369	9.20E-07	496	amino acid permease	TMhelix (TMHMM); TMhelix (TMHMM); TMhelix (TMHMM); TMhelix (TMHMM); TMhelix (TMHMM); TMhelix (TMHMM); TMhelix (TMHMM); TMhelix (TMHMM); TMhelix (TMHMM); TMhelix (TMHMM); TMhelix (TMHMM); TMhelix (TMHMM); TMhelix (TMHMM)	4	P:amino acid transmembrane transport; C:plasma membrane; F:amino acid transmembrane transporter activity; P:lipid storage
GPLIN_000442500	0.407	0.0033	743	sterol o-acyltransferase 1	TMhelix (TMHMM); TMhelix (TMHMM); TMhelix (TMHMM); TMhelix (TMHMM); TMhelix (TMHMM); TMhelix (TMHMM); TMhelix (TMHMM); TMhelix (TMHMM); TMhelix (TMHMM); TMhelix (TMHMM); TMhelix (TMHMM); TMhelix (TMHMM); TMhelix (TMHMM)	5	P:determination of adult lifespan; P:locomotion; P:steroid metabolic process; C:cell part; F:sterol O-acyltransferase activity
GPLIN_000443900	0.213	3.53E-05	107	poly polymerase	TMhelix (TMHMM)	8	P:gamete generation; P:positive regulation of growth rate; P:negative regulation of vulval development; P:hermaphrodite genitalia development; P:body morphogenesis; P:locomotion; P:morphogenesis of an epithelium; P:embryo development ending in birth or egg hatching
GPLIN_000444000	0.313	1.65E-06	274	17beta-hydroxysteroid dehydrogenase	TMhelix (TMHMM)	3	P:multicellular organismal development; P:reproduction; P:metabolic process
GPLIN_000444100	0.404	1.99E-04	629	protein pap-1	no IPS match	6	P:regulation of biological process; P:growth; P:nematode larval development; P:organ development; P:anatomical structure morphogenesis; P:reproductive process
GPLIN_000444500	0.458	0.00577	601	protein gcy- isoform a	TMhelix (TMHMM)	4	F:protein kinase activity; P:cyclic nucleotide biosynthetic process; F:phosphorus-oxygen lyase activity; F:nucleotide binding
GPLIN_000444600	0.462	3.31E-04	728	protein gcy-3	SignalP-TM (SIGNALP_GRAM_POSITIVE); SignalP-noTM (SIGNALP_GRAM_NEGATIVE); SignalP-noTM (SIGNALP_EUK); TMhelix (TMHMM); TMhelix (TMHMM)	6	P:intracellular signal transduction; F:protein kinase activity; P:cyclic nucleotide biosynthetic process; F:phosphorus-oxygen lyase activity; F:nucleotide binding; C:membrane
GPLIN_000444700	0.221	5.80E-04	364		TMhelix (TMHMM); TMhelix (TMHMM)
GPLIN_000445700	0.119	3.00E-08	104	venom allergen-like protein	no IPS match	4	C:extracellular region; P:aerobic electron transport chain; F:electron carrier activity; P:locomotion
GPLIN_000448800	0.121	1.34E-05	154		no IPS match
GPLIN_000450300	0.269	6.10E-06	163		no IPS match
GPLIN_000451100	0.234	8.22E-08	647	protein aat- isoform a	TMhelix (TMHMM); TMhelix (TMHMM); TMhelix (TMHMM); TMhelix (TMHMM); TMhelix (TMHMM); TMhelix (TMHMM); TMhelix (TMHMM); TMhelix (TMHMM); TMhelix (TMHMM)	4	C:membrane; P:amino acid transport; C:cell surface; P:transmembrane transport
GPLIN_000452200	0.445	0.00593	354		no IPS match
GPLIN_000457000	0.249	9.29E-05	234		no IPS match
GPLIN_000457100	0.118	1.19E-05	207	protein ugt- isoform a	no IPS match	1	F:transferase activity
GPLIN_000457200	0.349	5.17E-04	106		SignalP-noTM (SIGNALP_EUK); TMhelix (TMHMM)
GPLIN_000458300	0.377	6.72E-04	182		SignalP-noTM (SIGNALP_GRAM_NEGATIVE); SignalP-noTM (SIGNALP_EUK); SignalP-TM (SIGNALP_GRAM_POSITIVE)
GPLIN_000460800	0.499	5.07E-06	907	cre-twk-29 protein	TMhelix (TMHMM); TMhelix (TMHMM); TMhelix (TMHMM); TMhelix (TMHMM); TMhelix (TMHMM); TMhelix (TMHMM)	3	C:integral to membrane; P:potassium ion transport; F:potassium channel activity
GPLIN_000461400	0.476	1.94E-04	263		TMhelix (TMHMM); TMhelix (TMHMM); TMhelix (TMHMM); TMhelix (TMHMM)
GPLIN_000466900	0.262	1.53E-05	311		SignalP-noTM (SIGNALP_EUK)
GPLIN_000467400	0.0159	1.35E-07	264		SignalP-noTM (SIGNALP_EUK); SignalP-noTM (SIGNALP_GRAM_NEGATIVE); SignalP-TM (SIGNALP_GRAM_POSITIVE)
GPLIN_000467500	0.0995	2.65E-07	160		SignalP-noTM (SIGNALP_EUK); SignalP-noTM (SIGNALP_GRAM_NEGATIVE); SignalP-TM (SIGNALP_GRAM_POSITIVE)
GPLIN_000468800	0.478	2.29E-06	866		no IPS match
GPLIN_000469300	0.401	3.25E-04	1198		no IPS match
GPLIN_000470000	0.451	7.76E-05	79	protein sams- isoform a	no IPS match	16	P:positive regulation of growth rate; P:determination of adult lifespan; F:methionine adenosyltransferase activity; P:negative regulation of vulval development; P:hermaphrodite genitalia development; P:secretion by cell; P:one-carbon metabolic process; F:ATP binding; P:lipid storage; F:magnesium ion binding; P:positive regulation of locomotion; P:morphogenesis of an epithelium; C:cytoplasm; P:neg…
GPLIN_000470200	0.467	2.63E-04	86		SignalP-TM (SIGNALP_GRAM_POSITIVE); SignalP-noTM (SIGNALP_EUK)
GPLIN_000471600	0.387	7.33E-08	282	fmrfamide-related peptide flp-18 precursor	TMhelix (TMHMM); TMhelix (TMHMM); TMhelix (TMHMM); TMhelix (TMHMM)	2	C:extracellular region; P:neuropeptide signaling pathway
GPLIN_000472600	0.372	8.95E-07	413	btb poz domain-containing protein kctd16-like	no IPS match	1	P:embryo development ending in birth or egg hatching
GPLIN_000472700	0.484	1.12E-06	264	inositol monophosphatase 1-like	no IPS match	4	P:thermotaxis; P:protein localization; C:cytoplasm; F:inositol or phosphatidylinositol phosphatase activity
GPLIN_000476000	0.36	9.03E-05	436	protein aat- isoform b	TMhelix (TMHMM); TMhelix (TMHMM); TMhelix (TMHMM); TMhelix (TMHMM); TMhelix (TMHMM); TMhelix (TMHMM); TMhelix (TMHMM)	2	C:cell surface; P:transport
GPLIN_000476300	0.44	7.77E-06	350		no IPS match
GPLIN_000477100	0.297	2.58E-05	187		TMhelix (TMHMM); TMhelix (TMHMM); TMhelix (TMHMM); TMhelix (TMHMM)
GPLIN_000477600	0.246	7.61E-05	303		no IPS match
GPLIN_000479700	0.467	8.52E-06	243		no IPS match
GPLIN_000480100	0.474	6.27E-06	1593		TMhelix (TMHMM)
GPLIN_000483900	0.311	1.23E-06	538	atp synthase subunit mitochondrial	SignalP-TM (SIGNALP_GRAM_POSITIVE)	19	P:angiogenesis; F:proton-transporting ATPase activity, rotational mechanism; C:cilium; F:hydrogen-exporting ATPase activity, phosphorylative mechanism; P:negative regulation of cell adhesion involved in substrate-bound cell migration; F:proton-transporting ATP synthase activity, rotational mechanism; P:regulation of intracellular pH; P:ATP hydrolysis coupled proton transport; F:MHC class I protei…
GPLIN_000485100	0.344	0.00632	197		no IPS match
GPLIN_000487300	0.373	2.07E-05	146	tissue factor pathway inhibitor 2 precursor	SignalP-noTM (SIGNALP_EUK)	5	C:extracellular space; P:negative regulation of peptidase activity; C:plasma membrane; P:blood coagulation, extrinsic pathway; F:endopeptidase inhibitor activity
GPLIN_000487400	0.123	3.40E-04	176		SignalP-TM (SIGNALP_GRAM_POSITIVE); SignalP-noTM (SIGNALP_GRAM_NEGATIVE); SignalP-noTM (SIGNALP_EUK)
GPLIN_000487500	0.144	7.98E-07	187		no IPS match
GPLIN_000496100	0.45	0.00856	640	dimethylaniline monooxygenase	TMhelix (TMHMM); TMhelix (TMHMM)	6	P:embryo development ending in birth or egg hatching; C:endoplasmic reticulum membrane; F:monooxygenase activity; C:intrinsic to membrane; F:coenzyme binding; P:metabolic process
GPLIN_000496400	0.179	3.54E-04	416		no IPS match
GPLIN_000499800	0.199	4.52E-07	87		no IPS match
GPLIN_000501700	0.097	1.78E-05	303		no IPS match
GPLIN_000501800	0.129	6.58E-06	172		no IPS match
GPLIN_000502500	0.223	0.00165	903		no IPS match
GPLIN_000504600	0.385	3.26E-05	659	heat shock protein 70-c	SignalP-noTM (SIGNALP_EUK); SignalP-TM (SIGNALP_GRAM_POSITIVE)	14	P:positive regulation of growth rate; P:protein secretion; F:calcium ion binding; P:protein folding; P:cell morphogenesis; P:reproduction; F:ATP binding; P:body morphogenesis; P:nematode larval development; C:endoplasmic reticulum lumen; F:ATPase activity; P:endoplasmic reticulum unfolded protein response; P:locomotion; P:embryo development ending in birth or egg hatching
GPLIN_000507800	0.145	4.48E-04	235		SignalP-noTM (SIGNALP_GRAM_NEGATIVE); SignalP-noTM (SIGNALP_EUK); SignalP-TM (SIGNALP_GRAM_POSITIVE)
GPLIN_000508200	0.124	1.44E-06	385		SignalP-noTM (SIGNALP_EUK)
GPLIN_000508300	0.27	0.00222	91		no IPS match
GPLIN_000511100	0.123	4.60E-06	139		no IPS match
GPLIN_000513100	0.417	6.81E-05	266		TMhelix (TMHMM)
GPLIN_000515900	0.217	9.81E-04	262		no IPS match
GPLIN_000516000	0.385	1.14E-04	188		TMhelix (TMHMM); TMhelix (TMHMM); TMhelix (TMHMM); TMhelix (TMHMM)
GPLIN_000516300	0.295	5.66E-04	395	protein egl- isoform b	TMhelix (TMHMM); TMhelix (TMHMM)	3	P:potassium ion transmembrane transport; C:integral to membrane; F:potassium channel activity
GPLIN_000516500	0.458	0.00589	264		SignalP-TM (SIGNALP_EUK); TMhelix (TMHMM)
GPLIN_000517900	0.27	6.68E-08	1282	protein catp- isoform a	TMhelix (TMHMM); TMhelix (TMHMM); TMhelix (TMHMM); TMhelix (TMHMM); TMhelix (TMHMM); TMhelix (TMHMM); TMhelix (TMHMM); TMhelix (TMHMM)	2	P:dauer larval development; F:catalytic activity
GPLIN_000518000	0.348	6.04E-04	105		SignalP-TM (SIGNALP_GRAM_POSITIVE); SignalP-noTM (SIGNALP_GRAM_NEGATIVE); SignalP-noTM (SIGNALP_EUK)
GPLIN_000518500	0.0192	5.68E-06	277		SignalP-TM (SIGNALP_GRAM_POSITIVE); SignalP-noTM (SIGNALP_GRAM_NEGATIVE); SignalP-noTM (SIGNALP_EUK)
GPLIN_000518600	0.153	1.82E-07	414	calcium-binding protein	no IPS match	2	F:hydrolase activity; P:cellular process
GPLIN_000520300	0.462	3.55E-07	453	protein ucr-	SignalP-TM (SIGNALP_GRAM_POSITIVE)	1	P:embryo development
GPLIN_000521800	0.262	1.69E-05	239	matrixin family protein	no IPS match	4	F:metalloendopeptidase activity; P:proteolysis; C:extracellular matrix; F:zinc ion binding
GPLIN_000523200	0.176	7.06E-04	84		SignalP-noTM (SIGNALP_EUK); SignalP-noTM (SIGNALP_GRAM_NEGATIVE); SignalP-TM (SIGNALP_GRAM_POSITIVE); TMhelix (TMHMM)
GPLIN_000523800	0.263	7.22E-06	549	o-glycosyl hydrolase family 30 protein	SignalP-TM (SIGNALP_EUK); TMhelix (TMHMM)	1	F:catalytic activity
GPLIN_000524400	0.459	1.41E-05	929		no IPS match
GPLIN_000526800	0.17	5.52E-07	129		TMhelix (TMHMM)
GPLIN_000527000	0.355	1.32E-06	517	protein cyp-13a11	TMhelix (TMHMM); TMhelix (TMHMM)	2	P:embryo development ending in birth or egg hatching; P:positive regulation of locomotion
GPLIN_000529300	0.344	0.00265	177		SignalP-TM (SIGNALP_GRAM_POSITIVE); SignalP-TM (SIGNALP_EUK)
GPLIN_000529500	0.275	1.54E-05	160		SignalP-TM (SIGNALP_GRAM_POSITIVE)
GPLIN_000530000	0.424	8.71E-05	231		no IPS match
GPLIN_000532900	0.435	2.26E-04	204	mitochondrial hydroxyacyl-coenzyme a dehydrogenase	no IPS match	9	P:fatty acid beta-oxidation; F:3-hydroxyacyl-CoA dehydrogenase activity; P:response to insulin stimulus; C:mitochondrial matrix; P:response to activity; C:mitochondrial inner membrane; P:negative regulation of insulin secretion; F:coenzyme binding; P:response to drug
GPLIN_000533400	0.415	2.08E-04	171		no IPS match
GPLIN_000535100	0.42	1.39E-05	298		SignalP-TM (SIGNALP_GRAM_POSITIVE); SignalP-noTM (SIGNALP_GRAM_NEGATIVE); SignalP-noTM (SIGNALP_EUK); TMhelix (TMHMM)
GPLIN_000536000	0.32	1.44E-06	132		no IPS match
GPLIN_000536100	0.286	1.12E-05	96		no IPS match
GPLIN_000536400	0.0552	3.72E-07	365	beta- - partial	no IPS match	4	P:carbohydrate metabolic process; F:cation binding; F:polysaccharide binding; F:cellulase activity
GPLIN_000538400	0.449	3.39E-05	172		no IPS match
GPLIN_000539300	0.353	1.04E-04	237		no IPS match
GPLIN_000539600	0.215	0.00213	134		no IPS match
GPLIN_000539800	0.371	0.00124	416		no IPS match
GPLIN_000540100	0.382	9.88E-07	441	fad-binding protein	no IPS match	1	F:catalytic activity
GPLIN_000542300	0.322	4.09E-06	262		no IPS match
GPLIN_000544800	0.17	5.21E-04	156		no IPS match
GPLIN_000545100	0.318	1.25E-07	96		SignalP-noTM (SIGNALP_GRAM_NEGATIVE); SignalP-noTM (SIGNALP_EUK); SignalP-TM (SIGNALP_GRAM_POSITIVE); TMhelix (TMHMM)
GPLIN_000545200	0.368	0.0013	126		no IPS match
GPLIN_000546300	0.137	0.00305	413		SignalP-noTM (SIGNALP_GRAM_NEGATIVE); SignalP-TM (SIGNALP_GRAM_POSITIVE); SignalP-noTM (SIGNALP_EUK); TMhelix (TMHMM)
GPLIN_000546400	0.28	6.22E-05	431		no IPS match
GPLIN_000547600	0.22	5.79E-05	130		no IPS match
GPLIN_000547700	0.303	2.87E-05	80		SignalP-TM (SIGNALP_GRAM_POSITIVE); SignalP-noTM (SIGNALP_EUK); SignalP-noTM (SIGNALP_GRAM_NEGATIVE); TMhelix (TMHMM)
GPLIN_000547900	0.27	9.60E-06	810	patched family protein	TMhelix (TMHMM); TMhelix (TMHMM); TMhelix (TMHMM); TMhelix (TMHMM); TMhelix (TMHMM); TMhelix (TMHMM); TMhelix (TMHMM); TMhelix (TMHMM); TMhelix (TMHMM)	1	P:multicellular organismal process
GPLIN_000548000	0.275	2.28E-04	398	protein cyp-33e1	TMhelix (TMHMM)	1	F:metal ion binding
GPLIN_000550100	0.474	3.60E-04	272	protein adt- isoform c	SignalP-noTM (SIGNALP_EUK); SignalP-TM (SIGNALP_GRAM_POSITIVE); SignalP-noTM (SIGNALP_GRAM_NEGATIVE)	1	F:binding
GPLIN_000551500	0.486	5.24E-05	547	aromatic l-amino acid decarboxylase	no IPS match	8	P:sensory perception of chemical stimulus; P:locomotion involved in locomotory behavior; P:serotonin biosynthetic process; P:oviposition; F:protein binding; P:turning behavior involved in mating; F:carboxy-lyase activity; P:dopamine biosynthetic process
GPLIN_000554800	0.464	5.71E-07	508		no IPS match
GPLIN_000555200	0.484	2.37E-06	570	granzyme m	SignalP-noTM (SIGNALP_EUK); SignalP-noTM (SIGNALP_GRAM_NEGATIVE)	1	F:catalytic activity
GPLIN_000555400	0.193	9.45E-06	105		SignalP-noTM (SIGNALP_EUK); SignalP-TM (SIGNALP_GRAM_POSITIVE); SignalP-noTM (SIGNALP_GRAM_NEGATIVE)
GPLIN_000555600	0.0938	1.37E-06	575		SignalP-noTM (SIGNALP_EUK)
GPLIN_000559700	0.169	6.76E-07	80		SignalP-noTM (SIGNALP_EUK)
GPLIN_000560000	0.274	0.0257	153		SignalP-noTM (SIGNALP_EUK); SignalP-TM (SIGNALP_GRAM_POSITIVE); TMhelix (TMHMM)
GPLIN_000560700	0.387	4.59E-06	142		no IPS match
GPLIN_000560800	0.295	3.95E-04	436		SignalP-noTM (SIGNALP_EUK)
GPLIN_000561600	0.476	1.03E-06	68	ceh-12	no IPS match	7	P:central nervous system development; F:transcription regulator activity; P:regulation of transcription, DNA-dependent; F:sequence-specific DNA binding; P:axon target recognition; F:sequence-specific DNA binding transcription factor activity; C:nucleus
GPLIN_000562000	0.407	4.87E-05	799		no IPS match
GPLIN_000562100	0.323	9.02E-04	430	protein lmd-4	SignalP-noTM (SIGNALP_EUK)	3	F:chitinase activity; F:cation binding; P:chitin catabolic process
GPLIN_000570000	0.0398	7.82E-07	88		no IPS match
GPLIN_000572100	0.387	8.44E-06	115		no IPS match
GPLIN_000572300	0.226	1.12E-06	70		no IPS match
GPLIN_000572700	0.403	2.88E-06	1069	immunoglobulin i-set domain-containing protein	SignalP-TM (SIGNALP_GRAM_POSITIVE); SignalP-noTM (SIGNALP_EUK); TMhelix (TMHMM)	4	C:integral to plasma membrane; F:semaphorin receptor activity; P:dorsal/ventral axon guidance; P:anterior/posterior axon guidance
GPLIN_000573900	0.351	6.92E-06	129		SignalP-TM (SIGNALP_GRAM_POSITIVE); SignalP-TM (SIGNALP_GRAM_NEGATIVE); SignalP-noTM (SIGNALP_EUK); TMhelix (TMHMM)
GPLIN_000575100	0.267	5.88E-06	283	protein aqp- isoform b	TMhelix (TMHMM); TMhelix (TMHMM); TMhelix (TMHMM); TMhelix (TMHMM); TMhelix (TMHMM); TMhelix (TMHMM)	4	P:glycerol transport; C:cell surface; F:water channel activity; P:water transport
GPLIN_000575300	0.437	5.93E-05	275	protein twk-47	TMhelix (TMHMM); TMhelix (TMHMM); TMhelix (TMHMM)	4	P:reproduction; P:potassium ion transport; C:membrane; F:ion channel activity
GPLIN_000577100	0.426	2.91E-05	302		SignalP-noTM (SIGNALP_EUK); SignalP-noTM (SIGNALP_GRAM_NEGATIVE)
GPLIN_000577600	0.0855	4.86E-08	139		no IPS match
GPLIN_000578500	0.216	4.20E-06	343		no IPS match
GPLIN_000580700	0.348	1.25E-05	1420	rgc rgc protein kinase	TMhelix (TMHMM); TMhelix (TMHMM)	5	P:response to stimulus; P:primary metabolic process; F:lyase activity; F:kinase activity; P:cellular metabolic process
GPLIN_000585700	0.145	2.54E-07	128		SignalP-TM (SIGNALP_GRAM_POSITIVE); SignalP-noTM (SIGNALP_EUK); TMhelix (TMHMM)
GPLIN_000585900	0.365	2.76E-05	114		no IPS match
GPLIN_000586300	0.252	9.21E-06	498		TMhelix (TMHMM)
GPLIN_000587000	0.264	1.63E-07	312		TMhelix (TMHMM)
GPLIN_000589200	0.386	9.06E-04	544		no IPS match
GPLIN_000589900	0.213	0.00416	77	pinus taeda anonymous locus 0_2213_01 genomic sequence	no IPS match	1	F:transferase activity, transferring hexosyl groups
GPLIN_000590000	0.275	2.62E-07	247		TMhelix (TMHMM)
GPLIN_000590200	0.158	0.0139	285		no IPS match
GPLIN_000590700	0.272	2.53E-05	258		SignalP-noTM (SIGNALP_EUK)
GPLIN_000590800	0.475	8.29E-04	738		no IPS match
GPLIN_000591100	0.12	1.32E-06	95		SignalP-noTM (SIGNALP_EUK); SignalP-TM (SIGNALP_GRAM_POSITIVE); TMhelix (TMHMM)
GPLIN_000591700	0.103	3.66E-08	375	solute carrier family facilitated glucose transporter member 3-like	TMhelix (TMHMM); TMhelix (TMHMM); TMhelix (TMHMM); TMhelix (TMHMM); TMhelix (TMHMM); TMhelix (TMHMM); TMhelix (TMHMM); TMhelix (TMHMM)	7	P:transmembrane transport; C:intracellular membrane-bounded organelle; C:integral to membrane; P:hexose transport; C:plasma membrane part; F:glucose transmembrane transporter activity; C:cytoplasm
GPLIN_000591800	0.0852	1.05E-06	448		SignalP-TM (SIGNALP_GRAM_POSITIVE); SignalP-noTM (SIGNALP_EUK)
GPLIN_000591900	0.484	9.15E-04	197		no IPS match
GPLIN_000592400	0.428	1.55E-05	337		no IPS match
GPLIN_000594000	0.181	7.91E-06	538		TMhelix (TMHMM)
GPLIN_000594500	0.325	7.97E-06	219		no IPS match
GPLIN_000596200	0.253	1.16E-04	1123	recepotor type guanyly cyclase	SignalP-TM (SIGNALP_GRAM_POSITIVE); SignalP-noTM (SIGNALP_GRAM_NEGATIVE); SignalP-noTM (SIGNALP_EUK); TMhelix (TMHMM); TMhelix (TMHMM)	7	F:protein kinase activity; P:cyclic nucleotide biosynthetic process; F:phosphorus-oxygen lyase activity; F:nucleotide binding; P:phosphorylation; P:signal transduction; C:membrane
GPLIN_000596800	0.219	2.39E-06	163		no IPS match
GPLIN_000597100	0.138	9.28E-07	113		no IPS match
GPLIN_000597800	0.139	7.53E-05	207	e3 ubiquitin-protein ligase lrsam1	no IPS match	2	F:binding; C:intracellular
GPLIN_000599000	0.034	4.22E-06	187		SignalP-TM (SIGNALP_GRAM_POSITIVE); SignalP-noTM (SIGNALP_EUK); SignalP-TM (SIGNALP_GRAM_NEGATIVE); TMhelix (TMHMM)
GPLIN_000599100	0.167	1.18E-05	258	expansin partial	no IPS match	2	F:hydrolase activity, hydrolyzing O-glycosyl compounds; F:polysaccharide binding
GPLIN_000599200	0.172	2.24E-06	281	expansin partial	SignalP-noTM (SIGNALP_EUK); SignalP-noTM (SIGNALP_GRAM_NEGATIVE); SignalP-TM (SIGNALP_GRAM_POSITIVE)	2	F:hydrolase activity, hydrolyzing O-glycosyl compounds; F:polysaccharide binding
GPLIN_000599600	0.101	1.22E-05	182		SignalP-noTM (SIGNALP_EUK)
GPLIN_000599800	0.27	1.91E-06	340		TMhelix (TMHMM)
GPLIN_000602000	0.33	3.10E-05	435	protein lgc-51	TMhelix (TMHMM); TMhelix (TMHMM); TMhelix (TMHMM); TMhelix (TMHMM)	2	P:transport; C:membrane
GPLIN_000602100	0.34	1.44E-06	308	protein npr-32	TMhelix (TMHMM); TMhelix (TMHMM); TMhelix (TMHMM)	2	F:signal transducer activity; P:signal transduction
GPLIN_000603800	0.291	1.45E-05	815	protein phosphatase 1	TMhelix (TMHMM); TMhelix (TMHMM)	1	P:reproduction
GPLIN_000604100	0.415	3.44E-05	1013	inactive phospholipase c-like protein 2	no IPS match	2	P:pronuclear migration; F:phosphoric diester hydrolase activity
GPLIN_000604400	0.383	0.00158	468		SignalP-TM (SIGNALP_EUK); TMhelix (TMHMM)
GPLIN_000606200	0.344	6.72E-05	402	sodium-coupled monocarboxylate transporter 1-like	TMhelix (TMHMM); TMhelix (TMHMM); TMhelix (TMHMM); TMhelix (TMHMM); TMhelix (TMHMM); TMhelix (TMHMM); TMhelix (TMHMM)	2	P:transport; P:striated muscle myosin thick filament assembly
GPLIN_000608100	0.0648	1.52E-05	310		SignalP-TM (SIGNALP_GRAM_POSITIVE); SignalP-noTM (SIGNALP_EUK)
GPLIN_000609400	0.261	1.39E-04	259		SignalP-noTM (SIGNALP_GRAM_NEGATIVE); SignalP-noTM (SIGNALP_EUK); SignalP-TM (SIGNALP_GRAM_POSITIVE)
GPLIN_000610000	0.143	2.13E-05	228		no IPS match
GPLIN_000610300	0.173	1.90E-06	72		no IPS match
GPLIN_000612200	0.21	8.12E-05	89		TMhelix (TMHMM)
GPLIN_000614700	0.222	2.26E-05	130		no IPS match
GPLIN_000615600	0.378	6.57E-06	86		no IPS match
GPLIN_000616300	0.334	2.95E-04	450	beta- -endoglucanase-1 precursor	SignalP-noTM (SIGNALP_EUK); SignalP-TM (SIGNALP_GRAM_POSITIVE); SignalP-noTM (SIGNALP_GRAM_NEGATIVE)	4	F:carbohydrate binding; P:carbohydrate metabolic process; F:cation binding; F:cellulase activity
GPLIN_000616400	0.317	4.08E-05	475		TMhelix (TMHMM)
GPLIN_000617700	0.293	1.10E-04	208		SignalP-TM (SIGNALP_GRAM_POSITIVE); SignalP-noTM (SIGNALP_EUK); SignalP-noTM (SIGNALP_GRAM_NEGATIVE)
GPLIN_000618000	0.481	8.80E-05	506	protein lgc- isoform b	SignalP-noTM (SIGNALP_EUK); TMhelix (TMHMM)	5	F:ion channel activity; C:membrane part; C:synapse; P:transport; C:plasma membrane
GPLIN_000618200	0.221	5.41E-06	621	protein lgc- isoform a	SignalP-noTM (SIGNALP_EUK); TMhelix (TMHMM); TMhelix (TMHMM); TMhelix (TMHMM); TMhelix (TMHMM); TMhelix (TMHMM)	5	F:ion channel activity; C:membrane part; C:synapse; P:transport; C:plasma membrane
GPLIN_000618300	0.113	4.34E-07	432		SignalP-noTM (SIGNALP_EUK)
GPLIN_000619200	0.234	8.56E-05	389		no IPS match
GPLIN_000619600	0.306	3.34E-08	100		no IPS match
GPLIN_000625000	0.261	0.00166	145		no IPS match
GPLIN_000625300	0.442	0.00666	317		TMhelix (TMHMM); TMhelix (TMHMM); TMhelix (TMHMM); TMhelix (TMHMM); TMhelix (TMHMM); TMhelix (TMHMM); TMhelix (TMHMM)
GPLIN_000625400	0.29	1.74E-07	198		SignalP-noTM (SIGNALP_EUK)
GPLIN_000625500	0.446	6.42E-04	253		SignalP-noTM (SIGNALP_EUK); SignalP-TM (SIGNALP_GRAM_POSITIVE)
GPLIN_000626100	0.422	0.00192	2326		no IPS match
GPLIN_000626900	0.344	4.79E-04	271		no IPS match
GPLIN_000627800	0.157	1.58E-04	596		no IPS match
GPLIN_000628000	0.451	0.00237	88		SignalP-noTM (SIGNALP_EUK); SignalP-TM (SIGNALP_GRAM_POSITIVE); TMhelix (TMHMM)
GPLIN_000628100	0.177	0.00672	68		SignalP-TM (SIGNALP_GRAM_POSITIVE); SignalP-noTM (SIGNALP_GRAM_NEGATIVE); SignalP-noTM (SIGNALP_EUK)
GPLIN_000632400	0.149	8.83E-05	331		TMhelix (TMHMM)
GPLIN_000635000	0.266	7.80E-05	107	o-glycosyl hydrolase family 30 protein	no IPS match	3	F:hydrolase activity, acting on glycosyl bonds; P:cellular process; P:primary metabolic process
GPLIN_000635200	0.143	3.23E-06	127		SignalP-TM (SIGNALP_GRAM_POSITIVE); SignalP-noTM (SIGNALP_EUK); TMhelix (TMHMM)
GPLIN_000637900	0.398	0.0018	137		no IPS match
GPLIN_000638000	0.0734	1.10E-06	168		no IPS match
GPLIN_000638100	0.0819	3.49E-06	404		SignalP-noTM (SIGNALP_EUK); SignalP-noTM (SIGNALP_GRAM_NEGATIVE); SignalP-TM (SIGNALP_GRAM_POSITIVE)
GPLIN_000638300	0.239	3.74E-06	73		SignalP-noTM (SIGNALP_EUK); SignalP-noTM (SIGNALP_GRAM_NEGATIVE); SignalP-TM (SIGNALP_GRAM_POSITIVE)
GPLIN_000638800	0.271	8.53E-05	174		SignalP-noTM (SIGNALP_EUK); SignalP-TM (SIGNALP_GRAM_POSITIVE)
GPLIN_000641200	0.264	1.97E-04	568		SignalP-noTM (SIGNALP_EUK)
GPLIN_000642000	0.448	3.49E-06	534	hypothetical tyrosinase-like protein in chromosome	no IPS match	1	F:binding
GPLIN_000643500	0.357	1.30E-06	80		no IPS match
GPLIN_000645000	0.116	1.94E-05	202		no IPS match
GPLIN_000646500	0.235	0.00106	513		no IPS match
GPLIN_000647000	0.5	2.42E-05	130	isobutyryl- mitochondrial	no IPS match	3	F:flavin adenine dinucleotide binding; P:oxidation-reduction process; F:acyl-CoA dehydrogenase activity
GPLIN_000647200	0.499	3.07E-04	340	short chain dehydrogenase reductase family protein	TMhelix (TMHMM); TMhelix (TMHMM); TMhelix (TMHMM)	6	P:embryo development; P:molting cycle; P:female genitalia development; P:regulation of hormone metabolic process; P:determination of adult lifespan; F:catalytic activity
GPLIN_000647600	0.461	2.45E-08	729	short chain dehydrogenase reductase family protein	no IPS match	6	P:embryo development; P:molting cycle; P:female genitalia development; P:regulation of hormone metabolic process; P:determination of adult lifespan; F:catalytic activity
GPLIN_000651300	0.417	7.36E-06	464		TMhelix (TMHMM)
GPLIN_000651700	0.402	4.61E-07	82		no IPS match
GPLIN_000652500	0.4	3.65E-05	280	synthetic ubiquitin	SignalP-TM (SIGNALP_GRAM_POSITIVE); SignalP-noTM (SIGNALP_EUK); SignalP-noTM (SIGNALP_GRAM_NEGATIVE)	35	P:viral process; P:endosomal transport; P:negative regulation of ubiquitin-protein ligase activity involved in mitotic cell cycle; P:MyD88-independent toll-like receptor signaling pathway; P:positive regulation of I-kappaB kinase/NF-kappaB cascade; P:DNA repair; P:toll-like receptor 3 signaling pathway; P:M/G1 transition of mitotic cell cycle; P:toll-like receptor 4 signaling pathway; P:Toll sign…
GPLIN_000652600	0.499	0.0134	455	poly a polymerase	no IPS match	1	F:transferase activity
GPLIN_000653700	0.368	8.50E-06	87	thioredoxin peroxidase	no IPS match	10	P:hydrogen peroxide catabolic process; P:oxidation-reduction process; P:determination of adult lifespan; P:response to metal ion; P:heat acclimation; P:cell redox homeostasis; P:negative regulation of transcription from RNA polymerase II promoter; F:thioredoxin peroxidase activity; C:cytoplasm; P:positive regulation of multicellular organism growth
GPLIN_000654600	0.468	1.51E-06	625	synaptic vesicular amine transporter-like	TMhelix (TMHMM); TMhelix (TMHMM); TMhelix (TMHMM); TMhelix (TMHMM); TMhelix (TMHMM); TMhelix (TMHMM); TMhelix (TMHMM); TMhelix (TMHMM); TMhelix (TMHMM); TMhelix (TMHMM)	11	P:transmembrane transport; P:response to oxidative stress; P:determination of adult lifespan; C:peroxisome; C:integral to membrane; C:synaptic vesicle; F:catalase activity; F:monoamine transmembrane transporter activity; P:feeding behavior; P:monoamine transport; P:dopamine biosynthetic process
GPLIN_000657200	0.248	3.34E-04	255		SignalP-noTM (SIGNALP_EUK); SignalP-TM (SIGNALP_GRAM_POSITIVE)
GPLIN_000657400	0.265	2.77E-05	231		no IPS match
GPLIN_000657900	0.367	3.76E-05	280		no IPS match
GPLIN_000658500	0.191	0.00195	123		SignalP-noTM (SIGNALP_EUK); SignalP-TM (SIGNALP_GRAM_POSITIVE)
GPLIN_000659000	0.411	1.60E-06	428	cre-tyr-3 protein	no IPS match	3	F:protein binding; F:dopachrome isomerase activity; P:cellular metabolic process
GPLIN_000659100	0.261	8.84E-06	87	cre-tyr-4 protein	no IPS match	1	F:protein binding
GPLIN_000659300	0.458	1.95E-04	215	cre-tyr-3 protein	no IPS match	2	F:catalytic activity; F:binding
GPLIN_000659700	0.43	3.81E-04	307		no IPS match
GPLIN_000660500	0.379	8.46E-05	1322		no IPS match
GPLIN_000660600	0.394	1.60E-05	162		no IPS match
GPLIN_000661200	0.259	1.74E-04	290		SignalP-noTM (SIGNALP_EUK); TMhelix (TMHMM)
GPLIN_000662500	0.11	3.76E-06	180		SignalP-noTM (SIGNALP_EUK)
GPLIN_000666500	0.264	1.00E-05	465		no IPS match
GPLIN_000666800	0.295	6.63E-04	519	cre-twk-32 protein	TMhelix (TMHMM); TMhelix (TMHMM); TMhelix (TMHMM); TMhelix (TMHMM); TMhelix (TMHMM)	2	P:ion transport; C:cell part
GPLIN_000667900	0.491	7.64E-05	87		TMhelix (TMHMM)
GPLIN_000668700	0.402	1.41E-05	194		SignalP-TM (SIGNALP_GRAM_POSITIVE); SignalP-noTM (SIGNALP_GRAM_NEGATIVE); SignalP-noTM (SIGNALP_EUK)
GPLIN_000670900	0.476	9.64E-05	89		SignalP-noTM (SIGNALP_EUK)
GPLIN_000671100	0.464	6.45E-06	173		no IPS match
GPLIN_000671800	0.44	1.31E-04	455	protein hmit-	SignalP-TM (SIGNALP_GRAM_POSITIVE); TMhelix (TMHMM); TMhelix (TMHMM); TMhelix (TMHMM); TMhelix (TMHMM); TMhelix (TMHMM); TMhelix (TMHMM); TMhelix (TMHMM); TMhelix (TMHMM)	1	P:transport
GPLIN_000672000	0.321	1.09E-04	105		SignalP-TM (SIGNALP_GRAM_POSITIVE); SignalP-noTM (SIGNALP_EUK); TMhelix (TMHMM); TMhelix (TMHMM)
GPLIN_000673000	0.324	0.00122	434	pectate lyase 1	SignalP-noTM (SIGNALP_EUK)	2	C:extracellular region; F:pectate lyase activity
GPLIN_000674700	0.377	2.84E-06	87		no IPS match
GPLIN_000676600	0.168	3.46E-04	337		TMhelix (TMHMM)
GPLIN_000679400	0.124	9.69E-05	455		SignalP-TM (SIGNALP_GRAM_POSITIVE); SignalP-noTM (SIGNALP_GRAM_NEGATIVE); SignalP-noTM (SIGNALP_EUK); TMhelix (TMHMM)
GPLIN_000681000	0.393	1.03E-05	442	protein npr- isoform a	TMhelix (TMHMM); TMhelix (TMHMM); TMhelix (TMHMM); TMhelix (TMHMM); TMhelix (TMHMM)	1	P:G-protein coupled receptor signaling pathway
GPLIN_000683400	0.142	3.66E-07	211		SignalP-TM (SIGNALP_EUK); TMhelix (TMHMM)
GPLIN_000683800	0.497	0.00141	142		SignalP-noTM (SIGNALP_GRAM_NEGATIVE); SignalP-noTM (SIGNALP_EUK); SignalP-TM (SIGNALP_GRAM_POSITIVE); TMhelix (TMHMM)
GPLIN_000684300	0.476	0.00643	122		TMhelix (TMHMM)
GPLIN_000688100	0.334	3.69E-06	518	vesicular acetylcholine transporter unc-17	TMhelix (TMHMM); TMhelix (TMHMM); TMhelix (TMHMM); TMhelix (TMHMM); TMhelix (TMHMM); TMhelix (TMHMM); TMhelix (TMHMM); TMhelix (TMHMM); TMhelix (TMHMM); TMhelix (TMHMM)	14	F:acetylcholine transmembrane transporter activity; P:acetylcholine transport; C:neuron projection; F:drug transmembrane transporter activity; P:regulation of pharyngeal pumping; P:drug transmembrane transport; P:synaptic transmission, cholinergic; F:transferase activity; C:integral to synaptic vesicle membrane; P:nematode larval development; P:regulation of locomotion; P:regulation of muscle con…
GPLIN_000694900	0.359	1.03E-04	425	beta- -endoglucanase-1 precursor	SignalP-noTM (SIGNALP_GRAM_NEGATIVE); SignalP-TM (SIGNALP_GRAM_POSITIVE); SignalP-noTM (SIGNALP_EUK)	3	F:carbohydrate binding; P:metabolic process; F:hydrolase activity, hydrolyzing O-glycosyl compounds
GPLIN_000695100	0.309	1.73E-07	70		no IPS match
GPLIN_000696400	0.422	2.53E-05	459		SignalP-TM (SIGNALP_GRAM_POSITIVE)
GPLIN_000696800	0.286	6.42E-07	267		SignalP-noTM (SIGNALP_GRAM_NEGATIVE); SignalP-TM (SIGNALP_GRAM_POSITIVE); SignalP-noTM (SIGNALP_EUK)
GPLIN_000698600	0.479	5.45E-04	149		no IPS match
GPLIN_000698900	0.0949	7.96E-05	174		no IPS match
GPLIN_000699200	0.481	0.00387	81	myo- partial	no IPS match	3	C:myosin complex; F:ATP binding; F:motor activity
GPLIN_000699800	0.383	2.38E-05	162		TMhelix (TMHMM); TMhelix (TMHMM); TMhelix (TMHMM)
GPLIN_000700000	0.411	4.69E-05	162		SignalP-TM (SIGNALP_GRAM_POSITIVE); TMhelix (TMHMM)
GPLIN_000700200	0.147	5.37E-04	87		TMhelix (TMHMM); TMhelix (TMHMM)
GPLIN_000701800	0.402	4.03E-06	434		SignalP-noTM (SIGNALP_EUK); SignalP-TM (SIGNALP_GRAM_POSITIVE); SignalP-noTM (SIGNALP_GRAM_NEGATIVE)
GPLIN_000706100	0.43	1.17E-05	476		TMhelix (TMHMM); TMhelix (TMHMM); TMhelix (TMHMM); TMhelix (TMHMM); TMhelix (TMHMM); TMhelix (TMHMM); TMhelix (TMHMM)
GPLIN_000706400	0.311	1.18E-04	157		no IPS match
GPLIN_000706700	0.395	0.00531	178		no IPS match
GPLIN_000707300	0.451	1.89E-04	521	glutathione synthetase	SignalP-noTM (SIGNALP_EUK)	3	P:embryo development ending in birth or egg hatching; P:nematode larval development; P:positive regulation of growth rate
GPLIN_000707700	0.495	4.58E-05	972	protein lmd-4	SignalP-noTM (SIGNALP_EUK)	5	F:hydrolase activity, hydrolyzing O-glycosyl compounds; P:carbohydrate metabolic process; F:binding; P:macromolecule metabolic process; P:catabolic process
GPLIN_000708500	0.272	0.00729	454		TMhelix (TMHMM); TMhelix (TMHMM)
GPLIN_000708600	0.399	7.08E-07	199		no IPS match
GPLIN_000708700	0.366	2.42E-04	166		no IPS match
GPLIN_000708800	0.412	4.74E-06	389	protein ggr-3	SignalP-noTM (SIGNALP_EUK); TMhelix (TMHMM); TMhelix (TMHMM); TMhelix (TMHMM); TMhelix (TMHMM)	1	C:membrane
GPLIN_000709300	0.424	1.65E-05	760		no IPS match
GPLIN_000711500	0.434	2.67E-05	821		no IPS match
GPLIN_000712300	0.459	7.09E-05	1873	four domain-type voltage-gated ion channel alpha-1 subunit	SignalP-TM (SIGNALP_GRAM_POSITIVE); TMhelix (TMHMM); TMhelix (TMHMM); TMhelix (TMHMM); TMhelix (TMHMM); TMhelix (TMHMM); TMhelix (TMHMM); TMhelix (TMHMM); TMhelix (TMHMM); TMhelix (TMHMM); TMhelix (TMHMM); TMhelix (TMHMM); TMhelix (TMHMM); TMhelix (TMHMM); TMhelix (TMHMM); TMhelix (TMHMM); TMhelix (TMHMM); TMhelix (TMHMM)	5	P:positive regulation of synaptic transmission, GABAergic; P:positive regulation of locomotion; P:transport; C:membrane; P:positive regulation of synaptic transmission, cholinergic
GPLIN_000712500	0.444	5.68E-06	273		no IPS match
GPLIN_000713800	0.494	3.84E-04	542		SignalP-noTM (SIGNALP_EUK)
GPLIN_000713900	0.462	1.30E-06	1123		no IPS match
GPLIN_000715600	0.464	6.86E-08	247	ras-related protein rab-2-like	no IPS match	21	C:Golgi membrane; P:engulfment of apoptotic cell; C:phagocytic vesicle; C:endoplasmic reticulum-Golgi intermediate compartment membrane; P:nucleocytoplasmic transport; P:regulation of transcription, DNA-dependent; P:locomotion; P:phagolysosome assembly; F:GTP binding; C:lysosome; C:endoplasmic reticulum membrane; F:sphingomyelin phosphodiesterase activity; P:intracellular protein transport; P:sma…
GPLIN_000716200	0.371	0.00506	452		TMhelix (TMHMM); TMhelix (TMHMM); TMhelix (TMHMM); TMhelix (TMHMM); TMhelix (TMHMM); TMhelix (TMHMM); TMhelix (TMHMM)
GPLIN_000716400	0.488	2.38E-04	235		TMhelix (TMHMM); TMhelix (TMHMM); TMhelix (TMHMM)
GPLIN_000717500	0.364	4.80E-04	344		TMhelix (TMHMM); TMhelix (TMHMM); TMhelix (TMHMM); TMhelix (TMHMM)
GPLIN_000717600	0.488	2.01E-04	144		no IPS match
GPLIN_000717700	0.368	2.52E-06	291	h+ transporting atp synthase gamma subunit	no IPS match	9	C:proton-transporting ATP synthase complex, catalytic core F(1); F:hydrogen ion transmembrane transporter activity; F:ATPase activity, coupled to transmembrane movement of ions; P:ATP biosynthetic process; P:phagocytosis, engulfment; F:protein binding; P:embryo development ending in birth or egg hatching; C:lipid particle; P:proton transport
GPLIN_000718700	0.497	2.28E-04	116		no IPS match
GPLIN_000718800	0.481	1.87E-04	78		no IPS match
GPLIN_000718900	0.464	1.56E-04	265		no IPS match
GPLIN_000723500	0.264	1.07E-06	195	haloacid dehalogenase subfamily variant 3 with third motif having dd or ed	no IPS match	1	F:catalytic activity
GPLIN_000724000	0.432	0.00319	123		SignalP-TM (SIGNALP_GRAM_POSITIVE); SignalP-noTM (SIGNALP_GRAM_NEGATIVE); SignalP-noTM (SIGNALP_EUK)
GPLIN_000724100	0.243	0.00109	106		no IPS match
GPLIN_000727300	0.33	8.34E-05	595		no IPS match
GPLIN_000729600	0.437	4.16E-04	457	protein col-165	TMhelix (TMHMM)	1	P:multicellular organismal process
GPLIN_000730200	0.391	0.0164	98		TMhelix (TMHMM); TMhelix (TMHMM)
GPLIN_000731100	0.123	3.08E-04	118		no IPS match
GPLIN_000731200	0.0985	0.00102	172		no IPS match
GPLIN_000731300	0.0861	2.19E-04	118		no IPS match
GPLIN_000731400	0.0767	1.58E-06	383		no IPS match
GPLIN_000731600	0.494	9.02E-06	604	fumarate mitochondrial-like	no IPS match	13	C:cell junction; P:positive regulation of growth rate; P:homeostasis of number of cells within a tissue; C:mitochondrion; P:reproduction; P:tricarboxylic acid cycle; F:fumarate hydratase activity; P:nematode larval development; F:protein binding; C:tricarboxylic acid cycle enzyme complex; P:receptor-mediated endocytosis; P:embryo development ending in birth or egg hatching; P:fumarate metabolic p…
GPLIN_000733500	0.471	7.85E-05	831		SignalP-noTM (SIGNALP_EUK); TMhelix (TMHMM)
GPLIN_000733600	0.485	1.99E-05	248		SignalP-TM (SIGNALP_EUK); TMhelix (TMHMM)
GPLIN_000734700	0.459	4.26E-04	123		TMhelix (TMHMM)
GPLIN_000734800	0.411	0.00534	491	o-glycosyl hydrolase family 30 protein	SignalP-noTM (SIGNALP_GRAM_NEGATIVE); SignalP-TM (SIGNALP_GRAM_POSITIVE); SignalP-noTM (SIGNALP_EUK); TMhelix (TMHMM)	1	F:catalytic activity
GPLIN_000735800	0.24	8.60E-05	1243	protein sel-2	TMhelix (TMHMM); TMhelix (TMHMM); TMhelix (TMHMM); TMhelix (TMHMM); TMhelix (TMHMM)	11	P:protein localization; F:protein kinase A binding; P:compound eye cone cell differentiation; C:cytoplasmic membrane-bounded vesicle; C:plasma membrane; C:lysosome; P:endosomal transport; P:signal transduction; C:integral to membrane; C:endoplasmic reticulum; C:trans-Golgi network
GPLIN_000738800	0.469	7.42E-06	150		SignalP-noTM (SIGNALP_EUK); SignalP-noTM (SIGNALP_GRAM_NEGATIVE)
GPLIN_000740200	0.494	0.0178	253		TMhelix (TMHMM); TMhelix (TMHMM); TMhelix (TMHMM); TMhelix (TMHMM); TMhelix (TMHMM)
GPLIN_000740500	0.227	7.84E-07	73		SignalP-noTM (SIGNALP_EUK); SignalP-noTM (SIGNALP_GRAM_NEGATIVE); SignalP-TM (SIGNALP_GRAM_POSITIVE)
GPLIN_000741500	0.234	6.68E-06	241	prostatic acid phosphatase-like	no IPS match	4	F:acid phosphatase activity; P:skeletal system development; C:lysosome; P:lysosome organization
GPLIN_000741800	0.389	1.25E-04	1933	four domain-type voltage-gated ion channel alpha-1 subunit	TMhelix (TMHMM); TMhelix (TMHMM); TMhelix (TMHMM); TMhelix (TMHMM); TMhelix (TMHMM); TMhelix (TMHMM); TMhelix (TMHMM); TMhelix (TMHMM); TMhelix (TMHMM); TMhelix (TMHMM); TMhelix (TMHMM); TMhelix (TMHMM); TMhelix (TMHMM); TMhelix (TMHMM); TMhelix (TMHMM); TMhelix (TMHMM); TMhelix (TMHMM); TMhelix (TMHMM)	5	P:positive regulation of synaptic transmission, GABAergic; P:positive regulation of locomotion; P:transport; C:membrane; P:positive regulation of synaptic transmission, cholinergic
GPLIN_000743100	0.427	5.26E-05	507	protein cyp-33c1	TMhelix (TMHMM)	1	P:positive regulation of growth rate
GPLIN_000743600	0.49	0.00847	308		no IPS match
GPLIN_000744000	0.164	2.65E-06	209		SignalP-TM (SIGNALP_GRAM_POSITIVE); SignalP-noTM (SIGNALP_GRAM_NEGATIVE); SignalP-noTM (SIGNALP_EUK)
GPLIN_000744700	0.241	5.30E-07	125		no IPS match
GPLIN_000745300	0.449	6.39E-05	539		TMhelix (TMHMM); TMhelix (TMHMM); TMhelix (TMHMM); TMhelix (TMHMM); TMhelix (TMHMM); TMhelix (TMHMM); TMhelix (TMHMM); TMhelix (TMHMM); TMhelix (TMHMM); TMhelix (TMHMM); TMhelix (TMHMM)
GPLIN_000745700	0.475	1.25E-05	474		SignalP-noTM (SIGNALP_EUK); TMhelix (TMHMM); TMhelix (TMHMM)
GPLIN_000745800	0.144	1.51E-06	274		no IPS match
GPLIN_000746500	0.386	8.79E-05	167		no IPS match
GPLIN_000747800	0.279	2.31E-06	103	collagen alpha-1 chain-like	SignalP-noTM (SIGNALP_EUK)	7	P:embryo development ending in birth or egg hatching; P:nematode larval development; C:collagen type IV; P:positive regulation of multicellular organism growth; P:reproduction; P:inductive cell migration; F:extracellular matrix structural constituent conferring tensile strength
GPLIN_000749800	0.27	7.42E-06	205		no IPS match
GPLIN_000750500	0.289	2.53E-06	119		no IPS match
GPLIN_000754200	0.305	9.61E-05	154	ring finger	no IPS match	2	P:response to chitin; F:metal ion binding
GPLIN_000755200	0.263	1.82E-05	315	beta- -endoglucanase-1 precursor	SignalP-noTM (SIGNALP_EUK); SignalP-TM (SIGNALP_GRAM_POSITIVE); TMhelix (TMHMM)	3	F:carbohydrate binding; P:metabolic process; F:hydrolase activity, hydrolyzing O-glycosyl compounds
GPLIN_000758000	0.0681	0.0223	95		no IPS match
GPLIN_000758200	0.217	4.03E-05	437		SignalP-noTM (SIGNALP_EUK); SignalP-TM (SIGNALP_GRAM_POSITIVE)
GPLIN_000761300	0.266	1.28E-07	109		SignalP-TM (SIGNALP_GRAM_NEGATIVE); SignalP-TM (SIGNALP_EUK); SignalP-TM (SIGNALP_GRAM_POSITIVE); TMhelix (TMHMM)
GPLIN_000765900	0.454	8.35E-06	149		no IPS match
GPLIN_000766000	0.439	2.20E-04	150		no IPS match
GPLIN_000767400	0.285	6.94E-04	192		no IPS match
GPLIN_000768100	0.476	3.21E-05	486	protein kin- isoform b	no IPS match	6	P:nematode larval development; P:phosphorylation; P:oviposition; F:protein kinase activity; F:nucleotide binding; P:morphogenesis of an epithelium
GPLIN_000770100	0.439	0.0021	93		SignalP-noTM (SIGNALP_EUK); TMhelix (TMHMM)
GPLIN_000776500	0.33	3.48E-05	250		no IPS match
GPLIN_000776700	0.33	3.52E-07	241		SignalP-TM (SIGNALP_GRAM_POSITIVE); SignalP-noTM (SIGNALP_EUK); SignalP-noTM (SIGNALP_GRAM_NEGATIVE)
GPLIN_000778400	0.419	1.39E-04	424		TMhelix (TMHMM); TMhelix (TMHMM); TMhelix (TMHMM); TMhelix (TMHMM); TMhelix (TMHMM); TMhelix (TMHMM)
GPLIN_000778700	0.292	2.60E-05	297	nematode cuticle collagen n-terminal domain containing protein	TMhelix (TMHMM)	3	F:structural constituent of cuticle; C:collagen; C:integral to membrane
GPLIN_000779000	0.127	5.40E-05	921	beta- - partial	no IPS match	3	P:metabolic process; F:hydrolase activity, hydrolyzing O-glycosyl compounds; F:binding
GPLIN_000779100	0.319	0.00387	580	importin alpha 3	SignalP-TM (SIGNALP_GRAM_POSITIVE); SignalP-noTM (SIGNALP_EUK); SignalP-noTM (SIGNALP_GRAM_NEGATIVE)	1	F:binding
GPLIN_000779200	0.134	2.30E-05	730	beta- -endoglucanase	SignalP-noTM (SIGNALP_EUK)	3	P:carbohydrate metabolic process; F:cellulase activity; F:cation binding
GPLIN_000783000	0.224	7.03E-04	168	beta- -galactosyltransferase 3-like	SignalP-TM (SIGNALP_GRAM_POSITIVE)	4	C:Golgi apparatus; F:galactosyltransferase activity; P:cellular protein metabolic process; C:membrane
GPLIN_000783100	0.234	6.99E-07	139		no IPS match
GPLIN_000783200	0.219	0.0072	127		no IPS match
GPLIN_000783800	0.336	1.70E-06	600		TMhelix (TMHMM); TMhelix (TMHMM); TMhelix (TMHMM); TMhelix (TMHMM); TMhelix (TMHMM); TMhelix (TMHMM); TMhelix (TMHMM); TMhelix (TMHMM); TMhelix (TMHMM); TMhelix (TMHMM); TMhelix (TMHMM)
GPLIN_000784600	0.424	0.00155	241	death associated protein	no IPS match	1	F:transferase activity, transferring phosphorus-containing groups
GPLIN_000784700	0.196	2.64E-06	79		SignalP-TM (SIGNALP_GRAM_POSITIVE); SignalP-noTM (SIGNALP_EUK); TMhelix (TMHMM); TMhelix (TMHMM)
GPLIN_000786500	0.22	1.26E-05	256		no IPS match
GPLIN_000786600	0.111	0.0126	112		no IPS match
GPLIN_000787200	0.263	0.0042	196		TMhelix (TMHMM); TMhelix (TMHMM); TMhelix (TMHMM); TMhelix (TMHMM)
GPLIN_000789300	0.364	5.17E-04	102		no IPS match
GPLIN_000789800	0.476	8.20E-05	1143		no IPS match
GPLIN_000792500	0.341	3.98E-04	273		TMhelix (TMHMM)
GPLIN_000793000	0.412	3.63E-06	99		no IPS match
GPLIN_000793100	0.259	2.00E-04	141		SignalP-noTM (SIGNALP_EUK)
GPLIN_000794200	0.306	3.41E-04	165		no IPS match
GPLIN_000794500	0.445	0.0119	345		no IPS match
GPLIN_000797600	0.264	2.22E-06	333		no IPS match
GPLIN_000797800	0.495	0.0087	680	cholinesterase precursor	TMhelix (TMHMM)	6	P:cellular process; P:response to stimulus; F:carboxylic ester hydrolase activity; P:metabolic process; C:cell part; P:neurological system process
GPLIN_000800100	0.228	1.24E-05	395		no IPS match
GPLIN_000806400	0.106	7.54E-06	541		no IPS match
GPLIN_000806900	0.308	1.05E-06	379	cuticular collagen	no IPS match	3	P:body morphogenesis; P:positive regulation of growth rate; P:locomotion
GPLIN_000807000	0.221	3.07E-04	201		SignalP-noTM (SIGNALP_EUK)
GPLIN_000807100	0.168	1.89E-05	325		SignalP-noTM (SIGNALP_EUK); TMhelix (TMHMM); TMhelix (TMHMM)
GPLIN_000812600	0.018	8.15E-09	86		SignalP-noTM (SIGNALP_GRAM_NEGATIVE); SignalP-noTM (SIGNALP_EUK); SignalP-TM (SIGNALP_GRAM_POSITIVE); TMhelix (TMHMM)
GPLIN_000813100	0.391	1.55E-06	162	cre-hsp- protein	TMhelix (TMHMM)	13	P:negative regulation of intracellular transport; F:heat shock protein binding; P:protein folding; P:protein homooligomerization; P:reproduction; P:response to heat; ; P:cellular response to magnetism; F:unfolded protein binding; F:protein homodimerization activity; C:cytoplasm; P:muscle contraction; C:nucleus
GPLIN_000813200	0.365	4.74E-07	125		no IPS match
GPLIN_000813300	0.268	5.57E-06	288		SignalP-noTM (SIGNALP_EUK)
GPLIN_000813500	0.352	2.99E-04	1544		TMhelix (TMHMM); TMhelix (TMHMM)
GPLIN_000816600	0.499	3.69E-06	173	f-type h+-transporting atpase subunit f	TMhelix (TMHMM)	5	P:embryo development ending in birth or egg hatching; P:growth; P:body morphogenesis; P:hermaphrodite genitalia development; P:nematode larval development
GPLIN_000817800	0.426	2.26E-06	561		SignalP-TM (SIGNALP_GRAM_POSITIVE); TMhelix (TMHMM); TMhelix (TMHMM)
GPLIN_000818700	0.281	5.97E-05	83		SignalP-noTM (SIGNALP_EUK); TMhelix (TMHMM)
GPLIN_000818800	0.403	7.59E-05	291	protein	TMhelix (TMHMM); TMhelix (TMHMM); TMhelix (TMHMM); TMhelix (TMHMM); TMhelix (TMHMM)	1	P:lipid storage
GPLIN_000819000	0.237	3.42E-06	232		SignalP-noTM (SIGNALP_EUK); SignalP-TM (SIGNALP_GRAM_POSITIVE)
GPLIN_000820100	0.477	0.0229	442		no IPS match
GPLIN_000821000	0.194	7.64E-04	210		no IPS match
GPLIN_000825600	0.446	6.39E-05	433	succinyl- ligase	no IPS match	8	P:succinate metabolic process; F:metal ion binding; P:tricarboxylic acid cycle; P:succinyl-CoA pathway; F:succinate-CoA ligase (ADP-forming) activity; F:ATP binding; F:protein binding; C:mitochondrial matrix
GPLIN_000828700	0.323	1.15E-05	316	protein mec- isoform b	TMhelix (TMHMM)	2	C:neuron projection membrane; P:mechanosensory behavior
GPLIN_000828900	0.378	3.34E-05	158		no IPS match
GPLIN_000830000	0.42	0.00103	400		no IPS match
GPLIN_000831200	0.436	6.92E-07	1472		no IPS match
GPLIN_000831700	0.426	5.27E-06	194		SignalP-noTM (SIGNALP_EUK)
GPLIN_000832400	0.18	1.43E-04	128		no IPS match
GPLIN_000833200	0.466	3.68E-07	220		no IPS match
GPLIN_000833800	0.153	7.74E-06	89		no IPS match
GPLIN_000833900	0.228	7.53E-07	136		SignalP-noTM (SIGNALP_EUK)
GPLIN_000834300	0.211	6.86E-05	116		SignalP-noTM (SIGNALP_EUK)
GPLIN_000834400	0.222	0.00418	116		SignalP-noTM (SIGNALP_EUK)
GPLIN_000834600	0.145	2.67E-06	144		SignalP-noTM (SIGNALP_EUK); SignalP-noTM (SIGNALP_GRAM_NEGATIVE); SignalP-TM (SIGNALP_GRAM_POSITIVE)
GPLIN_000839000	0.411	6.03E-06	514	protein isoform a	TMhelix (TMHMM); TMhelix (TMHMM); TMhelix (TMHMM); TMhelix (TMHMM); TMhelix (TMHMM); TMhelix (TMHMM); TMhelix (TMHMM); TMhelix (TMHMM); TMhelix (TMHMM); TMhelix (TMHMM)	3	P:lipid storage; C:membrane; P:locomotion
GPLIN_000839200	0.473	3.65E-04	432		TMhelix (TMHMM); TMhelix (TMHMM); TMhelix (TMHMM); TMhelix (TMHMM); TMhelix (TMHMM); TMhelix (TMHMM); TMhelix (TMHMM); TMhelix (TMHMM); TMhelix (TMHMM)
GPLIN_000840100	0.383	1.14E-04	108		no IPS match
GPLIN_000841700	0.114	1.23E-06	978		SignalP-noTM (SIGNALP_GRAM_NEGATIVE); SignalP-noTM (SIGNALP_EUK); SignalP-TM (SIGNALP_GRAM_POSITIVE)
GPLIN_000841900	0.251	0.00337	209		SignalP-TM (SIGNALP_GRAM_POSITIVE)
GPLIN_000846600	0.413	2.08E-06	182	ef hand family protein	no IPS match	1	F:calcium ion binding
GPLIN_000846800	0.352	1.75E-05	235	protein lgc-38	TMhelix (TMHMM); TMhelix (TMHMM)	6	F:receptor activity; C:postsynaptic membrane; C:cell junction; F:extracellular ligand-gated ion channel activity; P:ion transport; C:integral to membrane
GPLIN_000846900	0.494	0.00106	310	gaba-gated chloride channel	no IPS match	6	F:GABA-A receptor activity; C:postsynaptic membrane; C:cell junction; F:extracellular ligand-gated ion channel activity; P:ion transport; C:integral to membrane
GPLIN_000847100	0.0528	3.24E-05	260		no IPS match
GPLIN_000847200	0.0536	5.11E-07	155		TMhelix (TMHMM); TMhelix (TMHMM)
GPLIN_000847300	0.0494	9.62E-07	146		TMhelix (TMHMM); TMhelix (TMHMM); TMhelix (TMHMM)
GPLIN_000850000	0.445	6.37E-04	1156		no IPS match
GPLIN_000850700	0.145	5.29E-07	212		no IPS match
GPLIN_000852100	0.326	2.22E-07	207	h+ transporting atp synthase o subunit isoform 1	no IPS match	8	P:determination of adult lifespan; P:growth; P:reproduction; P:lipid storage; P:nematode larval development; F:protein binding; P:embryo development ending in birth or egg hatching; C:membrane
GPLIN_000852300	0.349	2.74E-06	169		no IPS match
GPLIN_000857000	0.457	1.42E-06	240		SignalP-TM (SIGNALP_GRAM_POSITIVE); SignalP-noTM (SIGNALP_EUK)
GPLIN_000861900	0.184	1.10E-05	395		SignalP-noTM (SIGNALP_EUK)
GPLIN_000863900	0.442	2.90E-04	117		SignalP-TM (SIGNALP_GRAM_POSITIVE); SignalP-noTM (SIGNALP_EUK); SignalP-noTM (SIGNALP_GRAM_NEGATIVE); TMhelix (TMHMM)
GPLIN_000864100	0.464	0.0182	439		SignalP-noTM (SIGNALP_GRAM_NEGATIVE); SignalP-noTM (SIGNALP_EUK)
GPLIN_000864300	0.124	1.52E-05	227		SignalP-noTM (SIGNALP_EUK); SignalP-noTM (SIGNALP_GRAM_NEGATIVE)
GPLIN_000864900	0.256	0.00379	288		no IPS match
GPLIN_000865500	0.346	2.65E-04	177		no IPS match
GPLIN_000865600	0.448	0.00598	129		TMhelix (TMHMM)
GPLIN_000865700	0.446	2.10E-04	418		TMhelix (TMHMM)
GPLIN_000865800	0.417	2.24E-05	463	briggsae cbr-glr-8 protein	TMhelix (TMHMM); TMhelix (TMHMM); TMhelix (TMHMM)	1	C:cell part
GPLIN_000868900	0.451	5.04E-05	368	isobutyryl- mitochondrial	no IPS match	1	F:oxidoreductase activity
GPLIN_000869700	0.276	9.65E-07	104		SignalP-TM (SIGNALP_GRAM_POSITIVE); SignalP-noTM (SIGNALP_EUK); SignalP-TM (SIGNALP_GRAM_NEGATIVE)
GPLIN_000871500	0.403	3.01E-04	855	protein srt-30	TMhelix (TMHMM); TMhelix (TMHMM); TMhelix (TMHMM); TMhelix (TMHMM); TMhelix (TMHMM); TMhelix (TMHMM); TMhelix (TMHMM)	1	P:lipid storage
GPLIN_000873800	0.375	0.00186	57	erythrocyte band 7 integral membrane protein	TMhelix (TMHMM)	1	C:membrane
GPLIN_000874100	0.366	1.50E-06	527	lysosomal pro-x carboxypeptidase-like	SignalP-noTM (SIGNALP_EUK)	1	P:embryo development ending in birth or egg hatching
GPLIN_000874400	0.158	4.11E-04	69		SignalP-noTM (SIGNALP_EUK)
GPLIN_000874700	0.351	6.57E-06	542		SignalP-TM (SIGNALP_GRAM_POSITIVE); SignalP-noTM (SIGNALP_EUK); SignalP-noTM (SIGNALP_GRAM_NEGATIVE)
GPLIN_000874800	0.308	1.29E-05	482		no IPS match
GPLIN_000875500	0.5	6.31E-05	525		no IPS match
GPLIN_000876700	0.239	4.88E-06	296	cathepsin l-like cysteine proteinase	no IPS match	2	P:proteolysis; F:cysteine-type endopeptidase activity
GPLIN_000877000	0.483	6.72E-06	429	prostatic acid phosphatase	SignalP-noTM (SIGNALP_EUK); TMhelix (TMHMM); TMhelix (TMHMM)	3	C:intracellular membrane-bounded organelle; C:cytoplasmic part; C:intracellular organelle part
GPLIN_000878400	0.253	1.47E-04	207	pot family protein	TMhelix (TMHMM); TMhelix (TMHMM); TMhelix (TMHMM)	3	C:membrane; P:transport; F:transporter activity
GPLIN_000883400	0.36	0.00369	226		SignalP-TM (SIGNALP_GRAM_POSITIVE); TMhelix (TMHMM)
GPLIN_000883800	0.458	0.00218	405	vesicular gaba transporter	TMhelix (TMHMM); TMhelix (TMHMM); TMhelix (TMHMM); TMhelix (TMHMM); TMhelix (TMHMM); TMhelix (TMHMM); TMhelix (TMHMM); TMhelix (TMHMM)	3	P:oviposition; C:synaptic vesicle; P:locomotion
GPLIN_000884400	0.491	1.19E-04	119	e3 ubiquitin ligase complex scf subunit sconc	no IPS match	5	P:sex differentiation; P:regulation of biological process; P:meiosis; P:growth; P:organ development
GPLIN_000884700	0.224	6.87E-05	137		no IPS match
GPLIN_000884800	0.419	4.53E-06	356		TMhelix (TMHMM); TMhelix (TMHMM); TMhelix (TMHMM); TMhelix (TMHMM); TMhelix (TMHMM); TMhelix (TMHMM); TMhelix (TMHMM)
GPLIN_000885400	0.432	3.26E-05	317		TMhelix (TMHMM); TMhelix (TMHMM); TMhelix (TMHMM); TMhelix (TMHMM); TMhelix (TMHMM); TMhelix (TMHMM)
GPLIN_000885600	0.133	4.19E-06	92	succinyl- :3-ketoacid coenzyme a transferase mitochondrial	no IPS match	10	P:cellular response to chemical stimulus; P:regulation of biological quality; F:3-oxoacid CoA-transferase activity; P:response to nutrient levels; P:ketone body catabolic process; P:organ development; C:mitochondrial matrix; F:protein homodimerization activity; P:cellular lipid metabolic process; P:response to organic substance
GPLIN_000886200	0.208	1.20E-04	179	annexin a5	TMhelix (TMHMM)	6	P:regulation of biological process; C:intracellular; F:eukaryotic cell surface binding; F:protein binding; P:response to organic substance; C:plasma membrane
GPLIN_000886500	0.111	8.39E-06	189		SignalP-TM (SIGNALP_GRAM_POSITIVE); SignalP-noTM (SIGNALP_GRAM_NEGATIVE)
GPLIN_000886700	0.239	5.88E-04	345		SignalP-noTM (SIGNALP_GRAM_NEGATIVE); SignalP-noTM (SIGNALP_EUK); SignalP-TM (SIGNALP_GRAM_POSITIVE)
GPLIN_000888300	0.284	1.53E-05	794		no IPS match
GPLIN_000889400	0.465	2.08E-06	1001	nitrate reductase	TMhelix (TMHMM); TMhelix (TMHMM); TMhelix (TMHMM); TMhelix (TMHMM); TMhelix (TMHMM); TMhelix (TMHMM); TMhelix (TMHMM); TMhelix (TMHMM)	2	P:transport; P:cellular process
GPLIN_000889900	0.429	2.91E-04	296		SignalP-TM (SIGNALP_EUK); TMhelix (TMHMM); TMhelix (TMHMM); TMhelix (TMHMM); TMhelix (TMHMM); TMhelix (TMHMM); TMhelix (TMHMM)
GPLIN_000890300	0.498	0.00397	231	mitochondrial 10-formyltetrahydrofolate dehydrogenase	no IPS match	5	C:cytoplasm; F:binding; F:oxidoreductase activity; P:one-carbon metabolic process; F:transferase activity, transferring one-carbon groups
GPLIN_000890500	0.222	7.57E-07	155	fructose -bisphosphate aldolase	no IPS match	2	P:metabolic process; F:lyase activity
GPLIN_000890900	0.163	2.12E-05	124	mineralocorticoid receptor	no IPS match	8	C:intracellular membrane-bounded organelle; F:lipid binding; F:DNA binding; F:protein dimerization activity; P:signal transduction; F:steroid hormone receptor activity; P:transcription, DNA-dependent; C:cytoplasm
GPLIN_000891200	0.215	6.53E-07	86		SignalP-noTM (SIGNALP_EUK); TMhelix (TMHMM)
GPLIN_000891300	0.333	9.88E-06	204		no IPS match
GPLIN_000892800	0.153	5.09E-05	519		no IPS match
GPLIN_000892900	0.0529	3.06E-06	310		SignalP-noTM (SIGNALP_GRAM_NEGATIVE); SignalP-noTM (SIGNALP_EUK); SignalP-TM (SIGNALP_GRAM_POSITIVE)
GPLIN_000893000	0.111	4.01E-07	397		SignalP-noTM (SIGNALP_EUK)
GPLIN_000894300	0.389	0.00365	249		no IPS match
GPLIN_000894500	0.115	1.65E-05	385	protein	TMhelix (TMHMM); TMhelix (TMHMM); TMhelix (TMHMM); TMhelix (TMHMM); TMhelix (TMHMM); TMhelix (TMHMM); TMhelix (TMHMM); TMhelix (TMHMM); TMhelix (TMHMM); TMhelix (TMHMM)	1	P:localization
GPLIN_000894700	0.229	6.02E-05	324	annexin b11 isoform a	no IPS match	6	P:embryo development ending in birth or egg hatching; F:phosphatidylserine binding; F:heparan sulfate proteoglycan binding; F:heparin binding; F:1-phosphatidylinositol binding; F:phosphatidylethanolamine binding
GPLIN_000894900	0.238	1.31E-06	631	protein twk- isoform a	TMhelix (TMHMM); TMhelix (TMHMM); TMhelix (TMHMM)	3	P:potassium ion transport; C:membrane; F:ion channel activity
GPLIN_000896100	0.303	3.94E-05	388		TMhelix (TMHMM)
GPLIN_000896600	0.129	1.69E-05	761		no IPS match
GPLIN_000897000	0.151	0.00458	315		SignalP-noTM (SIGNALP_EUK)
GPLIN_000897100	0.36	9.46E-07	701	glutamate gated chloride channel alpha 3	TMhelix (TMHMM); TMhelix (TMHMM); TMhelix (TMHMM); TMhelix (TMHMM)	8	P:regulation of pharyngeal pumping; C:postsynaptic membrane; P:locomotion involved in locomotory behavior; C:cell junction; F:extracellular ligand-gated ion channel activity; P:ion transport; P:regulation of action potential; C:integral to membrane
GPLIN_000897200	0.271	0.00609	186		no IPS match
GPLIN_000897600	0.212	0.00396	118		SignalP-noTM (SIGNALP_EUK)
GPLIN_000898100	0.432	3.26E-05	405		TMhelix (TMHMM); TMhelix (TMHMM); TMhelix (TMHMM); TMhelix (TMHMM)
GPLIN_000899300	0.389	5.00E-06	544		SignalP-noTM (SIGNALP_EUK); SignalP-TM (SIGNALP_GRAM_POSITIVE); TMhelix (TMHMM)
GPLIN_000899500	0.237	1.14E-04	286	protein isoform a	TMhelix (TMHMM); TMhelix (TMHMM); TMhelix (TMHMM); TMhelix (TMHMM); TMhelix (TMHMM); TMhelix (TMHMM)	1	C:cell part
GPLIN_000899600	0.219	8.58E-06	233		TMhelix (TMHMM); TMhelix (TMHMM); TMhelix (TMHMM); TMhelix (TMHMM); TMhelix (TMHMM)
GPLIN_000899700	0.413	1.71E-05	630	acr-17-like protein	TMhelix (TMHMM); TMhelix (TMHMM); TMhelix (TMHMM); TMhelix (TMHMM)	3	C:membrane; F:extracellular ligand-gated ion channel activity; P:transport
GPLIN_000901900	0.324	0.0023	68		no IPS match
GPLIN_000902100	0.274	3.62E-05	221		no IPS match
GPLIN_000902300	0.312	7.86E-06	191		SignalP-noTM (SIGNALP_EUK); TMhelix (TMHMM)
GPLIN_000902500	0.444	6.70E-04	474		TMhelix (TMHMM)
GPLIN_000903500	0.35	2.00E-05	366		TMhelix (TMHMM); TMhelix (TMHMM); TMhelix (TMHMM); TMhelix (TMHMM); TMhelix (TMHMM); TMhelix (TMHMM); TMhelix (TMHMM)
GPLIN_000903700	0.111	2.31E-07	118		no IPS match
GPLIN_000906200	0.321	1.44E-04	86		no IPS match
GPLIN_000906800	0.322	0.00231	127		no IPS match
GPLIN_000907200	0.446	2.18E-04	356		TMhelix (TMHMM); TMhelix (TMHMM); TMhelix (TMHMM); TMhelix (TMHMM); TMhelix (TMHMM)
GPLIN_000907600	0.407	2.23E-05	528	beta-hexosaminidase subunit beta	SignalP-noTM (SIGNALP_EUK); TMhelix (TMHMM)	22	P:skeletal system development; C:acrosomal vesicle; P:ganglioside catabolic process; P:sensory perception of sound; P:locomotory behavior; C:membrane; P:cellular calcium ion homeostasis; P:lysosome organization; P:regulation of cellular metabolic process; F:beta-N-acetylhexosaminidase activity; P:cellular protein metabolic process; C:lysosome; P:male courtship behavior; P:lipid storage; P:glycosa…
GPLIN_000907800	0.5	0.0266	362		TMhelix (TMHMM)
GPLIN_000912100	0.243	5.32E-04	199		SignalP-noTM (SIGNALP_GRAM_NEGATIVE); SignalP-noTM (SIGNALP_EUK); SignalP-TM (SIGNALP_GRAM_POSITIVE)
GPLIN_000912500	0.106	2.10E-07	127		no IPS match
GPLIN_000913400	0.362	1.62E-04	114		SignalP-noTM (SIGNALP_EUK); TMhelix (TMHMM)
GPLIN_000915600	0.454	1.21E-05	263	amidinotransferase family protein	no IPS match	2	F:hydrolase activity, acting on carbon-nitrogen (but not peptide) bonds, in linear amidines; P:locomotion
GPLIN_000916900	0.407	2.18E-04	321		TMhelix (TMHMM)
GPLIN_000919500	0.315	0.00347	313		SignalP-noTM (SIGNALP_EUK); SignalP-TM (SIGNALP_GRAM_POSITIVE)
GPLIN_000921500	0.469	9.42E-05	94		no IPS match
GPLIN_000924300	0.454	5.01E-04	505	nas-15 protein	TMhelix (TMHMM)	2	F:metal ion binding; F:metallopeptidase activity
GPLIN_000926600	0.0938	6.37E-07	183		SignalP-noTM (SIGNALP_EUK)
GPLIN_000928900	0.462	1.06E-06	244	protein aexr-1	TMhelix (TMHMM); TMhelix (TMHMM)	2	P:G-protein coupled receptor signaling pathway; C:integral to membrane
GPLIN_000929200	0.144	8.11E-06	295	fatty-acid amide hydrolase 2-like	no IPS match	2	C:cell part; F:catalytic activity
GPLIN_000931100	0.098	1.74E-04	73		SignalP-TM (SIGNALP_GRAM_POSITIVE); SignalP-noTM (SIGNALP_GRAM_NEGATIVE); SignalP-noTM (SIGNALP_EUK); TMhelix (TMHMM)
GPLIN_000931600	0.178	0.00245	136		TMhelix (TMHMM)
GPLIN_000932600	0.38	3.51E-04	1104	glutathione synthetase	no IPS match	3	P:embryo development ending in birth or egg hatching; P:nematode larval development; P:positive regulation of growth rate
GPLIN_000932700	0.285	8.33E-05	268		SignalP-noTM (SIGNALP_EUK); SignalP-TM (SIGNALP_GRAM_POSITIVE); SignalP-noTM (SIGNALP_GRAM_NEGATIVE)
GPLIN_000933100	0.5	4.36E-05	244	14-3-3 zeta	no IPS match	10	C:cytoplasm; P:embryo development ending in birth or egg hatching; F:protein domain specific binding; P:oviposition; P:positive regulation of growth rate; P:determination of adult lifespan; P:hatching; P:receptor-mediated endocytosis; C:nucleus; P:dauer entry
GPLIN_000933200	0.0274	6.89E-07	133	beta- -endoglucanase	SignalP-noTM (SIGNALP_EUK); SignalP-noTM (SIGNALP_GRAM_NEGATIVE)	4	P:carbohydrate metabolic process; F:cation binding; F:polysaccharide binding; F:cellulase activity
GPLIN_000939400	0.329	3.75E-06	321	nematode cuticle collagen n-terminal domain containing protein	TMhelix (TMHMM)	3	P:body morphogenesis; P:positive regulation of growth rate; P:locomotion
GPLIN_000939600	0.483	3.54E-05	923	cre-glr-7 protein	TMhelix (TMHMM); TMhelix (TMHMM); TMhelix (TMHMM)	6	F:receptor activity; C:plasma membrane; P:transport; C:membrane part; C:synapse; F:ion channel activity
GPLIN_000940100	0.322	1.53E-05	1148	aldehyde dehydrogenase	no IPS match	2	P:metabolic process; F:oxidoreductase activity
GPLIN_000940400	0.206	2.94E-06	466	protein del- isoform a	TMhelix (TMHMM); TMhelix (TMHMM)	3	C:membrane; F:ion channel activity; P:sodium ion transport
GPLIN_000942800	0.456	5.59E-06	325		SignalP-noTM (SIGNALP_EUK)
GPLIN_000943000	0.165	3.90E-07	165		no IPS match
GPLIN_000943100	0.238	1.20E-07	141		SignalP-noTM (SIGNALP_EUK)
GPLIN_000948900	0.226	1.67E-05	604		SignalP-TM (SIGNALP_GRAM_POSITIVE)
GPLIN_000949300	0.333	7.62E-06	327		SignalP-noTM (SIGNALP_EUK)
GPLIN_000949400	0.248	4.35E-07	909	hydroxyacid-oxoacid mitochondrial	TMhelix (TMHMM); TMhelix (TMHMM); TMhelix (TMHMM); TMhelix (TMHMM); TMhelix (TMHMM); TMhelix (TMHMM); TMhelix (TMHMM); TMhelix (TMHMM); TMhelix (TMHMM)	5	F:hydroxyacid-oxoacid transhydrogenase activity; P:molecular hydrogen transport; C:membrane; C:mitochondrion; F:transporter activity
GPLIN_000949600	0.409	0.00395	594	solute carrier family facilitated glucose transporter member 1-like	TMhelix (TMHMM); TMhelix (TMHMM); TMhelix (TMHMM); TMhelix (TMHMM); TMhelix (TMHMM); TMhelix (TMHMM)	1	P:transport
GPLIN_000953200	0.374	2.93E-05	362	cytosolic 10-formyltetrahydrofolate dehydrogenase	no IPS match	3	F:oxidoreductase activity; P:one-carbon metabolic process; F:transferase activity, transferring one-carbon groups
GPLIN_000953400	0.222	1.22E-07	301	fructose-bisphosphate aldolase-like	no IPS match	5	F:identical protein binding; P:embryo development ending in birth or egg hatching; P:oviposition; P:positive regulation of growth rate; P:locomotion
GPLIN_000953700	0.128	1.34E-04	269		SignalP-noTM (SIGNALP_EUK)
GPLIN_000954200	0.331	3.95E-06	143	cre-ttr-6 protein	no IPS match	1	P:determination of adult lifespan
GPLIN_000954300	0.314	6.52E-05	136		TMhelix (TMHMM)
GPLIN_000954400	0.448	0.00459	155		SignalP-TM (SIGNALP_GRAM_POSITIVE); SignalP-noTM (SIGNALP_EUK)
GPLIN_000954800	0.277	1.45E-08	195		no IPS match
GPLIN_000956200	0.293	8.77E-06	135		no IPS match
GPLIN_000956300	0.124	3.38E-05	267	succinyl- :3-ketoacid coenzyme a transferase mitochondrial	no IPS match	7	F:3-oxoacid CoA-transferase activity; P:ketone body catabolic process; P:organ development; C:mitochondrial matrix; F:protein homodimerization activity; P:cellular lipid metabolic process; P:response to organic substance
GPLIN_000956500	0.343	0.0196	131	protein isoform a	TMhelix (TMHMM); TMhelix (TMHMM); TMhelix (TMHMM)	1	P:determination of adult lifespan
GPLIN_000956600	0.36	2.67E-05	141		no IPS match
GPLIN_000957400	0.445	2.29E-04	860	patched family protein	TMhelix (TMHMM); TMhelix (TMHMM); TMhelix (TMHMM); TMhelix (TMHMM); TMhelix (TMHMM); TMhelix (TMHMM); TMhelix (TMHMM); TMhelix (TMHMM); TMhelix (TMHMM)	3	P:anatomical structure development; P:multicellular organismal development; P:transport
GPLIN_000958700	0.236	0.00346	928		no IPS match
GPLIN_000958800	0.165	9.92E-06	927		no IPS match
GPLIN_000959200	0.47	1.89E-05	318	troponin t	no IPS match	9	P:larval somatic muscle development; P:positive regulation of growth rate; P:sarcomere organization; P:embryonic morphogenesis; P:axonal fasciculation; P:positive regulation of locomotion; P:receptor-mediated endocytosis; P:regulation of muscle contraction; P:ovulation
GPLIN_000959500	0.348	3.13E-05	70		SignalP-noTM (SIGNALP_EUK); TMhelix (TMHMM)
GPLIN_000959800	0.481	1.37E-04	173		TMhelix (TMHMM); TMhelix (TMHMM)
GPLIN_000963100	0.335	0.00175	890		no IPS match
GPLIN_000963300	0.199	1.57E-04	178		SignalP-noTM (SIGNALP_EUK); TMhelix (TMHMM)
GPLIN_000966900	0.349	9.11E-07	1013	nicotinic acetylcholine receptor non-alpha subunit	SignalP-noTM (SIGNALP_EUK); TMhelix (TMHMM); TMhelix (TMHMM); TMhelix (TMHMM); TMhelix (TMHMM); TMhelix (TMHMM); TMhelix (TMHMM); TMhelix (TMHMM); TMhelix (TMHMM)	12	C:cell junction; F:acetylcholine receptor activity; P:neuromuscular synaptic transmission; C:neuron projection; P:regulation of pharyngeal pumping; C:integral to membrane; P:regulation of oviposition; P:ion transport; C:neuronal cell body; C:postsynaptic membrane; P:locomotion; F:acetylcholine-activated cation-selective channel activity
GPLIN_000967200	0.411	6.62E-06	195		TMhelix (TMHMM); TMhelix (TMHMM); TMhelix (TMHMM); TMhelix (TMHMM)
GPLIN_000968300	0.405	7.22E-07	785		TMhelix (TMHMM); TMhelix (TMHMM); TMhelix (TMHMM); TMhelix (TMHMM)
GPLIN_000968400	0.353	0.01	651		TMhelix (TMHMM); TMhelix (TMHMM); TMhelix (TMHMM); TMhelix (TMHMM); TMhelix (TMHMM); TMhelix (TMHMM); TMhelix (TMHMM); TMhelix (TMHMM); TMhelix (TMHMM); TMhelix (TMHMM); TMhelix (TMHMM); TMhelix (TMHMM); TMhelix (TMHMM)
GPLIN_000968500	0.416	5.99E-06	109		SignalP-noTM (SIGNALP_EUK)
GPLIN_000969000	0.234	9.54E-04	119		no IPS match
GPLIN_000969800	0.243	1.11E-04	171		no IPS match
GPLIN_000969900	0.372	0.00121	99		SignalP-noTM (SIGNALP_GRAM_NEGATIVE); SignalP-noTM (SIGNALP_EUK); SignalP-TM (SIGNALP_GRAM_POSITIVE)
GPLIN_000970000	0.252	4.48E-04	217		SignalP-noTM (SIGNALP_EUK); SignalP-TM (SIGNALP_GRAM_POSITIVE); SignalP-noTM (SIGNALP_GRAM_NEGATIVE)
GPLIN_000970100	0.362	8.34E-04	114		SignalP-noTM (SIGNALP_EUK); SignalP-noTM (SIGNALP_GRAM_NEGATIVE); SignalP-TM (SIGNALP_GRAM_POSITIVE)
GPLIN_000970200	0.087	6.15E-05	312		no IPS match
GPLIN_000970800	0.0622	2.11E-07	72		no IPS match
GPLIN_000972500	0.136	3.09E-07	287		no IPS match
GPLIN_000973600	0.367	0.0272	510		no IPS match
GPLIN_000973800	0.284	2.64E-06	113		no IPS match
GPLIN_000974900	0.141	4.05E-08	78		no IPS match
GPLIN_000975300	0.489	1.38E-06	510	transmembrane amino acid transporter	TMhelix (TMHMM); TMhelix (TMHMM); TMhelix (TMHMM); TMhelix (TMHMM); TMhelix (TMHMM); TMhelix (TMHMM); TMhelix (TMHMM); TMhelix (TMHMM); TMhelix (TMHMM)	3	P:lipid storage; C:membrane; P:locomotion
GPLIN_000975600	0.0587	6.85E-07	76		SignalP-noTM (SIGNALP_EUK); SignalP-TM (SIGNALP_GRAM_POSITIVE); TMhelix (TMHMM)
GPLIN_000976000	0.463	4.23E-05	379		no IPS match
GPLIN_000978200	0.171	8.94E-04	393	protein	TMhelix (TMHMM); TMhelix (TMHMM); TMhelix (TMHMM); TMhelix (TMHMM); TMhelix (TMHMM); TMhelix (TMHMM); TMhelix (TMHMM); TMhelix (TMHMM); TMhelix (TMHMM); TMhelix (TMHMM)	1	P:localization
GPLIN_000983600	0.321	1.73E-07	71		no IPS match
GPLIN_000985100	0.407	2.86E-06	69		no IPS match
GPLIN_000985500	0.357	1.27E-04	548	protein nas- isoform a	no IPS match	1	P:positive regulation of growth rate
GPLIN_000985600	0.272	2.58E-04	1408		no IPS match
GPLIN_000985700	0.456	1.85E-04	354		SignalP-noTM (SIGNALP_EUK); SignalP-TM (SIGNALP_GRAM_POSITIVE)
GPLIN_000990900	0.136	1.30E-05	625		no IPS match
GPLIN_000991000	0.273	2.05E-05	106		no IPS match
GPLIN_000991100	0.444	2.49E-07	158		SignalP-TM (SIGNALP_GRAM_POSITIVE); SignalP-noTM (SIGNALP_GRAM_NEGATIVE); SignalP-noTM (SIGNALP_EUK); TMhelix (TMHMM)
GPLIN_000995100	0.399	1.62E-05	1963	degenerin unc-8	SignalP-noTM (SIGNALP_GRAM_NEGATIVE); SignalP-noTM (SIGNALP_EUK); TMhelix (TMHMM); TMhelix (TMHMM); TMhelix (TMHMM); TMhelix (TMHMM); TMhelix (TMHMM); TMhelix (TMHMM); TMhelix (TMHMM); TMhelix (TMHMM)	6	F:sodium channel activity; C:plasma membrane; P:locomotion; C:integral to membrane; P:sodium ion transmembrane transport; C:neuronal cell body
GPLIN_000995200	0.295	1.99E-05	693		TMhelix (TMHMM)
GPLIN_000996700	0.449	5.48E-07	196		SignalP-noTM (SIGNALP_GRAM_NEGATIVE); SignalP-noTM (SIGNALP_EUK); SignalP-TM (SIGNALP_GRAM_POSITIVE)
GPLIN_000996800	0.173	1.68E-06	535		SignalP-TM (SIGNALP_GRAM_POSITIVE); SignalP-noTM (SIGNALP_EUK)
GPLIN_000998300	0.424	2.64E-05	549	trehalase	SignalP-noTM (SIGNALP_EUK); SignalP-noTM (SIGNALP_GRAM_NEGATIVE)	1	F:catalytic activity
GPLIN_000998900	0.419	3.22E-05	365		TMhelix (TMHMM)
GPLIN_001001500	0.434	3.91E-04	162		SignalP-noTM (SIGNALP_EUK); SignalP-TM (SIGNALP_GRAM_POSITIVE); TMhelix (TMHMM)
GPLIN_001001600	0.0894	1.85E-07	485		SignalP-TM (SIGNALP_GRAM_POSITIVE); SignalP-noTM (SIGNALP_EUK)
GPLIN_001003100	0.348	3.04E-04	354	nuclear receptor nhr-1	no IPS match	3	F:binding; P:positive regulation of growth; P:multicellular organismal development
GPLIN_001003800	0.497	2.05E-04	287	isoform b	no IPS match	9	P:head involution; C:mitochondrial electron transfer flavoprotein complex; P:Malpighian tubule morphogenesis; P:reproduction; F:electron carrier activity; P:ectodermal digestive tract morphogenesis; P:oxidative phosphorylation; P:open tracheal system development; C:lipid particle
GPLIN_001004000	0.0353	5.46E-07	132		SignalP-TM (SIGNALP_GRAM_POSITIVE); SignalP-noTM (SIGNALP_EUK); SignalP-noTM (SIGNALP_GRAM_NEGATIVE)
GPLIN_001004600	0.149	0.00172	472	cre-srt-30 protein	TMhelix (TMHMM); TMhelix (TMHMM); TMhelix (TMHMM); TMhelix (TMHMM); TMhelix (TMHMM); TMhelix (TMHMM); TMhelix (TMHMM); TMhelix (TMHMM)	1	P:lipid storage
GPLIN_001005300	0.371	4.63E-06	331	protein mec- isoform b	TMhelix (TMHMM)	3	C:neuron projection membrane; C:integral to membrane; P:mechanosensory behavior
GPLIN_001005600	0.472	3.19E-05	75		no IPS match
GPLIN_001006000	0.0973	2.61E-05	102		no IPS match
GPLIN_001006300	0.108	6.18E-05	429		SignalP-noTM (SIGNALP_EUK)
GPLIN_001007400	0.29	3.18E-05	1411	o-glycosyl hydrolase family 30 protein	no IPS match	2	F:hydrolase activity; P:metabolic process
GPLIN_001007700	0.147	4.76E-06	114		no IPS match
GPLIN_001008400	0.0919	7.35E-06	84		SignalP-TM (SIGNALP_GRAM_POSITIVE); SignalP-noTM (SIGNALP_GRAM_NEGATIVE); SignalP-noTM (SIGNALP_EUK)
GPLIN_001008700	0.381	0.00214	75		no IPS match
GPLIN_001009100	0.463	5.20E-06	248	cathepsin l	SignalP-noTM (SIGNALP_EUK)	2	F:cysteine-type endopeptidase activity; P:proteolysis
GPLIN_001009200	0.231	0.0239	216		SignalP-noTM (SIGNALP_GRAM_NEGATIVE); SignalP-TM (SIGNALP_GRAM_POSITIVE); SignalP-noTM (SIGNALP_EUK)
GPLIN_001009500	0.306	2.10E-05	226		no IPS match
GPLIN_001010000	0.46	5.37E-07	149	nucleoside diphosphate kinase	no IPS match	6	F:nucleoside diphosphate kinase activity; P:UTP biosynthetic process; F:ATP binding; P:GTP biosynthetic process; P:CTP biosynthetic process; C:nucleus
GPLIN_001012600	0.455	3.80E-04	712	phenylalanyl-trna synthetase beta chain	SignalP-noTM (SIGNALP_EUK); TMhelix (TMHMM); TMhelix (TMHMM); TMhelix (TMHMM); TMhelix (TMHMM); TMhelix (TMHMM); TMhelix (TMHMM)	6	C:cytoplasm; F:phenylalanine-tRNA ligase activity; F:RNA binding; F:ATP binding; F:magnesium ion binding; P:phenylalanyl-tRNA aminoacylation
GPLIN_001012700	0.461	0.00128	260	protein asic-1	no IPS match	7	P:mechanosensory behavior; P:negative regulation of turning behavior involved in mating; P:ion transport; C:neuron projection membrane; P:response to amino acid stimulus; C:integral to plasma membrane; F:ligand-gated sodium channel activity
GPLIN_001014400	0.226	5.06E-05	66		SignalP-noTM (SIGNALP_EUK); SignalP-TM (SIGNALP_GRAM_POSITIVE)
GPLIN_001016600	0.301	0.00643	152		SignalP-noTM (SIGNALP_EUK)
GPLIN_001017500	0.273	1.83E-05	406	protein	SignalP-TM (SIGNALP_EUK); TMhelix (TMHMM); TMhelix (TMHMM); TMhelix (TMHMM); TMhelix (TMHMM); TMhelix (TMHMM); TMhelix (TMHMM); TMhelix (TMHMM); TMhelix (TMHMM); TMhelix (TMHMM); TMhelix (TMHMM)	4	P:transport; F:binding; F:substrate-specific transmembrane transporter activity; C:membrane
GPLIN_001020200	0.392	1.26E-05	134		SignalP-noTM (SIGNALP_EUK); SignalP-TM (SIGNALP_GRAM_POSITIVE); SignalP-noTM (SIGNALP_GRAM_NEGATIVE)
GPLIN_001020300	0.291	9.25E-08	182		TMhelix (TMHMM)
GPLIN_001020400	0.264	4.18E-06	155		TMhelix (TMHMM)
GPLIN_001021400	0.377	0.00362	211		no IPS match
GPLIN_001027600	0.117	2.56E-05	117		no IPS match
GPLIN_001028000	0.459	6.23E-04	668		SignalP-noTM (SIGNALP_EUK); SignalP-TM (SIGNALP_GRAM_POSITIVE); TMhelix (TMHMM)
GPLIN_001029400	0.415	3.26E-04	268		no IPS match
GPLIN_001029600	0.423	2.80E-05	426	protein best- isoform d	TMhelix (TMHMM); TMhelix (TMHMM); TMhelix (TMHMM); TMhelix (TMHMM)	3	P:lipid storage; P:positive regulation of multicellular organism growth; P:locomotion
GPLIN_001029700	0.431	1.52E-05	172		no IPS match
GPLIN_001029800	0.473	9.63E-06	636	n-acetylated-alpha-linked acidic dipeptidase 2	no IPS match	1	F:peptidase activity
GPLIN_001030700	0.124	1.72E-04	119		SignalP-TM (SIGNALP_GRAM_POSITIVE); SignalP-noTM (SIGNALP_GRAM_NEGATIVE); SignalP-noTM (SIGNALP_EUK)
GPLIN_001031100	0.436	6.50E-09	88		no IPS match
GPLIN_001031200	0.46	2.30E-06	198		TMhelix (TMHMM)
GPLIN_001031400	0.14	1.34E-06	81		no IPS match
GPLIN_001031700	0.435	0.0161	132		SignalP-noTM (SIGNALP_EUK)
GPLIN_001032000	0.485	3.34E-06	148		no IPS match
GPLIN_001032300	0.227	1.52E-04	117		no IPS match
GPLIN_001032500	0.382	0.00324	843	creb-binding protein isoform x1	no IPS match	7	P:determination of adult lifespan; P:growth; P:hermaphrodite genitalia development; P:body morphogenesis; P:nematode larval development; F:protein binding; P:embryo development ending in birth or egg hatching
GPLIN_001036400	0.262	1.97E-05	408	protein cyp-33c1	TMhelix (TMHMM)	1	P:positive regulation of growth rate
GPLIN_001041100	0.116	2.32E-05	77		no IPS match
GPLIN_001041200	0.318	5.63E-07	172		SignalP-noTM (SIGNALP_EUK); TMhelix (TMHMM)
GPLIN_001044800	0.388	8.73E-04	674	protein egl- isoform b	TMhelix (TMHMM); TMhelix (TMHMM); TMhelix (TMHMM); TMhelix (TMHMM); TMhelix (TMHMM)	1	P:transport
GPLIN_001045000	0.415	2.00E-06	275		no IPS match
GPLIN_001045200	0.386	4.50E-05	89		no IPS match
GPLIN_001045400	0.27	4.16E-08	593	high-affinity choline transporter 1	TMhelix (TMHMM); TMhelix (TMHMM); TMhelix (TMHMM); TMhelix (TMHMM); TMhelix (TMHMM); TMhelix (TMHMM); TMhelix (TMHMM); TMhelix (TMHMM); TMhelix (TMHMM); TMhelix (TMHMM); TMhelix (TMHMM); TMhelix (TMHMM); TMhelix (TMHMM)	9	P:transmembrane transport; P:sodium ion transport; C:axon; C:integral to membrane; C:synaptic vesicle; F:choline transmembrane transporter activity; P:choline transport; C:neuronal cell body; P:acetylcholine biosynthetic process
GPLIN_001046700	0.477	1.53E-06	649		SignalP-noTM (SIGNALP_EUK)
GPLIN_001046800	0.497	6.04E-07	94		SignalP-noTM (SIGNALP_EUK)
GPLIN_001050200	0.37	4.29E-05	342		no IPS match
GPLIN_001052800	0.302	7.04E-07	98		no IPS match
GPLIN_001056700	0.0689	4.60E-07	85		SignalP-noTM (SIGNALP_EUK); TMhelix (TMHMM)
GPLIN_001056800	0.218	4.35E-06	125		no IPS match
GPLIN_001057600	0.361	2.13E-04	94		no IPS match
GPLIN_001060100	0.157	7.15E-05	136		no IPS match
GPLIN_001062000	0.298	0.0043	597	histone-lysine n-methyltransferase ehmt1-like isoform 1	no IPS match	9	F:protein binding; F:histone-lysine N-methyltransferase activity; P:regulation of transcription, DNA-dependent; P:sexual reproduction; P:peptidyl-lysine methylation; P:histone lysine methylation; P:reproductive process; P:developmental process; P:multicellular organismal process
GPLIN_001062800	0.339	0.00179	252		no IPS match
GPLIN_001064000	0.237	0.00199	183		no IPS match
GPLIN_001064700	0.452	0.0102	268		SignalP-noTM (SIGNALP_EUK)
GPLIN_001064800	0.364	0.0151	155		no IPS match
GPLIN_001065200	0.0664	6.16E-05	206		SignalP-noTM (SIGNALP_EUK); TMhelix (TMHMM); TMhelix (TMHMM)
GPLIN_001068200	0.364	1.63E-05	210		no IPS match
GPLIN_001068800	0.136	1.09E-04	643		no IPS match
GPLIN_001069000	0.454	1.99E-05	147		TMhelix (TMHMM)
GPLIN_001073800	0.356	0.00381	754	peptidase s9	SignalP-noTM (SIGNALP_EUK)	1	F:serine-type peptidase activity
GPLIN_001075300	0.184	7.01E-05	123		no IPS match
GPLIN_001077000	0.452	2.70E-06	104		no IPS match
GPLIN_001077600	0.429	4.47E-06	94		no IPS match
GPLIN_001080100	0.231	7.05E-07	540	glutathione synthetase	no IPS match	3	P:embryo development ending in birth or egg hatching; P:nematode larval development; P:positive regulation of growth rate
GPLIN_001080700	0.247	1.08E-06	317		no IPS match
GPLIN_001081500	0.448	2.87E-07	122		SignalP-noTM (SIGNALP_GRAM_NEGATIVE); SignalP-noTM (SIGNALP_EUK); SignalP-TM (SIGNALP_GRAM_POSITIVE)
GPLIN_001081600	0.46	3.45E-05	84	oligoribonuclease	no IPS match	1	F:nuclease activity
GPLIN_001082800	0.412	8.41E-05	116		no IPS match
GPLIN_001083200	0.161	6.81E-05	110		no IPS match
GPLIN_001089100	0.108	8.86E-05	470	ceh-14	no IPS match	10	F:transcription regulator activity; F:zinc ion binding; P:regulation of transcription, DNA-dependent; F:sequence-specific DNA binding; P:detection of temperature stimulus; F:sequence-specific DNA binding transcription factor activity; P:thermosensory behavior; P:anatomical structure morphogenesis; P:neuron differentiation; C:nucleus
GPLIN_001089800	0.426	1.22E-05	624		no IPS match
GPLIN_001091900	0.414	5.49E-04	252		no IPS match
GPLIN_001092700	0.31	2.53E-04	141		no IPS match
GPLIN_001093400	0.0845	2.24E-06	410		no IPS match
GPLIN_001093500	0.0732	6.99E-08	449	galactoside-binding lectin family protein	no IPS match	1	F:binding
GPLIN_001095000	0.493	3.67E-06	112		SignalP-noTM (SIGNALP_EUK); SignalP-noTM (SIGNALP_GRAM_NEGATIVE); SignalP-TM (SIGNALP_GRAM_POSITIVE)
GPLIN_001098200	0.272	0.00161	100		TMhelix (TMHMM)
GPLIN_001099400	0.408	0.00365	486		SignalP-noTM (SIGNALP_EUK)
GPLIN_001100000	0.484	7.88E-07	86	nadh dehydrogenase	no IPS match	7	P:positive regulation of growth rate; P:determination of adult lifespan; C:mitochondrion; P:hermaphrodite genitalia development; P:nematode larval development; F:NADH dehydrogenase activity; P:embryo development ending in birth or egg hatching
GPLIN_001103300	0.486	1.47E-06	560	lim homeobox protein awh-like	no IPS match	2	F:binding; P:regulation of nucleobase-containing compound metabolic process
GPLIN_001104900	0.457	7.78E-04	119		no IPS match
GPLIN_001106100	0.46	1.92E-05	721		TMhelix (TMHMM); TMhelix (TMHMM); TMhelix (TMHMM); TMhelix (TMHMM); TMhelix (TMHMM); TMhelix (TMHMM); TMhelix (TMHMM); TMhelix (TMHMM); TMhelix (TMHMM); TMhelix (TMHMM); TMhelix (TMHMM); TMhelix (TMHMM); TMhelix (TMHMM); TMhelix (TMHMM)
GPLIN_001106700	0.358	2.73E-06	660	beta-fructofuranosidase	SignalP-noTM (SIGNALP_EUK)	1	F:hydrolase activity
GPLIN_001106800	0.422	1.89E-04	88		no IPS match
GPLIN_001109600	0.482	2.58E-05	426	protein isoform a	TMhelix (TMHMM); TMhelix (TMHMM); TMhelix (TMHMM); TMhelix (TMHMM); TMhelix (TMHMM); TMhelix (TMHMM); TMhelix (TMHMM); TMhelix (TMHMM); TMhelix (TMHMM)	1	F:protein binding
GPLIN_001110100	0.493	0.00495	90		no IPS match
GPLIN_001110200	0.0846	3.60E-06	89		SignalP-noTM (SIGNALP_EUK); TMhelix (TMHMM)
GPLIN_001111200	0.0241	5.09E-07	336	beta- -endoglucanase	SignalP-noTM (SIGNALP_GRAM_NEGATIVE); SignalP-TM (SIGNALP_GRAM_POSITIVE); SignalP-noTM (SIGNALP_EUK)	3	P:carbohydrate metabolic process; F:cation binding; F:cellulase activity
GPLIN_001111300	0.0185	6.23E-09	170	beta- -endoglucanase	SignalP-noTM (SIGNALP_EUK)	4	F:carbohydrate binding; P:carbohydrate metabolic process; F:cation binding; F:cellulase activity
GPLIN_001112000	0.104	4.76E-04	179		SignalP-TM (SIGNALP_GRAM_POSITIVE); SignalP-noTM (SIGNALP_EUK); SignalP-noTM (SIGNALP_GRAM_NEGATIVE); TMhelix (TMHMM)
GPLIN_001114200	0.366	8.81E-06	149		SignalP-noTM (SIGNALP_EUK)
GPLIN_001114900	0.491	1.19E-04	80		SignalP-noTM (SIGNALP_EUK)
GPLIN_001115700	0.473	1.45E-06	213		no IPS match
GPLIN_001120300	0.382	2.03E-06	123		no IPS match
GPLIN_001127600	0.49	6.09E-07	115		SignalP-TM (SIGNALP_GRAM_POSITIVE); TMhelix (TMHMM)
GPLIN_001130100	0.492	1.79E-04	469	cre-inx-18 protein	TMhelix (TMHMM); TMhelix (TMHMM); TMhelix (TMHMM); TMhelix (TMHMM)	6	C:gap junction; P:regulation of pharyngeal pumping; P:gap junction assembly; P:oviposition; P:locomotion; P:response to chemical stimulus
GPLIN_001130600	0.495	5.73E-04	116		no IPS match
GPLIN_001131300	0.183	2.85E-04	112		no IPS match
GPLIN_001133800	0.116	1.18E-05	425	serine threonine-protein kinase mph1	TMhelix (TMHMM)	2	P:phosphorylation; F:protein kinase activity
GPLIN_001134500	0.42	0.00147	716		SignalP-noTM (SIGNALP_EUK)
GPLIN_001134600	0.254	1.50E-04	593		no IPS match
GPLIN_001138500	0.388	0.0161	305		SignalP-noTM (SIGNALP_EUK); SignalP-TM (SIGNALP_GRAM_POSITIVE); SignalP-noTM (SIGNALP_GRAM_NEGATIVE)
GPLIN_001138700	0.439	2.71E-04	302		SignalP-noTM (SIGNALP_GRAM_NEGATIVE); SignalP-noTM (SIGNALP_EUK)
GPLIN_001139000	0.423	0.00119	416		no IPS match
GPLIN_001139400	0.116	4.81E-08	364	venom allergen-like protein	TMhelix (TMHMM)	4	C:extracellular region; P:aerobic electron transport chain; F:electron carrier activity; P:locomotion
GPLIN_001140000	0.322	0.00651	72		no IPS match
GPLIN_001140300	0.32	0.00371	991		no IPS match
GPLIN_001140400	0.247	0.0175	149		no IPS match
GPLIN_001142400	0.337	2.71E-05	87		no IPS match
GPLIN_001144300	0.369	1.64E-05	792	amiloride-sensitive sodium channel family protein	TMhelix (TMHMM); TMhelix (TMHMM)	1	P:transport
GPLIN_001145100	0.373	1.24E-06	128		SignalP-noTM (SIGNALP_EUK); SignalP-TM (SIGNALP_GRAM_POSITIVE); TMhelix (TMHMM)
GPLIN_001146500	0.491	0.0153	161		no IPS match
GPLIN_001146800	0.25	0.0133	458		SignalP-noTM (SIGNALP_EUK)
GPLIN_001148100	0.255	5.44E-04	237		TMhelix (TMHMM); TMhelix (TMHMM); TMhelix (TMHMM); TMhelix (TMHMM); TMhelix (TMHMM); TMhelix (TMHMM); TMhelix (TMHMM)
GPLIN_001148300	0.0602	5.85E-06	110		no IPS match
GPLIN_001148400	0.184	8.01E-07	210		SignalP-TM (SIGNALP_GRAM_POSITIVE)
GPLIN_001148500	0.449	0.0137	171		no IPS match
GPLIN_001153000	0.123	6.99E-08	230	glutathione peroxidase	SignalP-noTM (SIGNALP_EUK)	4	F:glutathione peroxidase activity; C:extracellular region; P:oxidation-reduction process; P:response to oxidative stress
GPLIN_001153200	0.364	6.16E-04	844		SignalP-noTM (SIGNALP_EUK)
GPLIN_001153300	0.375	1.23E-04	495		SignalP-noTM (SIGNALP_EUK); SignalP-noTM (SIGNALP_GRAM_NEGATIVE)
GPLIN_001157100	0.359	1.41E-04	220		no IPS match
GPLIN_001157700	0.425	1.88E-07	134		TMhelix (TMHMM)
GPLIN_001159400	0.256	3.49E-04	151		no IPS match
GPLIN_001164900	0.392	4.97E-06	212		TMhelix (TMHMM)
GPLIN_001166000	0.226	1.55E-04	237		no IPS match
GPLIN_001168300	0.403	7.70E-06	310		no IPS match
GPLIN_001172300	0.47	3.73E-06	205		SignalP-TM (SIGNALP_GRAM_POSITIVE); SignalP-noTM (SIGNALP_GRAM_NEGATIVE); SignalP-noTM (SIGNALP_EUK); TMhelix (TMHMM)
GPLIN_001178400	0.216	0.00235	464		no IPS match
GPLIN_001178500	0.331	6.11E-05	456		no IPS match
GPLIN_001178700	0.386	1.07E-04	156	fad-binding protein	no IPS match	1	F:oxidoreductase activity
GPLIN_001180700	0.302	2.82E-05	94		no IPS match
GPLIN_001181900	0.482	0.00123	88		no IPS match
GPLIN_001183300	0.473	3.67E-05	930		TMhelix (TMHMM)
GPLIN_001183800	0.103	2.96E-04	180		SignalP-noTM (SIGNALP_EUK)
GPLIN_001184500	0.194	4.04E-06	174		SignalP-TM (SIGNALP_GRAM_POSITIVE); SignalP-noTM (SIGNALP_EUK)
GPLIN_001184600	0.49	0.00131	150		no IPS match
GPLIN_001185000	0.393	1.72E-06	249		SignalP-noTM (SIGNALP_EUK); SignalP-noTM (SIGNALP_GRAM_NEGATIVE); SignalP-TM (SIGNALP_GRAM_POSITIVE)
GPLIN_001186500	0.378	0.0108	412		TMhelix (TMHMM)
GPLIN_001188900	0.214	0.00354	160		no IPS match
GPLIN_001189000	0.164	1.45E-06	131		no IPS match
GPLIN_001189100	0.192	2.18E-07	185		TMhelix (TMHMM)
GPLIN_001189200	0.206	6.03E-07	501		TMhelix (TMHMM)
GPLIN_001189700	0.486	1.81E-05	484	cub domain containing protein	TMhelix (TMHMM)	1	C:membrane
GPLIN_001193100	0.336	0.00435	347	high-affinity choline transporter 1	TMhelix (TMHMM); TMhelix (TMHMM); TMhelix (TMHMM); TMhelix (TMHMM); TMhelix (TMHMM); TMhelix (TMHMM); TMhelix (TMHMM); TMhelix (TMHMM); TMhelix (TMHMM)	10	P:sodium ion transport; C:axon; C:integral to membrane; C:synaptic vesicle; F:proline:sodium symporter activity; P:choline transport; F:choline transmembrane transporter activity; P:amino acid transmembrane transport; C:neuronal cell body; P:acetylcholine biosynthetic process
GPLIN_001194100	0.214	0.0037	368		no IPS match
GPLIN_001194200	0.424	0.00162	684		SignalP-noTM (SIGNALP_EUK); TMhelix (TMHMM); TMhelix (TMHMM)
GPLIN_001195200	0.108	2.58E-11	454		SignalP-noTM (SIGNALP_EUK)
GPLIN_001195300	0.207	1.42E-06	549	protein lgc- isoform b	SignalP-noTM (SIGNALP_EUK); TMhelix (TMHMM); TMhelix (TMHMM); TMhelix (TMHMM); TMhelix (TMHMM); TMhelix (TMHMM)	8	P:central nervous system development; C:integral to membrane; P:regulation of neuron differentiation; C:plasma membrane part; C:synapse; P:ion transport; F:extracellular-glycine-gated chloride channel activity; P:response to amino acid stimulus
GPLIN_001195500	0.354	9.14E-06	71		SignalP-TM (SIGNALP_EUK); TMhelix (TMHMM)
GPLIN_001196700	0.268	1.62E-06	355		TMhelix (TMHMM)
GPLIN_001196900	0.215	3.09E-05	108		SignalP-noTM (SIGNALP_EUK); SignalP-TM (SIGNALP_GRAM_POSITIVE); SignalP-noTM (SIGNALP_GRAM_NEGATIVE)
GPLIN_001198300	0.144	0.00576	122		no IPS match
GPLIN_001200200	0.315	7.83E-06	100		SignalP-TM (SIGNALP_GRAM_POSITIVE); SignalP-noTM (SIGNALP_EUK)
GPLIN_001202900	0.427	1.71E-05	210		SignalP-noTM (SIGNALP_EUK); SignalP-noTM (SIGNALP_GRAM_NEGATIVE); SignalP-TM (SIGNALP_GRAM_POSITIVE)
GPLIN_001203100	0.342	5.68E-07	93		SignalP-TM (SIGNALP_EUK); TMhelix (TMHMM); TMhelix (TMHMM)
GPLIN_001203600	0.162	3.55E-09	311	protein nhr-100	no IPS match	2	F:binding; P:lipid storage
GPLIN_001204200	0.309	4.99E-04	840		no IPS match
GPLIN_001204300	0.201	0.00197	191		SignalP-noTM (SIGNALP_EUK)
GPLIN_001204400	0.378	4.48E-04	1809	myosin tail family protein	no IPS match	12	F:structural constituent of muscle; P:oviposition; F:microfilament motor activity; P:pharyngeal pumping; F:actin filament binding; P:inositol lipid-mediated signaling; P:body morphogenesis; P:axonal fasciculation; P:locomotion; P:skeletal muscle myosin thick filament assembly; P:muscle contraction; C:striated muscle myosin thick filament
GPLIN_001204500	0.345	1.07E-06	413	myosin heavy chain	SignalP-noTM (SIGNALP_EUK)	18	P:oviposition; P:locomotory behavior; P:growth; P:receptor-mediated endocytosis; P:inositol lipid-mediated signaling; P:positive regulation of locomotion; C:striated muscle myosin thick filament; P:muscle contraction; C:A band; F:microfilament motor activity; F:structural constituent of muscle; P:embryo development ending in birth or egg hatching; P:pharyngeal pumping; P:nematode larval developme…
GPLIN_001204600	0.392	9.37E-06	351		no IPS match
GPLIN_001206200	0.209	2.68E-05	349		SignalP-noTM (SIGNALP_EUK); SignalP-TM (SIGNALP_GRAM_POSITIVE)
GPLIN_001206800	0.492	7.16E-05	330	cytidine deaminase	TMhelix (TMHMM)	9	P:RNA modification; F:RNA binding; C:intracellular; F:deoxycytidine deaminase activity; F:cytidine deaminase activity; P:deoxycytidine catabolic process; P:cytidine deamination; F:protein binding; P:embryo development
GPLIN_001208200	0.487	0.0122	126		no IPS match
GPLIN_001211500	0.275	0.00142	228		no IPS match
GPLIN_001212100	0.477	3.84E-04	662	protein nas- isoform a	no IPS match	1	P:positive regulation of growth rate
GPLIN_001212200	0.406	0.00457	773	protein nas- isoform a	no IPS match	2	P:positive regulation of growth rate; F:hydrolase activity
GPLIN_001215600	0.0205	1.07E-07	222	ghf5 endo- -beta-glucanase precursor	no IPS match	3	P:carbohydrate metabolic process; F:cation binding; F:cellulase activity
GPLIN_001218100	0.217	5.15E-07	192		no IPS match
GPLIN_001219300	0.488	0.0129	280		no IPS match
GPLIN_001219400	0.418	0.0011	165		no IPS match
GPLIN_001221600	0.426	3.69E-05	392		TMhelix (TMHMM)
GPLIN_001223000	0.295	0.00443	176		SignalP-noTM (SIGNALP_EUK)
GPLIN_001223100	0.381	3.60E-04	76		no IPS match
GPLIN_001224900	0.441	2.59E-06	130	guanylyl cyclase	no IPS match	8	P:protein phosphorylation; P:intracellular signal transduction; F:guanylate cyclase activity; F:protein serine/threonine kinase activity; C:integral to membrane; F:G-protein coupled peptide receptor activity; F:ATP binding; P:cGMP biosynthetic process
GPLIN_001225700	0.418	1.02E-07	790		no IPS match
GPLIN_001225800	0.468	1.89E-05	187		TMhelix (TMHMM); TMhelix (TMHMM)
GPLIN_001227700	0.225	1.19E-04	294		SignalP-noTM (SIGNALP_EUK); TMhelix (TMHMM)
GPLIN_001229400	0.437	1.79E-06	198		SignalP-noTM (SIGNALP_EUK)
GPLIN_001231800	0.385	2.19E-06	261	cysteine synthase	no IPS match	3	P:cellular amino acid biosynthetic process; F:protein binding; F:catalytic activity
GPLIN_001232100	0.436	3.36E-05	162		no IPS match
GPLIN_001232700	0.417	0.00166	125		SignalP-TM (SIGNALP_EUK); TMhelix (TMHMM)
GPLIN_001232800	0.266	0.00547	333		SignalP-noTM (SIGNALP_EUK)
GPLIN_001234600	0.0964	4.69E-06	81		no IPS match
GPLIN_001234700	0.141	1.16E-05	330		no IPS match
GPLIN_001236200	0.143	0.00222	337		SignalP-noTM (SIGNALP_GRAM_NEGATIVE); SignalP-noTM (SIGNALP_EUK); SignalP-TM (SIGNALP_GRAM_POSITIVE)
GPLIN_001236900	0.378	1.59E-04	376		SignalP-noTM (SIGNALP_GRAM_NEGATIVE); SignalP-noTM (SIGNALP_EUK); SignalP-TM (SIGNALP_GRAM_POSITIVE)
GPLIN_001238600	0.499	1.43E-05	410	adipocyte plasma membrane-associated protein	SignalP-noTM (SIGNALP_EUK)	1	C:cell part
GPLIN_001238700	0.482	3.18E-05	495	adipocyte plasma membrane-associated protein	SignalP-noTM (SIGNALP_EUK)	1	C:cell part
GPLIN_001238800	0.445	1.83E-06	571	glycosyl hydrolase family 31 protein	SignalP-TM (SIGNALP_EUK); SignalP-TM (SIGNALP_GRAM_POSITIVE); TMhelix (TMHMM)	1	F:hydrolase activity
GPLIN_001241100	0.267	1.23E-06	503	protein nas- isoform a	SignalP-TM (SIGNALP_GRAM_POSITIVE); SignalP-TM (SIGNALP_GRAM_NEGATIVE); SignalP-noTM (SIGNALP_EUK); TMhelix (TMHMM)	3	P:embryo development ending in birth or egg hatching; P:positive regulation of growth rate; F:hydrolase activity
GPLIN_001243200	0.463	0.0019	250	serine threonine-protein phosphatase 2a 65 kda regulatory subunit a beta isoform	no IPS match	28	P:regulation of DNA replication; C:membrane; P:ceramide metabolic process; C:protein phosphatase type 2A complex; P:protein complex assembly; F:antigen binding; P:response to organic substance; P:regulation of transcription, DNA-dependent; C:microtubule cytoskeleton; P:negative regulation of tyrosine phosphorylation of Stat3 protein; P:regulation of cell adhesion; C:cytosol; F:protein heterodimer…
GPLIN_001244400	0.16	0.00133	466		no IPS match
GPLIN_001244500	0.123	4.63E-05	469		no IPS match
GPLIN_001244700	0.349	0.00589	579	agc rsk p70 protein kinase	no IPS match	34	P:axon guidance; P:skeletal system development; C:nucleoplasm; P:negative regulation of cysteine-type endopeptidase activity involved in apoptotic process; P:positive regulation of gene expression; P:neurotrophin TRK receptor signaling pathway; F:protein binding; P:central nervous system development; C:ribosome; P:Toll signaling pathway; P:toll-like receptor 4 signaling pathway; P:negative regula…
GPLIN_001246600	0.202	3.29E-05	124		SignalP-noTM (SIGNALP_EUK); TMhelix (TMHMM)
GPLIN_001247000	0.157	9.05E-04	94		SignalP-noTM (SIGNALP_EUK); TMhelix (TMHMM)
GPLIN_001248000	0.131	2.52E-04	372		no IPS match
GPLIN_001248100	0.326	1.55E-04	191		SignalP-noTM (SIGNALP_EUK); TMhelix (TMHMM)
GPLIN_001249200	0.477	2.79E-04	113		no IPS match
GPLIN_001249800	0.383	0.00345	376		no IPS match
GPLIN_001253000	0.39	3.08E-05	220	two pore potassium channel protein sup-9	TMhelix (TMHMM); TMhelix (TMHMM); TMhelix (TMHMM); TMhelix (TMHMM)	5	C:integral to plasma membrane; P:regulation of muscle contraction; P:potassium ion transport; C:striated muscle dense body; F:ion channel activity
GPLIN_001255300	0.266	1.17E-06	149		no IPS match
GPLIN_001256600	0.412	2.58E-05	542	protein frpr- isoform b	TMhelix (TMHMM); TMhelix (TMHMM); TMhelix (TMHMM); TMhelix (TMHMM); TMhelix (TMHMM); TMhelix (TMHMM); TMhelix (TMHMM); TMhelix (TMHMM); TMhelix (TMHMM); TMhelix (TMHMM); TMhelix (TMHMM)	1	F:signal transducer activity
GPLIN_001258100	0.22	1.08E-05	259		SignalP-noTM (SIGNALP_EUK); SignalP-noTM (SIGNALP_GRAM_NEGATIVE); SignalP-TM (SIGNALP_GRAM_POSITIVE)
GPLIN_001263700	0.182	2.76E-05	240		SignalP-noTM (SIGNALP_EUK)
GPLIN_001267500	0.106	1.27E-04	86		no IPS match
GPLIN_001268800	0.488	3.28E-05	67		no IPS match
GPLIN_001269000	0.147	3.42E-06	200		no IPS match
GPLIN_001269600	0.32	0.00629	891	poly polymerase gamma	no IPS match	3	P:anatomical structure development; P:reproduction; P:multicellular organismal development
GPLIN_001270800	0.446	1.65E-05	173	atp synthase subunit mitochondrial	no IPS match	6	P:positive regulation of growth rate; F:hydrogen ion transmembrane transporter activity; P:ATP synthesis coupled proton transport; P:reproduction; P:nematode larval development; P:embryo development ending in birth or egg hatching
GPLIN_001271400	0.459	4.50E-04	225		no IPS match
GPLIN_001272100	0.471	5.08E-04	440		no IPS match
GPLIN_001272900	0.334	2.97E-05	274		SignalP-noTM (SIGNALP_EUK); TMhelix (TMHMM)
GPLIN_001279300	0.367	6.16E-06	161		no IPS match
GPLIN_001282000	0.27	0.00405	784		TMhelix (TMHMM); TMhelix (TMHMM)
GPLIN_001282200	0.251	0.00616	99	cre-dhs-29 protein	TMhelix (TMHMM)	2	P:metabolic process; F:catalytic activity
GPLIN_001282400	0.443	2.66E-09	156		SignalP-noTM (SIGNALP_EUK); SignalP-noTM (SIGNALP_GRAM_NEGATIVE); SignalP-TM (SIGNALP_GRAM_POSITIVE)
GPLIN_001283000	0.338	6.09E-05	453		no IPS match
GPLIN_001285200	0.353	8.32E-06	331		TMhelix (TMHMM); TMhelix (TMHMM)
GPLIN_001285600	0.317	4.76E-06	129	hydroxyacyl-coenzyme a mitochondrial	no IPS match	9	C:mitochondrial inner membrane; P:negative regulation of insulin secretion; P:response to activity; F:NAD+ binding; F:3-hydroxyacyl-CoA dehydrogenase activity; P:fatty acid beta-oxidation; P:response to insulin stimulus; C:mitochondrial matrix; P:response to drug
GPLIN_001285800	0.149	5.77E-05	128		no IPS match
GPLIN_001286000	0.236	2.27E-06	345	cre-twk-8 protein	no IPS match	1	P:localization
GPLIN_001289000	0.125	0.00324	113		no IPS match
GPLIN_001289200	0.312	5.50E-06	190		TMhelix (TMHMM); TMhelix (TMHMM); TMhelix (TMHMM); TMhelix (TMHMM); TMhelix (TMHMM); TMhelix (TMHMM)
GPLIN_001290900	0.222	1.52E-07	200	cre-ins-18 protein	TMhelix (TMHMM)	3	P:maintenance of dauer; P:negative regulation of insulin receptor signaling pathway; P:determination of adult lifespan
GPLIN_001291600	0.197	1.73E-08	223		SignalP-noTM (SIGNALP_EUK)
GPLIN_001293500	0.413	8.32E-04	181		SignalP-noTM (SIGNALP_GRAM_NEGATIVE); SignalP-TM (SIGNALP_GRAM_POSITIVE); SignalP-noTM (SIGNALP_EUK); TMhelix (TMHMM)
GPLIN_001296800	0.258	8.76E-07	698		SignalP-noTM (SIGNALP_GRAM_NEGATIVE); SignalP-noTM (SIGNALP_EUK); SignalP-TM (SIGNALP_GRAM_POSITIVE)
GPLIN_001296900	0.0934	2.53E-06	162		no IPS match
GPLIN_001303600	0.353	8.50E-06	188	protein cbg00625	TMhelix (TMHMM)	4	P:positive regulation of embryonic development; P:embryo development ending in birth or egg hatching; P:positive regulation of growth rate; P:nematode larval development
GPLIN_001304400	0.0686	2.06E-07	168		SignalP-noTM (SIGNALP_EUK)
GPLIN_001305300	0.423	5.24E-06	167		no IPS match
GPLIN_001306400	0.3	4.54E-04	86		SignalP-noTM (SIGNALP_EUK); TMhelix (TMHMM); TMhelix (TMHMM)
GPLIN_001313100	0.364	1.36E-05	231	bestrophin family protein	TMhelix (TMHMM); TMhelix (TMHMM); TMhelix (TMHMM); TMhelix (TMHMM)	3	P:lipid storage; P:positive regulation of multicellular organism growth; P:locomotion
GPLIN_001313800	0.416	2.79E-07	225	protein clc-1	TMhelix (TMHMM); TMhelix (TMHMM); TMhelix (TMHMM); TMhelix (TMHMM)	1	C:membrane
GPLIN_001315400	0.21	6.97E-06	1074		no IPS match
GPLIN_001315700	0.176	8.46E-05	73		SignalP-noTM (SIGNALP_EUK); TMhelix (TMHMM); TMhelix (TMHMM)
GPLIN_001315900	0.144	5.19E-05	74		SignalP-noTM (SIGNALP_EUK)
GPLIN_001316200	0.467	7.80E-06	236		no IPS match
GPLIN_001317500	0.206	2.08E-04	129		SignalP-noTM (SIGNALP_GRAM_NEGATIVE); SignalP-noTM (SIGNALP_EUK); TMhelix (TMHMM)
GPLIN_001318300	0.199	1.17E-04	422		no IPS match
GPLIN_001321600	0.16	7.09E-06	82		no IPS match
GPLIN_001324000	0.311	8.23E-04	296		SignalP-noTM (SIGNALP_EUK)
GPLIN_001327300	0.391	9.64E-06	226	protein twk-20	TMhelix (TMHMM)	3	C:membrane; F:ion channel activity; P:potassium ion transport
GPLIN_001328800	0.346	4.41E-05	260		SignalP-noTM (SIGNALP_EUK); TMhelix (TMHMM); TMhelix (TMHMM)
GPLIN_001330200	0.372	1.08E-05	251		no IPS match
GPLIN_001335500	0.0659	1.17E-05	128		SignalP-noTM (SIGNALP_EUK)
GPLIN_001337700	0.405	1.80E-05	88		TMhelix (TMHMM)
GPLIN_001339200	0.402	0.00195	226		no IPS match
GPLIN_001339400	0.108	3.32E-05	97		no IPS match
GPLIN_001339500	0.148	9.07E-05	276		SignalP-noTM (SIGNALP_EUK)
GPLIN_001339800	0.323	1.20E-04	84		no IPS match
GPLIN_001344700	0.369	1.84E-05	616	four domain-type voltage-gated ion channel alpha-1 subunit	TMhelix (TMHMM); TMhelix (TMHMM); TMhelix (TMHMM); TMhelix (TMHMM); TMhelix (TMHMM); TMhelix (TMHMM); TMhelix (TMHMM); TMhelix (TMHMM); TMhelix (TMHMM); TMhelix (TMHMM)	5	P:positive regulation of synaptic transmission, GABAergic; P:positive regulation of locomotion; P:transport; C:membrane; P:positive regulation of synaptic transmission, cholinergic
GPLIN_001346100	0.494	7.35E-07	372	ammonium transporter	TMhelix (TMHMM); TMhelix (TMHMM); TMhelix (TMHMM); TMhelix (TMHMM); TMhelix (TMHMM); TMhelix (TMHMM); TMhelix (TMHMM); TMhelix (TMHMM)	2	P:embryo development ending in birth or egg hatching; P:transport
GPLIN_001346200	0.492	9.39E-04	121	cre-rhr-2 protein	TMhelix (TMHMM); TMhelix (TMHMM); TMhelix (TMHMM)	4	P:ammonium transmembrane transport; C:integral to membrane; P:embryo development ending in birth or egg hatching; F:ammonium transmembrane transporter activity
GPLIN_001347500	0.197	3.46E-08	97		no IPS match
GPLIN_001348000	0.295	6.14E-05	82		SignalP-TM (SIGNALP_GRAM_POSITIVE); TMhelix (TMHMM)
GPLIN_001350200	0.49	4.82E-05	277	cofactor-independent phosphoglycerate mutase	no IPS match	10	P:glucose catabolic process; P:positive regulation of growth rate; P:determination of adult lifespan; P:oviposition; F:metal ion binding; P:body morphogenesis; P:nematode larval development; F:phosphoglycerate mutase activity; P:locomotion; P:embryo development ending in birth or egg hatching
GPLIN_001351400	0.343	3.57E-04	97		SignalP-noTM (SIGNALP_EUK); SignalP-noTM (SIGNALP_GRAM_NEGATIVE); SignalP-TM (SIGNALP_GRAM_POSITIVE); TMhelix (TMHMM); TMhelix (TMHMM)
GPLIN_001355500	0.105	3.35E-07	954		SignalP-noTM (SIGNALP_EUK)
GPLIN_001359300	0.35	1.66E-04	244	beta- -galactosyltransferase 1	no IPS match	1	F:transferase activity, transferring glycosyl groups
GPLIN_001359700	0.325	1.26E-05	477		no IPS match
GPLIN_001360400	0.317	0.00139	191		SignalP-TM (SIGNALP_EUK); TMhelix (TMHMM)
GPLIN_001363300	0.346	0.0217	436		no IPS match
GPLIN_001364500	0.454	1.67E-06	313	palmitoyl-protein thioesterase 1	SignalP-noTM (SIGNALP_EUK)	13	P:cellular protein catabolic process; P:transport; P:oviposition; F:palmitoyl-(protein) hydrolase activity; P:cellular membrane organization; P:regulation of biological quality; P:post-embryonic development; C:lysosome; P:neurological system process; P:cellular protein modification process; P:mitochondrion organization; P:regulation of cellular process; P:regulation of cellular component organiza…
GPLIN_001364700	0.406	5.78E-06	567	sodium nucleoside cotransporter 2	TMhelix (TMHMM); TMhelix (TMHMM); TMhelix (TMHMM); TMhelix (TMHMM); TMhelix (TMHMM); TMhelix (TMHMM); TMhelix (TMHMM); TMhelix (TMHMM); TMhelix (TMHMM); TMhelix (TMHMM); TMhelix (TMHMM)	1	C:membrane
GPLIN_001365200	0.434	0.00847	325	protein clr- isoform d	TMhelix (TMHMM); TMhelix (TMHMM); TMhelix (TMHMM)	10	P:negative regulation of fibroblast growth factor receptor signaling pathway; P:protein dephosphorylation; P:oviposition; P:collagen and cuticulin-based cuticle development; F:phosphatase activity; P:body morphogenesis; P:nematode larval development; P:positive regulation of locomotion; P:morphogenesis of an epithelium; C:plasma membrane
GPLIN_001366200	0.465	1.48E-05	84		no IPS match
GPLIN_001366900	0.488	1.40E-05	246		TMhelix (TMHMM)
GPLIN_001367300	0.405	0.0223	707	protein clh- isoform a	TMhelix (TMHMM); TMhelix (TMHMM); TMhelix (TMHMM); TMhelix (TMHMM); TMhelix (TMHMM); TMhelix (TMHMM); TMhelix (TMHMM)	5	P:embryo development ending in birth or egg hatching; P:transport; P:reproduction; C:membrane; F:ion channel activity
GPLIN_001370100	0.308	4.35E-05	132		no IPS match
GPLIN_001372300	0.21	2.99E-04	415	unc-4	no IPS match	11	C:axon; P:synapse assembly; P:regulation of axonogenesis; P:regulation of transcription, DNA-dependent; F:DNA binding; P:neuroblast fate determination; F:sequence-specific DNA binding transcription factor activity; P:synaptic target recognition; P:locomotion; P:regulation of synapse structure and activity; C:nucleus
GPLIN_001372600	0.163	1.26E-05	433	hypothetical kda protein in chromosome	no IPS match	4	P:regulation of biological process; P:signaling; P:multicellular organismal process; P:endocytosis
GPLIN_001373500	0.322	2.02E-06	81		no IPS match
GPLIN_001377300	0.443	1.46E-06	153		no IPS match
GPLIN_001379100	0.253	2.04E-05	310	protein col-157	TMhelix (TMHMM)	2	P:multicellular organismal development; P:localization
GPLIN_001380000	0.168	0.0015	130		no IPS match
GPLIN_001380700	0.193	3.72E-07	99		no IPS match
GPLIN_001381900	0.241	5.50E-07	481		no IPS match
GPLIN_001382700	0.449	9.10E-05	187		no IPS match
GPLIN_001383200	0.496	2.04E-04	55		TMhelix (TMHMM)
GPLIN_001386200	0.441	1.35E-04	311	glycosyl hydrolase family 31 protein	no IPS match	1	F:catalytic activity
GPLIN_001386300	0.273	0.0013	136		no IPS match
GPLIN_001388900	0.433	0.0226	266		TMhelix (TMHMM)
GPLIN_001391200	0.216	1.60E-05	117		TMhelix (TMHMM)
GPLIN_001393900	0.498	1.20E-05	293		TMhelix (TMHMM); TMhelix (TMHMM); TMhelix (TMHMM); TMhelix (TMHMM); TMhelix (TMHMM)
GPLIN_001394000	0.399	3.54E-05	173	protein srt-52	TMhelix (TMHMM); TMhelix (TMHMM)	1	P:lipid storage
GPLIN_001396500	0.419	1.18E-04	182	ef hand family protein	no IPS match	1	F:calcium ion binding
GPLIN_001396600	0.326	1.75E-07	177		SignalP-noTM (SIGNALP_EUK)
GPLIN_001401600	0.0939	3.96E-06	126		TMhelix (TMHMM); TMhelix (TMHMM)
GPLIN_001401800	0.273	2.88E-07	289		no IPS match
GPLIN_001404000	0.224	0.0013	78		no IPS match
GPLIN_001404400	0.292	2.80E-04	287		no IPS match
GPLIN_001404500	0.305	3.78E-06	391	thaumatin-like protein	no IPS match	1	P:response to other organism
GPLIN_001405900	0.37	5.14E-04	352	voltage-dependent l-type calcium channel beta-2	no IPS match	2	F:voltage-gated calcium channel activity; P:regulation of calcium ion transport via voltage-gated calcium channel activity
GPLIN_001408400	0.409	1.26E-05	584		no IPS match
GPLIN_001408600	0.327	0.00297	173		no IPS match
GPLIN_001413400	0.191	1.20E-06	68		no IPS match
GPLIN_001415400	0.145	1.29E-06	205		SignalP-noTM (SIGNALP_EUK); SignalP-TM (SIGNALP_GRAM_POSITIVE)
GPLIN_001416500	0.424	1.29E-04	822	o-glycosyl hydrolase family 30 protein	no IPS match	1	F:catalytic activity
GPLIN_001417200	0.0651	2.86E-06	461		SignalP-noTM (SIGNALP_EUK); SignalP-TM (SIGNALP_GRAM_POSITIVE)
GPLIN_001417500	0.277	1.76E-04	203		no IPS match
GPLIN_001418600	0.412	1.83E-06	846	vacuolar proton pump	TMhelix (TMHMM); TMhelix (TMHMM); TMhelix (TMHMM); TMhelix (TMHMM); TMhelix (TMHMM)	19	P:proton transport; P:regulation of secretion; P:positive regulation of growth rate; P:receptor-mediated endocytosis; P:positive regulation of programmed cell death; P:collagen and cuticulin-based cuticle development; P:molting cycle, collagen and cuticulin-based cuticle; P:inductive cell migration; P:water homeostasis; P:embryo development ending in birth or egg hatching; P:response to hypoxia; …
GPLIN_001420300	0.187	1.11E-04	163		no IPS match
GPLIN_001423900	0.221	5.78E-04	402		no IPS match
GPLIN_001425400	0.455	7.99E-08	145		no IPS match
[truncated: 349 more rows]
