# Supplementary material for: Gene expression changes in diapause or quiescent potato cyst nematode, Globodera pallida, eggs after hydration or exposure to tomato root diffusate
Source: PeerJ. 2016 Feb 4;4:e1654. doi: 10.7717/peerj.1654 (PMC4748719; doi:10.7717/peerj.1654)
Supplement: Table S5 [file peerj-04-1654-s005.txt]

Seq. Name	Fold change	P	Seq. Length	Seq. Description	InterProScan	GOs	Enzyme Codes
Contig162	4.4	7.56E-05	905		TMhelix (TMHMM)
Contig185	2.51	0.00121	630		TMhelix (TMHMM); TMhelix (TMHMM)
Contig213	2.05	1.53E-04	1063		SignalP-TM (SIGNALP_GRAM_POSITIVE); SignalP-noTM (SIGNALP_EUK); TMhelix (TMHMM)
Contig614	2.95	2.10E-05	630	glutathione s-transferase-1	no IPS match	2	P:lipid storage; P:positive regulation of growth rate
Contig627	2.02	0.00568	1073	tumor suppressor	no IPS match	11	P:regulation of alternative mRNA splicing, via spliceosome; F:mRNA 3'-UTR binding; P:sarcomere organization; C:cytoplasm; P:glial cell migration; P:apposition of dorsal and ventral imaginal disc-derived wing surfaces; P:somatic muscle development; P:axon ensheathment; P:mesodermal cell migration; C:nucleus; P:oenocyte development
Contig638	2.37	1.17E-05	728		no IPS match
Contig7	2.68	8.16E-04	401		no IPS match
Contig778	4.34	1.10E-06	575		no IPS match
Contig91	2.16	2.14E-06	613		no IPS match
Contig98	3.55	2.56E-04	418		no IPS match
GPLIN_000007500	4.72	1.93E-05	105		no IPS match
GPLIN_000027500	2.59	3.38E-05	84		no IPS match
GPLIN_000030600	2.82	5.91E-05	206	glutathione s-transferase-1	no IPS match	5	P:lipid storage; P:apoptotic process; P:determination of adult lifespan; P:positive regulation of growth rate; F:protein binding
GPLIN_000034600	2.89	1.05E-05	111		no IPS match
GPLIN_000045000	2.71	2.41E-05	266		no IPS match
GPLIN_000054600	2.33	0.0015	463	cre-cutl-10 protein	TMhelix (TMHMM)	1	C:cell part
GPLIN_000061000	2.67	5.04E-04	92		TMhelix (TMHMM)
GPLIN_000062800	2.52	5.60E-04	460		no IPS match
GPLIN_000067000	2.77	3.35E-04	467		SignalP-noTM (SIGNALP_EUK); SignalP-noTM (SIGNALP_GRAM_NEGATIVE)
GPLIN_000067100	2.59	2.93E-04	71		no IPS match
GPLIN_000098700	2.18	0.00273	392		no IPS match
GPLIN_000119500	2.03	0.00406	86		SignalP-TM (SIGNALP_EUK); TMhelix (TMHMM); TMhelix (TMHMM)
GPLIN_000124500	2.26	0.00431	199		no IPS match
GPLIN_000150100	3.8	1.72E-06	198	superoxide dismutase	SignalP-noTM (SIGNALP_EUK); SignalP-noTM (SIGNALP_GRAM_NEGATIVE)	52	C:cytoplasmic vesicle; F:chaperone binding; P:apoptotic DNA fragmentation; F:copper ion binding; P:ovarian follicle development; P:response to hydrogen peroxide; P:positive regulation of nitric-oxide synthase biosynthetic process; P:myeloid cell homeostasis; P:auditory receptor cell stereocilium organization; C:protein complex; C:cytosol; P:retina homeostasis; P:regulation of mitochondrial membra…
GPLIN_000150200	3.41	0.00328	289		TMhelix (TMHMM)
GPLIN_000153900	3.09	7.23E-04	568	retinoic acid receptor beta	no IPS match	4	F:binding; P:signal transduction; P:transcription, DNA-dependent; C:nucleus
GPLIN_000159200	4.5	2.28E-06	352		no IPS match
GPLIN_000165000	4.71	9.72E-08	344		no IPS match
GPLIN_000166500	2.08	0.00429	92		no IPS match
GPLIN_000170000	3.78	3.98E-05	283	galactoside-binding lectin family protein	no IPS match	3	C:collagen and cuticulin-based cuticle extracellular matrix; F:protein binding; F:galactoside binding
GPLIN_000171600	2.47	2.10E-05	332	annexin b11 isoform a	no IPS match	8	P:embryo development ending in birth or egg hatching; F:phosphatidylserine binding; F:heparan sulfate proteoglycan binding; F:calcium-dependent phospholipid binding; F:heparin binding; F:calcium ion binding; F:1-phosphatidylinositol binding; F:phosphatidylethanolamine binding
GPLIN_000172900	2.15	1.89E-05	113		no IPS match
GPLIN_000181100	3.58	0.0014	149		no IPS match
GPLIN_000184400	3.38	1.35E-04	214		SignalP-noTM (SIGNALP_EUK)
GPLIN_000195300	2.98	2.99E-04	185		TMhelix (TMHMM); TMhelix (TMHMM); TMhelix (TMHMM); TMhelix (TMHMM)
GPLIN_000203700	2.98	0.00312	802		no IPS match
GPLIN_000216700	2	0.00148	174		no IPS match
GPLIN_000217000	2.26	4.31E-05	341	mechanosensory protein 2-like	TMhelix (TMHMM)	3	C:neuron projection membrane; C:integral to membrane; P:mechanosensory behavior
GPLIN_000217100	2.29	3.34E-04	254	hypothetical kda protein in chromosome ii precursor	no IPS match	1	F:protein binding
GPLIN_000222400	2.02	5.37E-04	422	tkl lisk tesk protein kinase	no IPS match	1	F:kinase activity
GPLIN_000240500	2.66	1.16E-05	202	glutathione s-transferase-1	no IPS match	2	P:apoptotic process; P:determination of adult lifespan
GPLIN_000240600	2.59	1.96E-05	77		no IPS match
GPLIN_000263500	5.74	6.89E-06	71		no IPS match
GPLIN_000263600	2.35	8.48E-04	278		SignalP-noTM (SIGNALP_EUK)
GPLIN_000271100	2.62	1.42E-06	168	myosin light chain	no IPS match	1	F:myosin heavy chain binding
GPLIN_000271200	2.55	1.40E-04	73		no IPS match
GPLIN_000273200	3.58	0.00402	118		SignalP-TM (SIGNALP_GRAM_POSITIVE); SignalP-noTM (SIGNALP_GRAM_NEGATIVE); SignalP-noTM (SIGNALP_EUK); TMhelix (TMHMM)
GPLIN_000275100	2.05	1.63E-04	311		no IPS match
GPLIN_000280000	2.17	3.21E-04	550	protein kinase domain containing protein	no IPS match	12	P:gamete generation; P:positive regulation of growth rate; C:axon; C:dendrite; P:hermaphrodite genitalia development; C:cilium; F:protein binding; C:neuronal cell body; F:kinase activity; P:vulval location; P:response to hermaphrodite contact; P:embryo development ending in birth or egg hatching
GPLIN_000321500	3.34	1.05E-05	111	small heat shock protein	no IPS match	5	C:cytoplasm; P:response to stress; P:reproduction; P:cellular response to magnetism; F:heat shock protein binding
GPLIN_000322600	3.06	1.31E-05	301		SignalP-noTM (SIGNALP_EUK)
GPLIN_000323800	3.4	8.52E-04	185		no IPS match
GPLIN_000330500	4.51	3.44E-04	93		SignalP-TM (SIGNALP_GRAM_POSITIVE); TMhelix (TMHMM)
GPLIN_000335200	2.06	0.00468	1558	protein-tyrosine sulfotransferase a	no IPS match	12	P:positive regulation of growth rate; P:cuticle development involved in collagen and cuticulin-based cuticle molting cycle; P:hermaphrodite genitalia development; P:body morphogenesis; P:collagen metabolic process; P:positive regulation of locomotion; F:protein-tyrosine sulfotransferase activity; C:trans-Golgi network; P:peptidyl-tyrosine sulfation; P:negative regulation of multicellular organism…
GPLIN_000337400	5.97	5.04E-07	327		no IPS match
GPLIN_000349500	2.92	0.00233	458		TMhelix (TMHMM); TMhelix (TMHMM); TMhelix (TMHMM); TMhelix (TMHMM); TMhelix (TMHMM); TMhelix (TMHMM); TMhelix (TMHMM)
GPLIN_000360700	2.94	0.00137	1207	forkhead box protein p1	no IPS match	27	F:specific transcriptional repressor activity; F:zinc ion binding; P:cardiac muscle cell differentiation; P:embryonic foregut morphogenesis; P:immunoglobulin V(D)J recombination; P:positive regulation of immunoglobulin production; P:pre-B cell differentiation; P:pattern specification process; P:positive regulation of epithelial cell proliferation involved in lung morphogenesis; F:specific RNA pol…
GPLIN_000366300	2.48	0.00217	713		no IPS match
GPLIN_000369900	2.44	0.00145	496		TMhelix (TMHMM)
GPLIN_000389500	2.49	2.65E-04	136		no IPS match
GPLIN_000397700	3.79	2.12E-04	112		no IPS match
GPLIN_000399300	2.45	0.00122	1220	trehalose 6-phosphate synthase	no IPS match	2	P:determination of adult lifespan; F:transferase activity, transferring glycosyl groups
GPLIN_000419000	2.65	5.27E-07	237		SignalP-noTM (SIGNALP_EUK)
GPLIN_000425200	2.12	0.00196	564	forkhead box protein f1	no IPS match	33	F:sequence-specific DNA binding transcription factor activity; P:smoothened signaling pathway; P:epithelial cell differentiation involved in mammary gland alveolus development; P:negative regulation of inflammatory response; P:cellular response to organic cyclic compound; P:positive regulation of mesenchymal cell proliferation; ; P:in utero embryonic development; P:epithelial tube branching invol…
GPLIN_000439400	2.08	0.00275	261		no IPS match
GPLIN_000446000	2.63	8.12E-06	193		TMhelix (TMHMM); TMhelix (TMHMM)
GPLIN_000458900	2.5	9.07E-04	1800		no IPS match
GPLIN_000471500	2.02	0.00283	281		TMhelix (TMHMM)
GPLIN_000475300	8.17	3.22E-07	446	s- glutathione dehydrogenase	no IPS match	1	F:catalytic activity
GPLIN_000488500	2.06	0.00153	217		no IPS match
GPLIN_000495900	2.29	1.14E-04	85		SignalP-TM (SIGNALP_EUK); TMhelix (TMHMM); TMhelix (TMHMM)
GPLIN_000519500	2.16	7.08E-04	165		TMhelix (TMHMM)
GPLIN_000524500	12	6.65E-06	130		no IPS match
GPLIN_000536200	2.06	0.00265	135		SignalP-noTM (SIGNALP_EUK); SignalP-noTM (SIGNALP_GRAM_NEGATIVE); SignalP-TM (SIGNALP_GRAM_POSITIVE)
GPLIN_000546500	2.29	8.08E-04	109	cytoplasmic intermediate filament protein	SignalP-noTM (SIGNALP_EUK)	11	P:embryo development ending in birth or egg hatching; P:body morphogenesis; P:nematode larval development; P:molting cycle, collagen and cuticulin-based cuticle; F:protein binding; P:collagen and cuticulin-based cuticle development; P:determination of adult lifespan; P:locomotion; P:growth; P:receptor-mediated endocytosis; C:intracellular part
GPLIN_000551300	2.41	3.77E-04	563	astacin-like metalloendopeptidase	no IPS match	1	F:hydrolase activity
GPLIN_000559000	4.21	1.13E-05	73		SignalP-TM (SIGNALP_GRAM_POSITIVE); SignalP-noTM (SIGNALP_EUK); TMhelix (TMHMM)
GPLIN_000559100	3.17	1.05E-04	100		SignalP-TM (SIGNALP_GRAM_POSITIVE); SignalP-noTM (SIGNALP_EUK); TMhelix (TMHMM)
GPLIN_000559400	3.34	0.00112	71		SignalP-noTM (SIGNALP_EUK); SignalP-TM (SIGNALP_GRAM_POSITIVE); TMhelix (TMHMM)
GPLIN_000559500	3.98	1.09E-04	110		SignalP-TM (SIGNALP_GRAM_POSITIVE); SignalP-noTM (SIGNALP_EUK); TMhelix (TMHMM)
GPLIN_000560900	6.24	6.61E-06	67		SignalP-TM (SIGNALP_GRAM_NEGATIVE); SignalP-noTM (SIGNALP_EUK); SignalP-TM (SIGNALP_GRAM_POSITIVE); TMhelix (TMHMM)
GPLIN_000579800	4.37	0.00254	399	atp-dependent protease la	no IPS match	1	F:hydrolase activity
GPLIN_000581400	4.32	2.57E-06	96		SignalP-TM (SIGNALP_GRAM_POSITIVE); SignalP-TM (SIGNALP_EUK); TMhelix (TMHMM); TMhelix (TMHMM)
GPLIN_000583100	2.9	2.24E-04	549		no IPS match
GPLIN_000587200	4.49	5.57E-06	149		SignalP-TM (SIGNALP_GRAM_POSITIVE); SignalP-noTM (SIGNALP_EUK); SignalP-noTM (SIGNALP_GRAM_NEGATIVE)
GPLIN_000587400	2.08	0.00196	651		no IPS match
GPLIN_000598000	3.07	4.15E-06	92		no IPS match
GPLIN_000610600	3.06	1.47E-04	272		no IPS match
GPLIN_000641700	2.29	5.95E-05	292		no IPS match
GPLIN_000649700	2.23	9.63E-05	408	epoxide hydrolase 1	TMhelix (TMHMM)	5	P:positive regulation of growth rate; P:cellular response to organic substance; C:cell part; P:cellular metabolic process; F:ether hydrolase activity
GPLIN_000672100	4.82	1.08E-04	83		SignalP-noTM (SIGNALP_EUK)
GPLIN_000672200	3.13	2.64E-05	192		TMhelix (TMHMM)
GPLIN_000672300	7.07	2.69E-07	197	peroxiredoxin 1 variant 2	no IPS match	7	P:hydrogen peroxide catabolic process; P:cell redox homeostasis; F:protein binding; F:thioredoxin peroxidase activity; C:nucleus; C:mitochondrion; P:oxidation-reduction process
GPLIN_000672400	7.05	9.86E-08	197	peroxiredoxin 1 variant 2	no IPS match	7	P:hydrogen peroxide catabolic process; P:cell redox homeostasis; F:protein binding; F:thioredoxin peroxidase activity; C:nucleus; C:mitochondrion; P:oxidation-reduction process
GPLIN_000678400	4.39	3.69E-06	123		TMhelix (TMHMM)
GPLIN_000705900	2.06	0.00122	307		TMhelix (TMHMM); TMhelix (TMHMM); TMhelix (TMHMM)
GPLIN_000711000	2.01	0.00697	183		no IPS match
GPLIN_000728000	2.06	3.99E-04	328		no IPS match
GPLIN_000736700	2.27	0.0043	446		TMhelix (TMHMM); TMhelix (TMHMM); TMhelix (TMHMM); TMhelix (TMHMM); TMhelix (TMHMM); TMhelix (TMHMM)
GPLIN_000743500	2.84	9.71E-04	130		TMhelix (TMHMM); TMhelix (TMHMM)
GPLIN_000746800	2.07	6.40E-04	614		no IPS match
GPLIN_000767000	3	2.64E-05	131		no IPS match
GPLIN_000768200	4.78	6.08E-05	247		no IPS match
GPLIN_000768300	9.45	2.87E-04	137	malate dehydrogenase	no IPS match	4	F:binding; F:malic enzyme activity; F:oxidoreductase activity, acting on the CH-OH group of donors, NAD or NADP as acceptor; P:metabolic process
GPLIN_000780500	3.79	2.13E-05	366	trans- -dihydrobenzene- -diol dehydrogenase	no IPS match	2	F:oxidoreductase activity; P:metabolic process
GPLIN_000787800	3.93	3.54E-06	85		TMhelix (TMHMM)
GPLIN_000812200	2.06	2.20E-04	85		no IPS match
GPLIN_000826000	2.11	0.00176	112		no IPS match
GPLIN_000839900	3.71	1.74E-07	1458	selenium-binding protein 1	TMhelix (TMHMM); TMhelix (TMHMM); TMhelix (TMHMM); TMhelix (TMHMM); TMhelix (TMHMM); TMhelix (TMHMM); TMhelix (TMHMM); TMhelix (TMHMM); TMhelix (TMHMM); TMhelix (TMHMM)	2	P:transport; C:intracellular part
GPLIN_000847700	2.99	0.00354	255		no IPS match
GPLIN_000851000	2.38	0.00185	337		TMhelix (TMHMM)
GPLIN_000859900	2.05	0.00123	348		no IPS match
GPLIN_000879600	2.39	1.86E-04	218		no IPS match
GPLIN_000883000	2.8	6.94E-04	76		SignalP-noTM (SIGNALP_EUK); SignalP-TM (SIGNALP_GRAM_POSITIVE); SignalP-noTM (SIGNALP_GRAM_NEGATIVE)
GPLIN_000885200	4	8.57E-06	106		TMhelix (TMHMM); TMhelix (TMHMM)
GPLIN_000887900	2.8	6.79E-05	76		no IPS match
GPLIN_000888200	2.79	7.54E-05	74		no IPS match
GPLIN_000903600	3.01	6.37E-06	356		TMhelix (TMHMM)
GPLIN_000906700	2.39	4.30E-05	70		SignalP-noTM (SIGNALP_EUK); SignalP-noTM (SIGNALP_GRAM_NEGATIVE); SignalP-TM (SIGNALP_GRAM_POSITIVE); TMhelix (TMHMM)
GPLIN_000912000	2.68	5.57E-04	360		SignalP-noTM (SIGNALP_EUK)
GPLIN_000921700	2.08	0.00122	297		no IPS match
GPLIN_000923900	2.75	3.76E-04	102		no IPS match
GPLIN_000954100	2.64	3.50E-06	294		no IPS match
GPLIN_000956700	16.3	7.41E-04	387	guanine nucleotide-binding protein alpha-3 subunit	no IPS match	5	C:nonmotile primary cilium; P:sensory perception of bitter taste; C:axon; C:neuronal cell body; F:nucleotide binding
GPLIN_000956800	65.4	5.15E-04	80		no IPS match
GPLIN_000962100	3.55	1.57E-05	241		SignalP-noTM (SIGNALP_EUK); TMhelix (TMHMM)
GPLIN_000963000	2.61	0.00139	77		SignalP-TM (SIGNALP_GRAM_POSITIVE); SignalP-noTM (SIGNALP_EUK); TMhelix (TMHMM)
GPLIN_000975200	2.74	5.90E-04	71		SignalP-TM (SIGNALP_EUK); TMhelix (TMHMM); TMhelix (TMHMM)
GPLIN_000978700	3.57	2.45E-04	275	ground-like domain containing protein	SignalP-noTM (SIGNALP_EUK)	1	F:protein binding
GPLIN_000978800	2.02	0.00196	80		no IPS match
GPLIN_000982700	4.5	2.82E-06	96		SignalP-TM (SIGNALP_GRAM_POSITIVE); SignalP-TM (SIGNALP_EUK); TMhelix (TMHMM); TMhelix (TMHMM)
GPLIN_000983100	2.2	3.34E-04	163		no IPS match
GPLIN_000984600	2.28	0.00239	341		no IPS match
GPLIN_000986200	3.51	2.76E-05	235	ist1 homolog	no IPS match	1	F:protein binding
GPLIN_000991400	2.44	1.32E-04	294	atp-dependent dna ligase	no IPS match	2	P:DNA metabolic process; F:catalytic activity
GPLIN_000993900	2.76	5.97E-04	128		no IPS match
GPLIN_001006200	2.99	3.74E-05	141	glutathione s-transferase-1	no IPS match	3	P:lipid storage; P:positive regulation of growth rate; F:protein binding
GPLIN_001008100	2.35	0.00205	321	rna-binding protein lin-28	TMhelix (TMHMM)	6	P:oviposition; C:soluble fraction; F:pre-miRNA binding; P:cell fate specification; C:cytoplasm; P:regulation of development, heterochronic
GPLIN_001017800	2.27	7.63E-05	165		no IPS match
GPLIN_001017900	2.24	4.54E-04	319		no IPS match
GPLIN_001034300	2.07	0.00207	583	ubiquitin carboxyl-terminal hydrolase 45	no IPS match	1	F:catalytic activity
GPLIN_001050400	2.57	3.56E-05	379		no IPS match
GPLIN_001053800	2.53	1.45E-04	258		no IPS match
GPLIN_001055700	2.04	0.00155	505	protein pitr-3	TMhelix (TMHMM); TMhelix (TMHMM); TMhelix (TMHMM); TMhelix (TMHMM); TMhelix (TMHMM); TMhelix (TMHMM); TMhelix (TMHMM); TMhelix (TMHMM); TMhelix (TMHMM); TMhelix (TMHMM)	3	P:negative regulation of vulval development; P:hermaphrodite genitalia development; P:embryo development ending in birth or egg hatching
GPLIN_001058800	2.04	3.27E-04	70		no IPS match
GPLIN_001065100	2.28	5.44E-04	89		SignalP-noTM (SIGNALP_EUK); SignalP-noTM (SIGNALP_GRAM_NEGATIVE); SignalP-TM (SIGNALP_GRAM_POSITIVE)
GPLIN_001119200	4.4	1.19E-06	99		TMhelix (TMHMM)
GPLIN_001123600	2.39	0.00198	185	dnaj homolog subfamily a member 4	no IPS match	1	F:binding
GPLIN_001151500	2.06	4.83E-04	579	prenylated rab acceptor protein 1	TMhelix (TMHMM); TMhelix (TMHMM); TMhelix (TMHMM)	4	F:proline-rich region binding; C:Golgi apparatus; C:integral to membrane; F:protein C-terminus binding
GPLIN_001160100	2.56	0.00478	134	methyltransferase type 11	no IPS match	1	P:metabolic process
GPLIN_001168400	4.51	5.64E-05	140		no IPS match
GPLIN_001184000	2.07	5.64E-04	319	cmgc mapk jnk protein kinase	SignalP-TM (SIGNALP_GRAM_POSITIVE)	13	P:convergent extension involved in gastrulation; F:JUN kinase activity; F:DEAD/H-box RNA helicase binding; F:protein C-terminus binding; P:female meiosis; P:JUN phosphorylation; C:intracellular part; P:response to endoplasmic reticulum stress; P:response to copper ion; P:response to abiotic stimulus; P:male meiosis; P:response to cadmium ion; P:oocyte maturation
GPLIN_001190200	2.28	0.00223	971	phosphatidylinositol-specific phospholipase c	no IPS match	1	F:phosphoric diester hydrolase activity
GPLIN_001192300	2.18	0.0028	163		SignalP-noTM (SIGNALP_EUK)
GPLIN_001198200	2.42	4.68E-05	76		no IPS match
GPLIN_001198400	2.57	7.23E-06	206	glutathione s-transferase-1	no IPS match	5	P:lipid storage; P:apoptotic process; P:determination of adult lifespan; P:positive regulation of growth rate; F:protein binding
GPLIN_001198500	2.85	5.06E-05	206	glutathione s-transferase-1	no IPS match	2	P:apoptotic process; P:determination of adult lifespan
GPLIN_001232300	2.9	0.00138	111		no IPS match
GPLIN_001232400	3.22	9.37E-06	146		SignalP-noTM (SIGNALP_EUK); TMhelix (TMHMM)
GPLIN_001235500	2.21	0.00131	229	achaete-scute homolog 4	no IPS match	6	P:multicellular organism growth; P:nematode larval development; F:RNA polymerase II distal enhancer sequence-specific DNA binding transcription factor activity; P:regulation of gene expression; P:pharynx development; P:transcription from RNA polymerase II promoter
GPLIN_001237100	2.16	1.56E-04	217	matrixin family protein	no IPS match	2	F:hydrolase activity; C:cell part
GPLIN_001247500	2.16	3.72E-05	66		no IPS match
GPLIN_001261100	2.79	0.00165	485		SignalP-TM (SIGNALP_GRAM_POSITIVE)
GPLIN_001261800	4.87	0.00138	320		SignalP-noTM (SIGNALP_EUK)
GPLIN_001265400	5.27	1.41E-06	67		SignalP-noTM (SIGNALP_EUK); SignalP-TM (SIGNALP_GRAM_POSITIVE); TMhelix (TMHMM)
GPLIN_001280400	2.23	0.00106	146		no IPS match
GPLIN_001291500	3.01	0.00211	232		no IPS match
GPLIN_001294200	3.6	3.30E-05	345	adipocyte plasma membrane-associated protein	no IPS match	1	C:cell part
GPLIN_001323300	2.7	2.53E-04	387		no IPS match
GPLIN_001328100	7.54	1.03E-06	151	protein cbg00625	TMhelix (TMHMM)	4	P:positive regulation of embryonic development; P:embryo development ending in birth or egg hatching; P:positive regulation of growth rate; P:nematode larval development
GPLIN_001330900	2.43	0.00323	226		no IPS match
GPLIN_001340000	9.53	3.21E-06	251		SignalP-noTM (SIGNALP_GRAM_NEGATIVE); SignalP-noTM (SIGNALP_EUK); SignalP-TM (SIGNALP_GRAM_POSITIVE)
GPLIN_001340100	6.58	2.09E-06	82		SignalP-TM (SIGNALP_GRAM_POSITIVE); SignalP-noTM (SIGNALP_GRAM_NEGATIVE); SignalP-noTM (SIGNALP_EUK); TMhelix (TMHMM)
GPLIN_001355400	2.71	1.75E-04	119		no IPS match
GPLIN_001357900	2.17	8.40E-05	153		TMhelix (TMHMM); TMhelix (TMHMM); TMhelix (TMHMM); TMhelix (TMHMM)
GPLIN_001366100	2.37	1.07E-04	84		SignalP-TM (SIGNALP_GRAM_POSITIVE); SignalP-noTM (SIGNALP_EUK); TMhelix (TMHMM)
GPLIN_001380600	2.25	4.85E-04	222		SignalP-noTM (SIGNALP_EUK)
GPLIN_001382100	3.02	7.02E-04	157		SignalP-TM (SIGNALP_EUK); TMhelix (TMHMM); TMhelix (TMHMM)
GPLIN_001383800	2.89	3.84E-05	164		TMhelix (TMHMM); TMhelix (TMHMM); TMhelix (TMHMM); TMhelix (TMHMM)
GPLIN_001392900	2.19	0.00291	380		no IPS match
GPLIN_001396400	2.37	9.17E-04	70		SignalP-noTM (SIGNALP_EUK); SignalP-noTM (SIGNALP_GRAM_NEGATIVE); SignalP-TM (SIGNALP_GRAM_POSITIVE); TMhelix (TMHMM)
GPLIN_001414600	3.64	2.78E-04	769	ribonucleoside-diphosphate reductase	no IPS match	5	C:ribonucleoside-diphosphate reductase complex; P:DNA replication; F:ATP binding; F:ribonucleoside-diphosphate reductase activity, thioredoxin disulfide as acceptor; P:oxidation-reduction process
GPLIN_001420900	2.18	4.64E-04	356		no IPS match
GPLIN_001427200	2.42	0.00248	163		TMhelix (TMHMM)
GPLIN_001434500	2.1	0.00308	342	cytoplasmic intermediate filament protein	no IPS match	13	C:cytoplasm; P:embryo development ending in birth or egg hatching; P:body morphogenesis; P:nematode larval development; P:molting cycle, collagen and cuticulin-based cuticle; F:protein binding; P:collagen and cuticulin-based cuticle development; C:intermediate filament; P:determination of adult lifespan; P:locomotion; P:growth; P:receptor-mediated endocytosis; F:structural molecule activity
GPLIN_001445700	2.34	6.83E-06	152		no IPS match
GPLIN_001459200	2.8	6.84E-04	76		TMhelix (TMHMM)
GPLIN_001466300	2.18	0.00355	355		TMhelix (TMHMM)
GPLIN_001467000	2.73	3.73E-04	76		SignalP-noTM (SIGNALP_EUK); SignalP-noTM (SIGNALP_GRAM_NEGATIVE); SignalP-TM (SIGNALP_GRAM_POSITIVE)
GPLIN_001474100	2.47	0.00701	565		no IPS match
GPLIN_001478800	3.13	2.51E-04	120		TMhelix (TMHMM)
GPLIN_001495900	2.06	0.0033	44		no IPS match
GPLIN_001500900	2.21	4.52E-05	179		no IPS match
GPLIN_001505100	2.22	1.85E-05	180		SignalP-noTM (SIGNALP_GRAM_NEGATIVE); SignalP-TM (SIGNALP_GRAM_POSITIVE)
GPLIN_001526700	2.43	0.00137	216	protein lin-28 homolog	no IPS match	6	P:oviposition; C:soluble fraction; F:pre-miRNA binding; P:cell fate specification; C:cytoplasm; P:regulation of development, heterochronic
GPLIN_001531600	3.54	5.02E-07	146	adipocyte plasma membrane-associated protein	no IPS match	1	C:cell part
GPLIN_001535500	2.61	1.64E-04	94		no IPS match
GPLIN_001541600	4.2	1.61E-04	36		SignalP-noTM (SIGNALP_EUK); TMhelix (TMHMM)
GPLIN_001542600	4.49	5.07E-05	117		no IPS match
GPLIN_001564800	5.68	3.20E-06	102		no IPS match
GPLIN_001567700	2.7	3.62E-04	59		no IPS match
GPLIN_001576400	2.02	0.00181	105		no IPS match
GPLIN_001582400	4.99	1.85E-04	47		no IPS match
GPLIN_001587900	4.73	3.01E-06	143		no IPS match
GPLIN_001605700	2.04	0.00151	78		no IPS match
GPLIN_001606100	3.98	6.31E-04	162	c1-thf synthase-like partial	no IPS match	1	P:cellular metabolic process
GPLIN_001610600	2.2	7.21E-04	41		no IPS match
GPLIN_001636000	3.2	4.13E-04	47		TMhelix (TMHMM)
Gpa-EST-P1-12-04___E08_028	2.13	1.52E-04	327		no IPS match
Gpa_EST_02_03___C09_038	2.46	9.19E-05	478		no IPS match
Gpa_EST_06_2___G10_034	2	2.67E-04	674		no IPS match
Gpa_EST_06_4___F06_019	2.4	0.00281	396		no IPS match
Gpa_EST_07_3___H03_009	3.88	1.10E-04	533	c-1-tetrahydrofolate cytoplasmic	no IPS match	12	P:tetrahydrofolate metabolic process; C:mitochondrion; P:histidine catabolic process; P:nucleotide metabolic process; F:methenyltetrahydrofolate cyclohydrolase activity; F:formyltetrahydrofolate dehydrogenase activity; P:one-carbon metabolic process; P:cellular amino acid biosynthetic process; P:heterocycle biosynthetic process; F:nucleotide binding; F:formate-tetrahydrofolate ligase activity; F:…
Gpa_EST_07_4___D12_045	4.77	2.75E-06	507	small heat shock protein	no IPS match	4	C:cytoplasm; P:reproduction; P:cellular response to magnetism; F:heat shock protein binding
Gpa_EST_13_03_M13F___D02_005	2.63	3.31E-04	141		no IPS match
Gpa_EST_13_04_M13F___C10_038	2.72	8.16E-04	123		no IPS match
Gpa_EST_P1_12_01_C08_C08_030	3.52	0.00208	413		no IPS match
Gpa_EST_P1_14-01M13F_H06_H06_017	2.5	1.33E-04	630	myosin light chain	no IPS match	1	F:myosin heavy chain binding
Gpa_EST_P1_14-02M13F_E02_E02_004	3.03	0.0048	546		SignalP-noTM (SIGNALP_EUK); SignalP-noTM (SIGNALP_GRAM_NEGATIVE); SignalP-TM (SIGNALP_GRAM_POSITIVE)
Gpa_EST_P1_15-02M13F_E06_E06_020	2.33	0.00349	542	elongation factor 1-alpha	no IPS match	6	F:translation elongation factor activity; P:translational elongation; P:GTP catabolic process; F:GTPase activity; C:cytoplasm; F:GTP binding
Gpa_EST_P1_16_02-M13F_D08_D08_029	4.4	3.15E-04	411		TMhelix (TMHMM)
J2contig322	2.14	4.02E-04	600		SignalP-noTM (SIGNALP_GRAM_NEGATIVE); SignalP-TM (SIGNALP_GRAM_POSITIVE); SignalP-noTM (SIGNALP_EUK); TMhelix (TMHMM)
J2contig349	2.79	1.72E-05	365		no IPS match
J2contig380	2.05	0.00276	326		no IPS match
J2contig51	2.35	7.20E-04	501		TMhelix (TMHMM); TMhelix (TMHMM)
gi|54545999|gb|CV577505.1|CV577505	4.48	2.63E-04	570		TMhelix (TMHMM)
gi|54546040|gb|CV577525.1|CV577525	2.61	2.23E-05	638		TMhelix (TMHMM)
gi|54546210|gb|CV577608.1|CV577608	2.94	0.00662	521		no IPS match
gi|54547337|gb|CV578160.1|CV578160	3.17	6.02E-06	680	trans- -dihydrobenzene- -diol dehydrogenase	no IPS match	2	F:oxidoreductase activity; P:metabolic process
gi|54547899|gb|CV578437.1|CV578437	5.17	8.99E-05	538		TMhelix (TMHMM)
gi|54548474|gb|CV578716.1|CV578716	2.42	0.00727	356		SignalP-TM (SIGNALP_GRAM_POSITIVE); TMhelix (TMHMM); TMhelix (TMHMM)
gi|54548571|gb|CV578764.1|CV578764	2.2	3.09E-04	812	cathepsin a	SignalP-noTM (SIGNALP_EUK)	1	F:carboxypeptidase activity
gi|54549373	3.12	0.00339	211		no IPS match
gi|54549544	5.05	1.91E-04	511		SignalP-noTM (SIGNALP_EUK)
gi|54549574|gb|CV579244.1|CV579244	2.19	2.25E-04	693		no IPS match
rc_Gpa_EST_07_3___E09_036	3.06	7.55E-05	574	galactoside-binding lectin family protein	TMhelix (TMHMM)	3	C:collagen and cuticulin-based cuticle extracellular matrix; F:protein binding; F:galactoside binding
rc_Gpa_EST_13_02_M13F___B03_015	2.62	0.00159	565		no IPS match
rc_Gpa_EST_P1_15-01M13F_B08_B08_031	2.86	3.27E-04	383		no IPS match
rc_gi|54545999|gb|CV577505.1|CV577505	3.3	7.42E-04	570		TMhelix (TMHMM)
rc_gi|54546040|gb|CV577525.1|CV577525	2.04	0.00638	638		TMhelix (TMHMM)
rc_gi|54546688|gb|CV577839.1|CV577839	2.16	3.05E-04	502	dna ligase d	no IPS match	2	P:DNA metabolic process; F:ligase activity
rc_gi|54547001|gb|CV577995.1|CV577995	2.62	0.00684	596		no IPS match
rc_gi|54547343|gb|CV578163.1|CV578163	2.16	0.00105	612		no IPS match
rc_gi|54547899|gb|CV578437.1|CV578437	2.89	0.00173	538		TMhelix (TMHMM)
rc_gi|54549272|gb|CV579103.1|CV579103	2.47	4.58E-04	354		TMhelix (TMHMM)
Contig1	0.443	3.35E-05	848	cysteine dioxygenase type 1	no IPS match	3	F:metal ion binding; P:metabolic process; F:oxidoreductase activity, acting on single donors with incorporation of molecular oxygen, incorporation of two atoms of oxygen
Contig140	0.161	1.31E-06	581		SignalP-noTM (SIGNALP_EUK); SignalP-TM (SIGNALP_GRAM_POSITIVE); TMhelix (TMHMM)
Contig163	0.185	4.37E-05	659		no IPS match
Contig178	0.375	3.87E-05	218		no IPS match
Contig192	0.498	0.00196	431		no IPS match
Contig197	0.33	3.80E-06	776	protein lbp-4	TMhelix (TMHMM)	1	F:binding
Contig251	0.136	3.20E-05	814	cathepsin a	SignalP-noTM (SIGNALP_EUK)	4	C:nucleolus; F:carboxypeptidase activity; F:protein binding; C:mitochondrion
Contig256	0.45	8.93E-04	723		no IPS match
Contig277	0.169	6.48E-05	1068		no IPS match
Contig292	0.382	2.32E-04	880		no IPS match
Contig453	0.274	0.00551	1221	protein col-34	no IPS match	10	P:embryo development ending in birth or egg hatching; P:body morphogenesis; P:nematode larval development; P:collagen and cuticulin-based cuticle development; P:locomotion; C:extracellular region; P:lipid storage; P:growth; P:receptor-mediated endocytosis; F:structural constituent of cuticle
Contig493	0.146	0.0041	619		TMhelix (TMHMM)
Contig526	0.473	0.00677	799		SignalP-TM (SIGNALP_GRAM_NEGATIVE); SignalP-TM (SIGNALP_GRAM_POSITIVE); SignalP-noTM (SIGNALP_EUK); TMhelix (TMHMM)
Contig552	0.397	2.04E-04	493		no IPS match
Contig598	0.492	4.18E-04	777		no IPS match
Contig605	0.49	1.01E-04	788		no IPS match
Contig704	0.352	3.02E-05	405		SignalP-noTM (SIGNALP_EUK); TMhelix (TMHMM)
Contig709	0.215	4.33E-05	924	protein sams- isoform a	no IPS match	17	P:positive regulation of growth rate; P:determination of adult lifespan; C:integral to membrane; F:methionine adenosyltransferase activity; P:negative regulation of vulval development; P:hermaphrodite genitalia development; P:secretion by cell; P:one-carbon metabolic process; F:ATP binding; P:lipid storage; F:magnesium ion binding; P:positive regulation of locomotion; P:morphogenesis of an epithe…
Contig72	0.35	1.76E-04	439		no IPS match
Contig727	0.368	5.87E-04	711		no IPS match
Contig732	0.483	4.70E-04	535		no IPS match
Contig76	0.432	4.22E-05	547		SignalP-TM (SIGNALP_GRAM_POSITIVE); SignalP-noTM (SIGNALP_GRAM_NEGATIVE); SignalP-noTM (SIGNALP_EUK)
GPLIN_000007300	0.307	9.70E-05	103		no IPS match
GPLIN_000024700	0.416	6.42E-04	148		TMhelix (TMHMM)
GPLIN_000024800	0.36	4.37E-04	636	beta-fructofuranosidase	TMhelix (TMHMM)	1	F:hydrolase activity
GPLIN_000025600	0.287	6.10E-04	311		TMhelix (TMHMM); TMhelix (TMHMM)
GPLIN_000026000	0.332	1.30E-04	109		SignalP-noTM (SIGNALP_EUK)
GPLIN_000026500	0.403	1.91E-05	98	beta-galactosidase	no IPS match	1	F:hydrolase activity, acting on glycosyl bonds
GPLIN_000027800	0.0992	5.65E-05	78		no IPS match
GPLIN_000027900	0.138	0.00152	261		SignalP-noTM (SIGNALP_EUK)
GPLIN_000028100	0.105	2.26E-05	107		no IPS match
GPLIN_000028600	0.386	2.69E-04	172		no IPS match
GPLIN_000032900	0.472	8.25E-05	106		SignalP-noTM (SIGNALP_EUK)
GPLIN_000033200	0.365	3.46E-05	189		SignalP-noTM (SIGNALP_GRAM_NEGATIVE); SignalP-noTM (SIGNALP_EUK)
GPLIN_000038900	0.224	3.35E-05	672		no IPS match
GPLIN_000041000	0.49	0.00706	583	fatty acid-- ligase	no IPS match	6	P:embryo development ending in birth or egg hatching; P:reproduction; P:fatty acid metabolic process; P:lipid storage; F:catalytic activity; C:mitochondrion
GPLIN_000045400	0.491	6.10E-05	106		TMhelix (TMHMM)
GPLIN_000046100	0.373	2.35E-04	198	ornithine decarboxylase	no IPS match	2	P:eye photoreceptor cell development; F:lyase activity
GPLIN_000047600	0.465	0.00265	66		TMhelix (TMHMM)
GPLIN_000050800	0.305	2.98E-04	517		SignalP-noTM (SIGNALP_EUK)
GPLIN_000050900	0.394	3.51E-04	1282	n-acetylated-alpha-linked acidic dipeptidase 2	TMhelix (TMHMM)	2	F:metallopeptidase activity; F:carboxypeptidase activity
GPLIN_000052900	0.316	8.49E-05	392		TMhelix (TMHMM)
GPLIN_000053800	0.353	7.90E-04	215		no IPS match
GPLIN_000054400	0.348	2.22E-05	101		TMhelix (TMHMM)
GPLIN_000060100	0.475	0.00264	172		SignalP-noTM (SIGNALP_EUK); TMhelix (TMHMM); TMhelix (TMHMM)
GPLIN_000073200	0.0322	3.50E-05	141		no IPS match
GPLIN_000074100	0.192	7.25E-05	285	fatty acid elongation protein 3	TMhelix (TMHMM); TMhelix (TMHMM); TMhelix (TMHMM); TMhelix (TMHMM); TMhelix (TMHMM)	2	P:positive regulation of growth rate; P:unsaturated fatty acid biosynthetic process
GPLIN_000074500	0.414	0.0037	458	protein nmur- isoform b	TMhelix (TMHMM); TMhelix (TMHMM); TMhelix (TMHMM); TMhelix (TMHMM); TMhelix (TMHMM); TMhelix (TMHMM)	2	F:G-protein coupled receptor activity; P:signal transduction
GPLIN_000084500	0.492	0.00411	188	protein cpl- isoform b	no IPS match	13	C:vesicle lumen; P:positive regulation of growth rate; C:lysosome; C:fusome; C:yolk granule; P:salivary gland cell autophagic cell death; P:proteolysis; F:cysteine-type endopeptidase activity; F:structural constituent of chitin-based larval cuticle; F:protein binding; P:locomotion; P:protein catabolic process; P:embryo development ending in birth or egg hatching
GPLIN_000085000	0.478	3.61E-04	590		no IPS match
GPLIN_000085200	0.394	8.80E-05	112		no IPS match
GPLIN_000085400	0.416	7.23E-04	328	alcohol dehydrogenase	no IPS match	5	F:octanol dehydrogenase activity; F:binding; P:alcohol metabolic process; F:S-(hydroxymethyl)glutathione dehydrogenase activity; F:alcohol dehydrogenase (NAD) activity
GPLIN_000089100	0.497	2.47E-04	329	aquaporin 8	TMhelix (TMHMM); TMhelix (TMHMM); TMhelix (TMHMM); TMhelix (TMHMM); TMhelix (TMHMM); TMhelix (TMHMM)	7	C:cilium; P:water transport; C:plasma membrane; C:apical part of cell; F:water channel activity; C:neuronal cell body; C:membrane part
GPLIN_000092200	0.486	1.81E-04	111		TMhelix (TMHMM)
GPLIN_000096000	0.145	1.95E-04	631	histidine acid phosphatase family protein	TMhelix (TMHMM); TMhelix (TMHMM); TMhelix (TMHMM); TMhelix (TMHMM); TMhelix (TMHMM)	1	P:multicellular organismal development
GPLIN_000098200	0.441	3.71E-04	123		no IPS match
GPLIN_000099600	0.217	1.02E-05	499		no IPS match
GPLIN_000100500	0.193	0.00432	66		SignalP-noTM (SIGNALP_EUK); SignalP-TM (SIGNALP_GRAM_POSITIVE)
GPLIN_000100800	0.42	5.54E-05	510	prolyl 4-hydroxylase	SignalP-noTM (SIGNALP_EUK); TMhelix (TMHMM)	8	P:embryo development; P:body morphogenesis; F:binding; F:oxidoreductase activity; P:positive regulation of multicellular organism growth; P:collagen and cuticulin-based cuticle development; P:locomotion; C:endoplasmic reticulum
GPLIN_000107400	0.343	7.89E-05	195		SignalP-noTM (SIGNALP_EUK); SignalP-TM (SIGNALP_GRAM_POSITIVE)
GPLIN_000107900	0.22	3.52E-04	482		SignalP-noTM (SIGNALP_GRAM_NEGATIVE); SignalP-noTM (SIGNALP_EUK); SignalP-TM (SIGNALP_GRAM_POSITIVE)
GPLIN_000108400	0.399	0.00102	510		SignalP-noTM (SIGNALP_EUK)
GPLIN_000108600	0.271	7.79E-04	123		no IPS match
GPLIN_000109200	0.449	1.36E-05	333		no IPS match
GPLIN_000110800	0.256	0.00401	205		TMhelix (TMHMM); TMhelix (TMHMM); TMhelix (TMHMM); TMhelix (TMHMM)
GPLIN_000111400	0.274	0.0044	126		no IPS match
GPLIN_000114900	0.267	1.29E-04	119		no IPS match
GPLIN_000118900	0.412	0.00664	115		no IPS match
GPLIN_000120300	0.246	1.56E-04	118		no IPS match
GPLIN_000121200	0.491	7.81E-07	209		no IPS match
GPLIN_000122600	0.487	0.00261	306	acyl- oxidase family protein	no IPS match	5	F:oxidoreductase activity, acting on the CH-CH group of donors; P:fatty acid metabolic process; C:intracellular membrane-bounded organelle; P:oxidation-reduction process; C:cytoplasmic part
GPLIN_000124800	0.479	3.65E-05	317	iron zinc purple acid phosphatase-like	no IPS match	1	F:hydrolase activity
GPLIN_000125200	0.481	9.27E-05	383		SignalP-noTM (SIGNALP_EUK)
GPLIN_000139800	0.0784	1.28E-06	115		no IPS match
GPLIN_000141100	0.372	1.96E-04	195		SignalP-noTM (SIGNALP_GRAM_NEGATIVE); SignalP-TM (SIGNALP_GRAM_POSITIVE); SignalP-noTM (SIGNALP_EUK); TMhelix (TMHMM)
GPLIN_000141200	0.465	0.00189	1098		TMhelix (TMHMM); TMhelix (TMHMM); TMhelix (TMHMM); TMhelix (TMHMM); TMhelix (TMHMM); TMhelix (TMHMM); TMhelix (TMHMM); TMhelix (TMHMM); TMhelix (TMHMM); TMhelix (TMHMM); TMhelix (TMHMM); TMhelix (TMHMM); TMhelix (TMHMM); TMhelix (TMHMM); TMhelix (TMHMM); TMhelix (TMHMM); TMhelix (TMHMM); TMhelix (TMHMM); TMhelix (TMHMM); TMhelix (TMHMM); TMhelix (TMHMM)
GPLIN_000142200	0.0601	2.82E-06	107		SignalP-noTM (SIGNALP_EUK)
GPLIN_000142300	0.0663	2.95E-09	146		TMhelix (TMHMM)
GPLIN_000142600	0.27	1.67E-04	252	pectate lyase 2	SignalP-noTM (SIGNALP_GRAM_NEGATIVE); SignalP-TM (SIGNALP_GRAM_POSITIVE); SignalP-noTM (SIGNALP_EUK)	2	C:extracellular region; F:pectate lyase activity
GPLIN_000142700	0.199	0.00104	331		no IPS match
GPLIN_000142900	0.122	3.19E-06	93	arabinogalactan endo- -beta-galactosidase	no IPS match	4	F:arabinogalactan endo-1,4-beta-galactosidase activity; F:glucosidase activity; P:carbohydrate metabolic process; F:cation binding
GPLIN_000143000	0.129	6.55E-05	156	arabinogalactan endo- -beta-galactosidase	no IPS match	4	F:arabinogalactan endo-1,4-beta-galactosidase activity; F:glucosidase activity; P:carbohydrate metabolic process; F:cation binding
GPLIN_000143100	0.0866	9.27E-06	79		no IPS match
GPLIN_000143200	0.46	0.0012	207		no IPS match
GPLIN_000143300	0.0856	1.48E-05	78		no IPS match
GPLIN_000154600	0.0481	5.17E-04	101		SignalP-noTM (SIGNALP_GRAM_NEGATIVE); SignalP-noTM (SIGNALP_EUK)
GPLIN_000155300	0.461	0.00432	532	acyl- oxidase	TMhelix (TMHMM); TMhelix (TMHMM); TMhelix (TMHMM)	4	C:peroxisome; F:oxidoreductase activity, acting on the CH-CH group of donors; P:lipid storage; P:metabolic process
GPLIN_000156100	0.222	5.00E-05	84		no IPS match
GPLIN_000158600	0.381	0.00566	140		SignalP-noTM (SIGNALP_EUK)
GPLIN_000165800	0.355	1.04E-05	611		TMhelix (TMHMM)
GPLIN_000169400	0.353	0.00224	1183	protein acs-14	no IPS match	2	P:lipid metabolic process; P:lipid storage
GPLIN_000177800	0.461	0.00263	223		TMhelix (TMHMM)
GPLIN_000181900	0.335	9.37E-04	110	protein ins-18	SignalP-noTM (SIGNALP_EUK); TMhelix (TMHMM)	3	P:maintenance of dauer; P:negative regulation of insulin receptor signaling pathway; P:determination of adult lifespan
GPLIN_000182700	0.373	0.00139	193		TMhelix (TMHMM)
GPLIN_000183900	0.484	0.00124	529		no IPS match
GPLIN_000184700	0.289	2.38E-04	180		no IPS match
GPLIN_000185200	0.349	3.25E-04	756		SignalP-noTM (SIGNALP_EUK); TMhelix (TMHMM)
GPLIN_000187400	0.3	0.00139	232		SignalP-noTM (SIGNALP_EUK)
GPLIN_000187800	0.124	0.00552	133		SignalP-noTM (SIGNALP_EUK); SignalP-TM (SIGNALP_GRAM_POSITIVE); SignalP-noTM (SIGNALP_GRAM_NEGATIVE)
GPLIN_000189200	0.464	6.35E-05	193		no IPS match
GPLIN_000191100	0.316	2.49E-04	76		SignalP-noTM (SIGNALP_EUK)
GPLIN_000191700	0.324	0.00161	1199		no IPS match
GPLIN_000191900	0.448	6.18E-04	92		SignalP-noTM (SIGNALP_EUK); TMhelix (TMHMM)
GPLIN_000195600	0.226	4.69E-05	234		SignalP-noTM (SIGNALP_GRAM_NEGATIVE); SignalP-TM (SIGNALP_GRAM_POSITIVE); SignalP-noTM (SIGNALP_EUK)
GPLIN_000196000	0.258	0.00428	180		SignalP-TM (SIGNALP_GRAM_POSITIVE); SignalP-noTM (SIGNALP_EUK)
GPLIN_000201400	0.17	3.21E-05	274		SignalP-noTM (SIGNALP_EUK); SignalP-TM (SIGNALP_GRAM_POSITIVE); SignalP-TM (SIGNALP_GRAM_NEGATIVE)
GPLIN_000209100	0.17	2.16E-04	190		SignalP-noTM (SIGNALP_EUK)
GPLIN_000210100	0.372	0.00191	123		no IPS match
GPLIN_000230300	0.325	1.36E-04	101		SignalP-noTM (SIGNALP_EUK)
GPLIN_000230400	0.421	4.78E-04	107		SignalP-noTM (SIGNALP_EUK); TMhelix (TMHMM)
GPLIN_000235500	0.365	0.00268	72		no IPS match
GPLIN_000237600	0.202	8.73E-06	69		no IPS match
GPLIN_000241400	0.256	7.93E-04	102		SignalP-TM (SIGNALP_GRAM_POSITIVE); SignalP-noTM (SIGNALP_GRAM_NEGATIVE); SignalP-noTM (SIGNALP_EUK)
GPLIN_000241600	0.111	5.95E-06	71		SignalP-noTM (SIGNALP_GRAM_NEGATIVE)
GPLIN_000242800	0.0988	4.70E-04	275	fatty acid elongation protein 3	TMhelix (TMHMM); TMhelix (TMHMM); TMhelix (TMHMM); TMhelix (TMHMM); TMhelix (TMHMM); TMhelix (TMHMM)	4	P:molting cycle, collagen and cuticulin-based cuticle; P:positive regulation of growth rate; P:determination of adult lifespan; P:unsaturated fatty acid biosynthetic process
GPLIN_000243500	0.207	0.00208	412		no IPS match
GPLIN_000245200	0.155	2.93E-04	238		no IPS match
GPLIN_000249400	0.143	0.00239	250		SignalP-noTM (SIGNALP_GRAM_NEGATIVE); SignalP-TM (SIGNALP_GRAM_POSITIVE); SignalP-noTM (SIGNALP_EUK); TMhelix (TMHMM)
GPLIN_000255700	0.054	0.0027	103		no IPS match
GPLIN_000255800	0.0872	8.56E-04	110		no IPS match
GPLIN_000258700	0.309	0.00709	122		no IPS match
GPLIN_000264000	0.348	2.51E-05	383	protein cut-6	no IPS match	5	P:cellular process; F:binding; C:membrane part; P:multicellular organismal development; P:cellular component organization
GPLIN_000264400	0.196	0.00704	290		SignalP-noTM (SIGNALP_GRAM_NEGATIVE); SignalP-noTM (SIGNALP_EUK); SignalP-TM (SIGNALP_GRAM_POSITIVE); TMhelix (TMHMM)
GPLIN_000264700	0.174	1.72E-04	318	tartrate-resistant acid phosphatase type 5	no IPS match	2	P:negative regulation of biological process; P:multicellular organismal process
GPLIN_000265700	0.127	4.72E-06	387	lysosomal protective	SignalP-noTM (SIGNALP_EUK)	1	P:lipid storage
GPLIN_000271500	0.31	0.00669	81		SignalP-TM (SIGNALP_EUK); TMhelix (TMHMM); TMhelix (TMHMM)
GPLIN_000273400	0.471	9.44E-04	1525		SignalP-TM (SIGNALP_GRAM_POSITIVE)
GPLIN_000273700	0.22	1.16E-04	602	beta-galactosidase	no IPS match	4	F:hydrolase activity, hydrolyzing O-glycosyl compounds; P:carbohydrate metabolic process; F:binding; C:cell part
GPLIN_000281300	0.268	0.00298	333		SignalP-noTM (SIGNALP_EUK)
GPLIN_000284400	0.196	2.56E-04	145		TMhelix (TMHMM); TMhelix (TMHMM)
GPLIN_000286000	0.392	2.11E-05	124		no IPS match
GPLIN_000293100	0.342	1.31E-04	86		no IPS match
GPLIN_000293500	0.261	3.58E-05	92		SignalP-TM (SIGNALP_GRAM_POSITIVE); SignalP-noTM (SIGNALP_EUK); TMhelix (TMHMM)
GPLIN_000293700	0.273	5.84E-05	263		no IPS match
GPLIN_000298400	0.253	5.28E-05	220		SignalP-noTM (SIGNALP_GRAM_NEGATIVE); SignalP-noTM (SIGNALP_EUK)
GPLIN_000298500	0.225	3.84E-04	149		no IPS match
GPLIN_000303500	0.266	2.66E-05	698	prolyl 4-hydroxylase	no IPS match	8	P:embryo development; P:body morphogenesis; F:binding; P:positive regulation of multicellular organism growth; P:collagen and cuticulin-based cuticle development; F:oxidoreductase activity, acting on paired donors, with incorporation or reduction of molecular oxygen; P:locomotion; C:endoplasmic reticulum
GPLIN_000303600	0.235	1.66E-04	467		no IPS match
GPLIN_000303700	0.22	4.71E-06	560		no IPS match
GPLIN_000306500	0.496	8.71E-05	126		SignalP-noTM (SIGNALP_EUK)
GPLIN_000308800	0.0956	1.41E-05	92		SignalP-noTM (SIGNALP_EUK)
GPLIN_000309300	0.137	8.16E-04	540	o-glycosyl hydrolase family 30 protein	SignalP-TM (SIGNALP_GRAM_POSITIVE); SignalP-noTM (SIGNALP_EUK)	3	F:binding; P:metabolic process; F:catalytic activity
GPLIN_000311300	0.178	5.07E-04	99		TMhelix (TMHMM)
GPLIN_000311800	0.431	8.37E-04	133		no IPS match
GPLIN_000312500	0.362	0.00101	304		no IPS match
GPLIN_000313600	0.0535	3.01E-05	335	beta- -endoglucanase	SignalP-TM (SIGNALP_GRAM_POSITIVE); SignalP-noTM (SIGNALP_EUK); SignalP-noTM (SIGNALP_GRAM_NEGATIVE); TMhelix (TMHMM)	2	F:hydrolase activity, acting on glycosyl bonds; F:binding
GPLIN_000314200	0.344	7.01E-05	614		SignalP-TM (SIGNALP_GRAM_POSITIVE); SignalP-noTM (SIGNALP_EUK); TMhelix (TMHMM)
GPLIN_000316200	0.175	3.35E-05	71		SignalP-noTM (SIGNALP_EUK); SignalP-noTM (SIGNALP_GRAM_NEGATIVE); SignalP-TM (SIGNALP_GRAM_POSITIVE); TMhelix (TMHMM); TMhelix (TMHMM)
GPLIN_000318900	0.251	0.00143	185		SignalP-noTM (SIGNALP_EUK)
GPLIN_000319200	0.351	0.00108	1058		TMhelix (TMHMM); TMhelix (TMHMM); TMhelix (TMHMM); TMhelix (TMHMM); TMhelix (TMHMM)
GPLIN_000319500	0.12	6.30E-06	120		SignalP-noTM (SIGNALP_EUK); SignalP-TM (SIGNALP_GRAM_POSITIVE)
GPLIN_000322700	0.448	5.43E-05	266		SignalP-TM (SIGNALP_GRAM_POSITIVE); SignalP-noTM (SIGNALP_EUK)
GPLIN_000325500	0.414	0.00182	453	yr51_caeel ame: full=uncharacterized protein	no IPS match	2	P:developmental process; P:multicellular organismal process
GPLIN_000332600	0.0324	4.85E-05	70		SignalP-noTM (SIGNALP_EUK); TMhelix (TMHMM)
GPLIN_000332700	0.0735	3.62E-05	88		SignalP-noTM (SIGNALP_EUK); TMhelix (TMHMM)
GPLIN_000333000	0.092	2.84E-06	82		SignalP-noTM (SIGNALP_GRAM_NEGATIVE); SignalP-noTM (SIGNALP_EUK); SignalP-TM (SIGNALP_GRAM_POSITIVE)
GPLIN_000333100	0.333	6.74E-05	238		SignalP-noTM (SIGNALP_EUK); SignalP-noTM (SIGNALP_GRAM_NEGATIVE); SignalP-TM (SIGNALP_GRAM_POSITIVE)
GPLIN_000340000	0.123	8.27E-04	531	dimethylaniline monooxygenase	no IPS match	1	F:oxidoreductase activity
GPLIN_000342300	0.235	0.00396	282		SignalP-noTM (SIGNALP_EUK)
GPLIN_000342900	0.449	0.0047	160		SignalP-noTM (SIGNALP_EUK); SignalP-TM (SIGNALP_GRAM_POSITIVE); SignalP-noTM (SIGNALP_GRAM_NEGATIVE)
GPLIN_000343400	0.436	1.71E-04	258		SignalP-noTM (SIGNALP_EUK)
GPLIN_000345900	0.259	0.00291	567	poly polymerase central domain containing protein	no IPS match	2	P:anatomical structure development; P:multicellular organismal development
GPLIN_000347500	0.428	1.47E-05	501		no IPS match
GPLIN_000357200	0.451	8.39E-05	148		TMhelix (TMHMM); TMhelix (TMHMM)
GPLIN_000359000	0.478	0.00384	116		no IPS match
GPLIN_000361100	0.355	1.47E-04	430		SignalP-noTM (SIGNALP_GRAM_NEGATIVE); SignalP-noTM (SIGNALP_EUK); SignalP-TM (SIGNALP_GRAM_POSITIVE)
GPLIN_000361900	0.275	7.67E-06	707	glucosylceramidase-like	no IPS match	1	F:catalytic activity
GPLIN_000362000	0.135	1.37E-06	101		TMhelix (TMHMM)
GPLIN_000362100	0.394	2.10E-04	302	cre-ugt-49 protein	SignalP-TM (SIGNALP_EUK); TMhelix (TMHMM); TMhelix (TMHMM)	1	F:transferase activity
GPLIN_000363600	0.308	1.08E-05	182	protein lbp-4	SignalP-noTM (SIGNALP_GRAM_NEGATIVE); SignalP-noTM (SIGNALP_EUK); SignalP-TM (SIGNALP_GRAM_POSITIVE)	1	F:binding
GPLIN_000369300	0.265	1.76E-06	614	cre-ges-1 protein	SignalP-noTM (SIGNALP_EUK); TMhelix (TMHMM)	3	C:intracellular membrane-bounded organelle; C:cytoplasmic part; F:carboxylic ester hydrolase activity
GPLIN_000381900	0.374	8.56E-06	292		SignalP-noTM (SIGNALP_EUK); SignalP-TM (SIGNALP_GRAM_POSITIVE)
GPLIN_000383900	0.442	0.00126	269		no IPS match
GPLIN_000385400	0.256	3.25E-04	944	superoxide dismutase	SignalP-noTM (SIGNALP_EUK)	52	C:cytoplasmic vesicle; F:chaperone binding; P:apoptotic DNA fragmentation; F:copper ion binding; P:ovarian follicle development; P:response to hydrogen peroxide; P:positive regulation of nitric-oxide synthase biosynthetic process; P:myeloid cell homeostasis; P:auditory receptor cell stereocilium organization; C:protein complex; C:cytosol; P:retina homeostasis; P:regulation of mitochondrial membra…
GPLIN_000395900	0.495	1.54E-04	351	arginine kinase	no IPS match	5	C:integral to membrane; F:ATP binding; P:phosphorylation; F:protein binding; F:arginine kinase activity
GPLIN_000397000	0.423	1.33E-04	68		no IPS match
GPLIN_000400300	0.11	2.23E-04	2185		TMhelix (TMHMM); TMhelix (TMHMM)
GPLIN_000402500	0.466	1.07E-04	463		SignalP-noTM (SIGNALP_GRAM_NEGATIVE); SignalP-TM (SIGNALP_GRAM_POSITIVE); SignalP-noTM (SIGNALP_EUK)
GPLIN_000408200	0.372	7.88E-05	221		no IPS match
GPLIN_000409100	0.163	5.61E-04	472	aspartic protease	SignalP-noTM (SIGNALP_EUK)	2	P:cell death; F:protein binding
GPLIN_000425700	0.499	8.34E-05	115		no IPS match
GPLIN_000429000	0.264	1.02E-04	512		TMhelix (TMHMM); TMhelix (TMHMM); TMhelix (TMHMM); TMhelix (TMHMM); TMhelix (TMHMM); TMhelix (TMHMM); TMhelix (TMHMM); TMhelix (TMHMM); TMhelix (TMHMM); TMhelix (TMHMM); TMhelix (TMHMM); TMhelix (TMHMM)
GPLIN_000434500	0.458	6.16E-06	585	protein isoform b	SignalP-noTM (SIGNALP_GRAM_NEGATIVE); SignalP-TM (SIGNALP_GRAM_POSITIVE); SignalP-noTM (SIGNALP_EUK)	6	P:morphogenesis of an epithelium; P:molting cycle, collagen and cuticulin-based cuticle; P:determination of adult lifespan; P:positive regulation of growth rate; P:nematode larval development; P:locomotion
GPLIN_000437400	0.286	3.71E-05	265		SignalP-TM (SIGNALP_GRAM_POSITIVE); SignalP-noTM (SIGNALP_EUK)
GPLIN_000440000	0.145	5.20E-06	428	peptidase c13 family protein	SignalP-TM (SIGNALP_GRAM_POSITIVE); SignalP-noTM (SIGNALP_EUK)	3	P:embryo development ending in birth or egg hatching; F:hydrolase activity; C:intracellular part
GPLIN_000445700	0.413	2.09E-04	104	venom allergen-like protein	no IPS match	4	C:extracellular region; P:aerobic electron transport chain; F:electron carrier activity; P:locomotion
GPLIN_000450300	0.382	2.84E-04	163		no IPS match
GPLIN_000451100	0.335	9.17E-05	647	protein aat- isoform a	TMhelix (TMHMM); TMhelix (TMHMM); TMhelix (TMHMM); TMhelix (TMHMM); TMhelix (TMHMM); TMhelix (TMHMM); TMhelix (TMHMM); TMhelix (TMHMM); TMhelix (TMHMM)	4	C:membrane; P:amino acid transport; C:cell surface; P:transmembrane transport
GPLIN_000452200	0.216	0.00547	354		no IPS match
GPLIN_000454800	0.382	7.37E-04	532	protein	TMhelix (TMHMM); TMhelix (TMHMM); TMhelix (TMHMM); TMhelix (TMHMM); TMhelix (TMHMM); TMhelix (TMHMM); TMhelix (TMHMM); TMhelix (TMHMM); TMhelix (TMHMM); TMhelix (TMHMM); TMhelix (TMHMM); TMhelix (TMHMM)	1	P:localization
GPLIN_000457000	0.399	8.88E-04	234		no IPS match
GPLIN_000457100	0.191	4.90E-04	207	protein ugt- isoform a	no IPS match	1	F:transferase activity
GPLIN_000457200	0.33	0.0048	106		SignalP-noTM (SIGNALP_EUK); TMhelix (TMHMM)
GPLIN_000467400	0.19	3.51E-06	264		SignalP-noTM (SIGNALP_EUK); SignalP-noTM (SIGNALP_GRAM_NEGATIVE); SignalP-TM (SIGNALP_GRAM_POSITIVE)
GPLIN_000467500	0.131	6.87E-06	160		SignalP-noTM (SIGNALP_EUK); SignalP-noTM (SIGNALP_GRAM_NEGATIVE); SignalP-TM (SIGNALP_GRAM_POSITIVE)
GPLIN_000468800	0.496	9.37E-04	866		no IPS match
GPLIN_000469300	0.274	3.02E-04	1198		no IPS match
GPLIN_000470000	0.232	2.73E-05	79	protein sams- isoform a	no IPS match	16	P:positive regulation of growth rate; P:determination of adult lifespan; F:methionine adenosyltransferase activity; P:negative regulation of vulval development; P:hermaphrodite genitalia development; P:secretion by cell; P:one-carbon metabolic process; F:ATP binding; P:lipid storage; F:magnesium ion binding; P:positive regulation of locomotion; P:morphogenesis of an epithelium; C:cytoplasm; P:neg…
GPLIN_000477100	0.491	0.00191	187		TMhelix (TMHMM); TMhelix (TMHMM); TMhelix (TMHMM); TMhelix (TMHMM)
GPLIN_000485100	0.303	0.00216	197		no IPS match
GPLIN_000485200	0.238	2.18E-04	225	methylthioribulose-1-phosphate dehydratase	no IPS match	1	F:binding
GPLIN_000499800	0.358	0.00381	87		no IPS match
GPLIN_000501700	0.116	1.86E-05	303		no IPS match
GPLIN_000501800	0.122	1.33E-04	172		no IPS match
GPLIN_000507700	0.483	6.77E-04	87		no IPS match
GPLIN_000507800	0.127	9.39E-04	235		SignalP-noTM (SIGNALP_GRAM_NEGATIVE); SignalP-noTM (SIGNALP_EUK); SignalP-TM (SIGNALP_GRAM_POSITIVE)
GPLIN_000508200	0.396	4.69E-04	385		SignalP-noTM (SIGNALP_EUK)
GPLIN_000511100	0.189	7.81E-04	139		no IPS match
GPLIN_000517900	0.463	2.85E-04	1282	protein catp- isoform a	TMhelix (TMHMM); TMhelix (TMHMM); TMhelix (TMHMM); TMhelix (TMHMM); TMhelix (TMHMM); TMhelix (TMHMM); TMhelix (TMHMM); TMhelix (TMHMM)	2	P:dauer larval development; F:catalytic activity
GPLIN_000518500	0.176	1.16E-05	277		SignalP-TM (SIGNALP_GRAM_POSITIVE); SignalP-noTM (SIGNALP_GRAM_NEGATIVE); SignalP-noTM (SIGNALP_EUK)
GPLIN_000520700	0.299	1.90E-05	161		TMhelix (TMHMM)
GPLIN_000523800	0.34	1.20E-04	549	o-glycosyl hydrolase family 30 protein	SignalP-TM (SIGNALP_EUK); TMhelix (TMHMM)	1	F:catalytic activity
GPLIN_000526800	0.392	8.90E-04	129		TMhelix (TMHMM)
GPLIN_000527000	0.381	4.34E-06	517	protein cyp-13a11	TMhelix (TMHMM); TMhelix (TMHMM)	2	P:embryo development ending in birth or egg hatching; P:positive regulation of locomotion
GPLIN_000528600	0.484	0.00443	151	cre-lips-9 protein	SignalP-noTM (SIGNALP_GRAM_NEGATIVE); SignalP-noTM (SIGNALP_EUK); SignalP-TM (SIGNALP_GRAM_POSITIVE); TMhelix (TMHMM)	1	P:meiotic chromosome segregation
GPLIN_000529500	0.245	0.00635	160		SignalP-TM (SIGNALP_GRAM_POSITIVE)
GPLIN_000532900	0.292	2.60E-06	204	mitochondrial hydroxyacyl-coenzyme a dehydrogenase	no IPS match	9	P:fatty acid beta-oxidation; F:3-hydroxyacyl-CoA dehydrogenase activity; P:response to insulin stimulus; C:mitochondrial matrix; P:response to activity; C:mitochondrial inner membrane; P:negative regulation of insulin secretion; F:coenzyme binding; P:response to drug
GPLIN_000536000	0.499	2.78E-04	132		no IPS match
GPLIN_000536100	0.341	5.98E-05	96		no IPS match
GPLIN_000536400	0.279	4.90E-05	365	beta- - partial	no IPS match	4	P:carbohydrate metabolic process; F:cation binding; F:polysaccharide binding; F:cellulase activity
GPLIN_000546400	0.396	2.74E-04	431		no IPS match
GPLIN_000547900	0.226	0.00517	810	patched family protein	TMhelix (TMHMM); TMhelix (TMHMM); TMhelix (TMHMM); TMhelix (TMHMM); TMhelix (TMHMM); TMhelix (TMHMM); TMhelix (TMHMM); TMhelix (TMHMM); TMhelix (TMHMM)	1	P:multicellular organismal process
GPLIN_000548000	0.154	8.39E-05	398	protein cyp-33e1	TMhelix (TMHMM)	1	F:metal ion binding
GPLIN_000548800	0.475	3.76E-05	250		no IPS match
GPLIN_000555400	0.297	6.67E-08	105		SignalP-noTM (SIGNALP_EUK); SignalP-TM (SIGNALP_GRAM_POSITIVE); SignalP-noTM (SIGNALP_GRAM_NEGATIVE)
GPLIN_000555600	0.299	5.39E-04	575		SignalP-noTM (SIGNALP_EUK)
GPLIN_000556300	0.436	0.00326	322	protein cyp-33c1	TMhelix (TMHMM)	2	F:metal ion binding; P:positive regulation of growth rate
GPLIN_000559700	0.273	0.00115	80		SignalP-noTM (SIGNALP_EUK)
GPLIN_000560800	0.302	4.08E-05	436		SignalP-noTM (SIGNALP_EUK)
GPLIN_000570000	0.118	0.00242	88		no IPS match
GPLIN_000572300	0.274	4.82E-05	70		no IPS match
GPLIN_000573700	0.419	2.18E-05	375	purine nucleoside phosphorylase	no IPS match	21	P:inosine catabolic process; P:nicotinamide riboside catabolic process; F:receptor binding; F:drug binding; P:immune response; F:phosphate ion binding; P:positive regulation of T cell proliferation; P:purine nucleobase metabolic process; C:extracellular region; P:purine nucleotide catabolic process; C:cytosol; P:response to drug; F:purine nucleobase binding; F:nucleoside binding; F:purine-nucleos…
GPLIN_000573900	0.388	5.43E-05	129		SignalP-TM (SIGNALP_GRAM_POSITIVE); SignalP-TM (SIGNALP_GRAM_NEGATIVE); SignalP-noTM (SIGNALP_EUK); TMhelix (TMHMM)
GPLIN_000575100	0.289	2.30E-05	283	protein aqp- isoform b	TMhelix (TMHMM); TMhelix (TMHMM); TMhelix (TMHMM); TMhelix (TMHMM); TMhelix (TMHMM); TMhelix (TMHMM)	4	P:glycerol transport; C:cell surface; F:water channel activity; P:water transport
GPLIN_000575300	0.483	1.71E-04	275	protein twk-47	TMhelix (TMHMM); TMhelix (TMHMM); TMhelix (TMHMM)	4	P:reproduction; P:potassium ion transport; C:membrane; F:ion channel activity
GPLIN_000577600	0.0463	5.39E-06	139		no IPS match
GPLIN_000578500	0.451	0.00176	343		no IPS match
GPLIN_000584500	0.482	0.0011	231		no IPS match
GPLIN_000585700	0.135	5.91E-06	128		SignalP-TM (SIGNALP_GRAM_POSITIVE); SignalP-noTM (SIGNALP_EUK); TMhelix (TMHMM)
GPLIN_000585900	0.498	5.58E-04	114		no IPS match
GPLIN_000586300	0.445	3.61E-04	498		TMhelix (TMHMM)
GPLIN_000591100	0.0475	5.63E-07	95		SignalP-noTM (SIGNALP_EUK); SignalP-TM (SIGNALP_GRAM_POSITIVE); TMhelix (TMHMM)
GPLIN_000591700	0.372	1.12E-04	375	solute carrier family facilitated glucose transporter member 3-like	TMhelix (TMHMM); TMhelix (TMHMM); TMhelix (TMHMM); TMhelix (TMHMM); TMhelix (TMHMM); TMhelix (TMHMM); TMhelix (TMHMM); TMhelix (TMHMM)	7	P:transmembrane transport; C:intracellular membrane-bounded organelle; C:integral to membrane; P:hexose transport; C:plasma membrane part; F:glucose transmembrane transporter activity; C:cytoplasm
GPLIN_000591800	0.0975	1.79E-05	448		SignalP-TM (SIGNALP_GRAM_POSITIVE); SignalP-noTM (SIGNALP_EUK)
GPLIN_000595000	0.26	0.00655	311	protein nhx- isoform a	TMhelix (TMHMM); TMhelix (TMHMM); TMhelix (TMHMM); TMhelix (TMHMM); TMhelix (TMHMM); TMhelix (TMHMM)	5	F:sodium:hydrogen antiporter activity; P:transmembrane transport; P:regulation of pH; C:integral to membrane; P:sodium ion transport
GPLIN_000597100	0.223	0.00248	113		no IPS match
GPLIN_000597600	0.472	0.00109	137		no IPS match
GPLIN_000599000	0.121	0.00596	187		SignalP-TM (SIGNALP_GRAM_POSITIVE); SignalP-noTM (SIGNALP_EUK); SignalP-TM (SIGNALP_GRAM_NEGATIVE); TMhelix (TMHMM)
GPLIN_000599100	0.288	6.65E-04	258	expansin partial	no IPS match	2	F:hydrolase activity, hydrolyzing O-glycosyl compounds; F:polysaccharide binding
GPLIN_000599200	0.276	6.82E-05	281	expansin partial	SignalP-noTM (SIGNALP_EUK); SignalP-noTM (SIGNALP_GRAM_NEGATIVE); SignalP-TM (SIGNALP_GRAM_POSITIVE)	2	F:hydrolase activity, hydrolyzing O-glycosyl compounds; F:polysaccharide binding
GPLIN_000599600	0.287	0.00229	182		SignalP-noTM (SIGNALP_EUK)
GPLIN_000599800	0.318	2.41E-04	340		TMhelix (TMHMM)
GPLIN_000602000	0.481	0.00388	435	protein lgc-51	TMhelix (TMHMM); TMhelix (TMHMM); TMhelix (TMHMM); TMhelix (TMHMM)	2	P:transport; C:membrane
GPLIN_000606200	0.495	4.29E-04	402	sodium-coupled monocarboxylate transporter 1-like	TMhelix (TMHMM); TMhelix (TMHMM); TMhelix (TMHMM); TMhelix (TMHMM); TMhelix (TMHMM); TMhelix (TMHMM); TMhelix (TMHMM)	2	P:transport; P:striated muscle myosin thick filament assembly
GPLIN_000608100	0.0674	1.96E-04	310		SignalP-TM (SIGNALP_GRAM_POSITIVE); SignalP-noTM (SIGNALP_EUK)
GPLIN_000609400	0.251	0.00155	259		SignalP-noTM (SIGNALP_GRAM_NEGATIVE); SignalP-noTM (SIGNALP_EUK); SignalP-TM (SIGNALP_GRAM_POSITIVE)
GPLIN_000610000	0.328	0.00216	228		no IPS match
GPLIN_000610300	0.242	5.84E-05	72		no IPS match
GPLIN_000612200	0.439	3.47E-05	89		TMhelix (TMHMM)
GPLIN_000616400	0.38	1.18E-06	475		TMhelix (TMHMM)
GPLIN_000618200	0.476	6.27E-05	621	protein lgc- isoform a	SignalP-noTM (SIGNALP_EUK); TMhelix (TMHMM); TMhelix (TMHMM); TMhelix (TMHMM); TMhelix (TMHMM); TMhelix (TMHMM)	5	F:ion channel activity; C:membrane part; C:synapse; P:transport; C:plasma membrane
GPLIN_000618300	0.409	4.25E-06	432		SignalP-noTM (SIGNALP_EUK)
GPLIN_000619200	0.2	5.04E-04	389		no IPS match
GPLIN_000619600	0.347	1.82E-04	100		no IPS match
GPLIN_000625000	0.251	6.01E-04	145		no IPS match
GPLIN_000635200	0.152	6.18E-06	127		SignalP-TM (SIGNALP_GRAM_POSITIVE); SignalP-noTM (SIGNALP_EUK); TMhelix (TMHMM)
GPLIN_000637900	0.266	1.91E-04	137		no IPS match
GPLIN_000638000	0.094	1.63E-05	168		no IPS match
GPLIN_000638100	0.111	3.37E-04	404		SignalP-noTM (SIGNALP_EUK); SignalP-noTM (SIGNALP_GRAM_NEGATIVE); SignalP-TM (SIGNALP_GRAM_POSITIVE)
GPLIN_000638300	0.362	3.65E-04	73		SignalP-noTM (SIGNALP_EUK); SignalP-noTM (SIGNALP_GRAM_NEGATIVE); SignalP-TM (SIGNALP_GRAM_POSITIVE)
GPLIN_000645000	0.222	0.00136	202		no IPS match
GPLIN_000652400	0.376	4.28E-04	96		no IPS match
GPLIN_000652500	0.431	1.40E-04	280	synthetic ubiquitin	SignalP-TM (SIGNALP_GRAM_POSITIVE); SignalP-noTM (SIGNALP_EUK); SignalP-noTM (SIGNALP_GRAM_NEGATIVE)	35	P:viral process; P:endosomal transport; P:negative regulation of ubiquitin-protein ligase activity involved in mitotic cell cycle; P:MyD88-independent toll-like receptor signaling pathway; P:positive regulation of I-kappaB kinase/NF-kappaB cascade; P:DNA repair; P:toll-like receptor 3 signaling pathway; P:M/G1 transition of mitotic cell cycle; P:toll-like receptor 4 signaling pathway; P:Toll sign…
GPLIN_000657200	0.363	9.47E-04	255		SignalP-noTM (SIGNALP_EUK); SignalP-TM (SIGNALP_GRAM_POSITIVE)
GPLIN_000657400	0.426	0.00408	231		no IPS match
GPLIN_000658500	0.353	0.00765	123		SignalP-noTM (SIGNALP_EUK); SignalP-TM (SIGNALP_GRAM_POSITIVE)
GPLIN_000659700	0.432	8.75E-06	307		no IPS match
GPLIN_000662500	0.272	2.63E-05	180		SignalP-noTM (SIGNALP_EUK)
GPLIN_000667000	0.292	0.00211	216		no IPS match
GPLIN_000667900	0.394	4.79E-04	87		TMhelix (TMHMM)
GPLIN_000673000	0.447	0.00597	434	pectate lyase 1	SignalP-noTM (SIGNALP_EUK)	2	C:extracellular region; F:pectate lyase activity
GPLIN_000679400	0.23	0.00609	455		SignalP-TM (SIGNALP_GRAM_POSITIVE); SignalP-noTM (SIGNALP_GRAM_NEGATIVE); SignalP-noTM (SIGNALP_EUK); TMhelix (TMHMM)
GPLIN_000680900	0.33	9.40E-06	173		no IPS match
GPLIN_000683400	0.456	1.28E-04	211		SignalP-TM (SIGNALP_EUK); TMhelix (TMHMM)
GPLIN_000683700	0.404	1.90E-04	433	ornithine decarboxylase	no IPS match	1	F:lyase activity
GPLIN_000689400	0.471	0.00181	230		no IPS match
GPLIN_000694800	0.481	0.00451	469	cre-nhr-17 protein	no IPS match	1	F:binding
GPLIN_000695100	0.497	2.68E-04	70		no IPS match
GPLIN_000696400	0.451	0.00648	459		SignalP-TM (SIGNALP_GRAM_POSITIVE)
GPLIN_000696800	0.351	5.18E-04	267		SignalP-noTM (SIGNALP_GRAM_NEGATIVE); SignalP-TM (SIGNALP_GRAM_POSITIVE); SignalP-noTM (SIGNALP_EUK)
GPLIN_000698600	0.472	0.00385	149		no IPS match
GPLIN_000698900	0.211	3.03E-05	174		no IPS match
GPLIN_000700000	0.377	1.29E-04	162		SignalP-TM (SIGNALP_GRAM_POSITIVE); TMhelix (TMHMM)
GPLIN_000708600	0.409	1.91E-04	199		no IPS match
GPLIN_000708700	0.379	2.00E-04	166		no IPS match
GPLIN_000713600	0.475	0.00223	347		SignalP-TM (SIGNALP_GRAM_NEGATIVE); SignalP-noTM (SIGNALP_EUK)
GPLIN_000723500	0.312	1.16E-04	195	haloacid dehalogenase subfamily variant 3 with third motif having dd or ed	no IPS match	1	F:catalytic activity
GPLIN_000731300	0.235	0.00345	118		no IPS match
GPLIN_000731400	0.322	2.55E-04	383		no IPS match
GPLIN_000740500	0.405	4.61E-05	73		SignalP-noTM (SIGNALP_EUK); SignalP-noTM (SIGNALP_GRAM_NEGATIVE); SignalP-TM (SIGNALP_GRAM_POSITIVE)
GPLIN_000744000	0.17	4.73E-05	209		SignalP-TM (SIGNALP_GRAM_POSITIVE); SignalP-noTM (SIGNALP_GRAM_NEGATIVE); SignalP-noTM (SIGNALP_EUK)
GPLIN_000747800	0.397	2.39E-04	103	collagen alpha-1 chain-like	SignalP-noTM (SIGNALP_EUK)	7	P:embryo development ending in birth or egg hatching; P:nematode larval development; C:collagen type IV; P:positive regulation of multicellular organism growth; P:reproduction; P:inductive cell migration; F:extracellular matrix structural constituent conferring tensile strength
GPLIN_000749800	0.389	2.70E-04	205		no IPS match
GPLIN_000750500	0.385	5.11E-04	119		no IPS match
GPLIN_000751500	0.23	1.26E-05	342	acyl- desaturase	TMhelix (TMHMM); TMhelix (TMHMM); TMhelix (TMHMM); TMhelix (TMHMM)	11	F:stearoyl-CoA 9-desaturase activity; P:positive regulation of growth rate; P:determination of adult lifespan; P:reproduction; C:microsome; P:cold acclimation; P:long-chain fatty acid biosynthetic process; P:locomotion; P:receptor-mediated endocytosis; P:embryo development ending in birth or egg hatching; C:endoplasmic reticulum membrane
GPLIN_000755200	0.493	0.00528	315	beta- -endoglucanase-1 precursor	SignalP-noTM (SIGNALP_EUK); SignalP-TM (SIGNALP_GRAM_POSITIVE); TMhelix (TMHMM)	3	F:carbohydrate binding; P:metabolic process; F:hydrolase activity, hydrolyzing O-glycosyl compounds
GPLIN_000758000	0.301	0.00403	95		no IPS match
GPLIN_000769000	0.458	0.00601	155	scp-like extracellular protein	SignalP-noTM (SIGNALP_EUK)	8	P:positive regulation of growth rate; P:reproduction; P:negative regulation of DNA endoreduplication; P:nematode larval development; F:protein binding; P:transforming growth factor beta receptor signaling pathway; P:embryo development ending in birth or egg hatching; P:negative regulation of multicellular organism growth
GPLIN_000776700	0.389	1.12E-04	241		SignalP-TM (SIGNALP_GRAM_POSITIVE); SignalP-noTM (SIGNALP_EUK); SignalP-noTM (SIGNALP_GRAM_NEGATIVE)
GPLIN_000778700	0.194	3.17E-05	297	nematode cuticle collagen n-terminal domain containing protein	TMhelix (TMHMM)	3	F:structural constituent of cuticle; C:collagen; C:integral to membrane
GPLIN_000779000	0.233	0.00407	921	beta- - partial	no IPS match	3	P:metabolic process; F:hydrolase activity, hydrolyzing O-glycosyl compounds; F:binding
GPLIN_000779200	0.241	4.93E-04	730	beta- -endoglucanase	SignalP-noTM (SIGNALP_EUK)	3	P:carbohydrate metabolic process; F:cellulase activity; F:cation binding
GPLIN_000783000	0.417	0.00746	168	beta- -galactosyltransferase 3-like	SignalP-TM (SIGNALP_GRAM_POSITIVE)	4	C:Golgi apparatus; F:galactosyltransferase activity; P:cellular protein metabolic process; C:membrane
GPLIN_000783800	0.409	1.69E-06	600		TMhelix (TMHMM); TMhelix (TMHMM); TMhelix (TMHMM); TMhelix (TMHMM); TMhelix (TMHMM); TMhelix (TMHMM); TMhelix (TMHMM); TMhelix (TMHMM); TMhelix (TMHMM); TMhelix (TMHMM); TMhelix (TMHMM)
GPLIN_000793000	0.499	0.0055	99		no IPS match
GPLIN_000793100	0.257	0.00203	141		SignalP-noTM (SIGNALP_EUK)
GPLIN_000793900	0.436	0.00176	119	e3 ubiquitin ligase complex scf subunit sconc	no IPS match	5	P:sex differentiation; P:regulation of biological process; P:meiosis; P:growth; P:organ development
GPLIN_000797600	0.488	2.29E-05	333		no IPS match
GPLIN_000797800	0.492	0.00709	680	cholinesterase precursor	TMhelix (TMHMM)	6	P:cellular process; P:response to stimulus; F:carboxylic ester hydrolase activity; P:metabolic process; C:cell part; P:neurological system process
GPLIN_000799000	0.442	0.00101	231		TMhelix (TMHMM); TMhelix (TMHMM); TMhelix (TMHMM); TMhelix (TMHMM)
GPLIN_000800100	0.203	0.00115	395		no IPS match
GPLIN_000806400	0.266	0.00146	541		no IPS match
GPLIN_000806900	0.425	2.22E-04	379	cuticular collagen	no IPS match	3	P:body morphogenesis; P:positive regulation of growth rate; P:locomotion
GPLIN_000807000	0.119	0.00172	201		SignalP-noTM (SIGNALP_EUK)
GPLIN_000807100	0.228	0.00335	325		SignalP-noTM (SIGNALP_EUK); TMhelix (TMHMM); TMhelix (TMHMM)
GPLIN_000808500	0.328	2.19E-05	251	phosphoglycolate pyridoxal phosphate phosphatase family protein	no IPS match	2	P:dephosphorylation; F:phosphatase activity
GPLIN_000812600	0.0366	1.36E-05	86		SignalP-noTM (SIGNALP_GRAM_NEGATIVE); SignalP-noTM (SIGNALP_EUK); SignalP-TM (SIGNALP_GRAM_POSITIVE); TMhelix (TMHMM)
GPLIN_000812900	0.45	0.00265	245		no IPS match
GPLIN_000813100	0.475	0.00256	162	cre-hsp- protein	TMhelix (TMHMM)	13	P:negative regulation of intracellular transport; F:heat shock protein binding; P:protein folding; P:protein homooligomerization; P:reproduction; P:response to heat; ; P:cellular response to magnetism; F:unfolded protein binding; F:protein homodimerization activity; C:cytoplasm; P:muscle contraction; C:nucleus
GPLIN_000813200	0.496	3.20E-05	125		no IPS match
GPLIN_000813300	0.409	3.01E-04	288		SignalP-noTM (SIGNALP_EUK)
GPLIN_000818700	0.268	2.07E-05	83		SignalP-noTM (SIGNALP_EUK); TMhelix (TMHMM)
GPLIN_000819000	0.328	0.00431	232		SignalP-noTM (SIGNALP_EUK); SignalP-TM (SIGNALP_GRAM_POSITIVE)
GPLIN_000821000	0.307	0.00325	210		no IPS match
GPLIN_000828900	0.375	5.84E-04	158		no IPS match
GPLIN_000832100	0.291	2.42E-05	734	protein nhx- isoform b	TMhelix (TMHMM); TMhelix (TMHMM)	2	P:ion transport; F:antiporter activity
GPLIN_000833800	0.215	8.47E-05	89		no IPS match
GPLIN_000833900	0.315	4.73E-05	136		SignalP-noTM (SIGNALP_EUK)
GPLIN_000834600	0.331	7.62E-04	144		SignalP-noTM (SIGNALP_EUK); SignalP-noTM (SIGNALP_GRAM_NEGATIVE); SignalP-TM (SIGNALP_GRAM_POSITIVE)
GPLIN_000839000	0.314	1.37E-07	514	protein isoform a	TMhelix (TMHMM); TMhelix (TMHMM); TMhelix (TMHMM); TMhelix (TMHMM); TMhelix (TMHMM); TMhelix (TMHMM); TMhelix (TMHMM); TMhelix (TMHMM); TMhelix (TMHMM); TMhelix (TMHMM)	3	P:lipid storage; C:membrane; P:locomotion
GPLIN_000840100	0.289	0.0022	108		no IPS match
GPLIN_000841700	0.283	6.71E-05	978		SignalP-noTM (SIGNALP_GRAM_NEGATIVE); SignalP-noTM (SIGNALP_EUK); SignalP-TM (SIGNALP_GRAM_POSITIVE)
GPLIN_000846500	0.473	0.0014	120		no IPS match
GPLIN_000847100	0.134	9.38E-04	260		no IPS match
GPLIN_000847200	0.117	4.55E-05	155		TMhelix (TMHMM); TMhelix (TMHMM)
GPLIN_000847300	0.104	6.83E-06	146		TMhelix (TMHMM); TMhelix (TMHMM); TMhelix (TMHMM)
GPLIN_000850700	0.167	2.26E-05	212		no IPS match
GPLIN_000852300	0.439	4.82E-04	169		no IPS match
GPLIN_000861900	0.204	1.86E-04	395		SignalP-noTM (SIGNALP_EUK)
GPLIN_000862100	0.466	0.0014	435	flavin monooxygenase	TMhelix (TMHMM)	4	F:monooxygenase activity; C:intrinsic to membrane; P:reproduction; F:coenzyme binding
GPLIN_000863900	0.414	0.00321	117		SignalP-TM (SIGNALP_GRAM_POSITIVE); SignalP-noTM (SIGNALP_EUK); SignalP-noTM (SIGNALP_GRAM_NEGATIVE); TMhelix (TMHMM)
GPLIN_000864300	0.245	0.00175	227		SignalP-noTM (SIGNALP_EUK); SignalP-noTM (SIGNALP_GRAM_NEGATIVE)
GPLIN_000865700	0.406	8.65E-04	418		TMhelix (TMHMM)
GPLIN_000865800	0.42	9.95E-04	463	briggsae cbr-glr-8 protein	TMhelix (TMHMM); TMhelix (TMHMM); TMhelix (TMHMM)	1	C:cell part
GPLIN_000869700	0.323	1.02E-04	104		SignalP-TM (SIGNALP_GRAM_POSITIVE); SignalP-noTM (SIGNALP_EUK); SignalP-TM (SIGNALP_GRAM_NEGATIVE)
GPLIN_000871500	0.396	0.00508	855	protein srt-30	TMhelix (TMHMM); TMhelix (TMHMM); TMhelix (TMHMM); TMhelix (TMHMM); TMhelix (TMHMM); TMhelix (TMHMM); TMhelix (TMHMM)	1	P:lipid storage
GPLIN_000876700	0.365	5.18E-04	296	cathepsin l-like cysteine proteinase	no IPS match	2	P:proteolysis; F:cysteine-type endopeptidase activity
GPLIN_000878400	0.126	3.27E-06	207	pot family protein	TMhelix (TMHMM); TMhelix (TMHMM); TMhelix (TMHMM)	3	C:membrane; P:transport; F:transporter activity
GPLIN_000878800	0.463	1.86E-05	598	protein isoform a	TMhelix (TMHMM); TMhelix (TMHMM); TMhelix (TMHMM); TMhelix (TMHMM); TMhelix (TMHMM); TMhelix (TMHMM); TMhelix (TMHMM); TMhelix (TMHMM); TMhelix (TMHMM); TMhelix (TMHMM)	1	P:transport
GPLIN_000881500	0.445	1.86E-04	832	group xv phospholipase a2-like	TMhelix (TMHMM); TMhelix (TMHMM)	2	F:transferase activity; P:lipid storage
GPLIN_000884400	0.467	5.98E-04	119	e3 ubiquitin ligase complex scf subunit sconc	no IPS match	5	P:sex differentiation; P:regulation of biological process; P:meiosis; P:growth; P:organ development
GPLIN_000884600	0.404	0.00572	168	s-phase kinase-associated protein 1	no IPS match	3	P:cellular process; P:macromolecule metabolic process; P:multicellular organismal development
GPLIN_000886200	0.236	5.89E-06	179	annexin a5	TMhelix (TMHMM)	6	P:regulation of biological process; C:intracellular; F:eukaryotic cell surface binding; F:protein binding; P:response to organic substance; C:plasma membrane
GPLIN_000886500	0.158	0.00191	189		SignalP-TM (SIGNALP_GRAM_POSITIVE); SignalP-noTM (SIGNALP_GRAM_NEGATIVE)
GPLIN_000886600	0.429	0.0047	247		SignalP-TM (SIGNALP_GRAM_POSITIVE); SignalP-noTM (SIGNALP_EUK); SignalP-noTM (SIGNALP_GRAM_NEGATIVE)
GPLIN_000889400	0.443	5.63E-05	1001	nitrate reductase	TMhelix (TMHMM); TMhelix (TMHMM); TMhelix (TMHMM); TMhelix (TMHMM); TMhelix (TMHMM); TMhelix (TMHMM); TMhelix (TMHMM); TMhelix (TMHMM)	2	P:transport; P:cellular process
GPLIN_000890500	0.409	3.38E-05	155	fructose -bisphosphate aldolase	no IPS match	2	P:metabolic process; F:lyase activity
GPLIN_000890900	0.238	8.98E-04	124	mineralocorticoid receptor	no IPS match	8	C:intracellular membrane-bounded organelle; F:lipid binding; F:DNA binding; F:protein dimerization activity; P:signal transduction; F:steroid hormone receptor activity; P:transcription, DNA-dependent; C:cytoplasm
GPLIN_000891200	0.274	7.82E-06	86		SignalP-noTM (SIGNALP_EUK); TMhelix (TMHMM)
GPLIN_000892800	0.265	0.00472	519		no IPS match
GPLIN_000892900	0.151	1.30E-05	310		SignalP-noTM (SIGNALP_GRAM_NEGATIVE); SignalP-noTM (SIGNALP_EUK); SignalP-TM (SIGNALP_GRAM_POSITIVE)
GPLIN_000893000	0.406	2.36E-05	397		SignalP-noTM (SIGNALP_EUK)
GPLIN_000894500	0.413	0.005	385	protein	TMhelix (TMHMM); TMhelix (TMHMM); TMhelix (TMHMM); TMhelix (TMHMM); TMhelix (TMHMM); TMhelix (TMHMM); TMhelix (TMHMM); TMhelix (TMHMM); TMhelix (TMHMM); TMhelix (TMHMM)	1	P:localization
GPLIN_000894700	0.219	2.62E-04	324	annexin b11 isoform a	no IPS match	6	P:embryo development ending in birth or egg hatching; F:phosphatidylserine binding; F:heparan sulfate proteoglycan binding; F:heparin binding; F:1-phosphatidylinositol binding; F:phosphatidylethanolamine binding
GPLIN_000894900	0.352	3.11E-05	631	protein twk- isoform a	TMhelix (TMHMM); TMhelix (TMHMM); TMhelix (TMHMM)	3	P:potassium ion transport; C:membrane; F:ion channel activity
GPLIN_000896100	0.238	7.99E-04	388		TMhelix (TMHMM)
GPLIN_000896600	0.398	0.00154	761		no IPS match
GPLIN_000897000	0.212	0.00551	315		SignalP-noTM (SIGNALP_EUK)
GPLIN_000899600	0.343	0.00197	233		TMhelix (TMHMM); TMhelix (TMHMM); TMhelix (TMHMM); TMhelix (TMHMM); TMhelix (TMHMM)
GPLIN_000899800	0.484	0.00199	1108	serine threonine-protein kinase d3	SignalP-TM (SIGNALP_GRAM_POSITIVE)	11	C:soluble fraction; C:dendrite; F:binding; C:membrane fraction; C:plasma membrane; C:axon; C:cell cortex; P:peptidyl-serine phosphorylation; P:locomotion; C:neuronal cell body; F:protein serine/threonine kinase activity
GPLIN_000902100	0.364	0.00624	221		no IPS match
GPLIN_000903100	0.398	5.22E-06	200		no IPS match
GPLIN_000903700	0.166	1.92E-06	118		no IPS match
GPLIN_000906800	0.377	1.94E-04	127		no IPS match
GPLIN_000911800	0.269	0.00176	126		no IPS match
GPLIN_000912100	0.353	4.07E-04	199		SignalP-noTM (SIGNALP_GRAM_NEGATIVE); SignalP-noTM (SIGNALP_EUK); SignalP-TM (SIGNALP_GRAM_POSITIVE)
GPLIN_000912500	0.147	5.09E-05	127		no IPS match
GPLIN_000913400	0.303	0.0076	114		SignalP-noTM (SIGNALP_EUK); TMhelix (TMHMM)
GPLIN_000926600	0.25	3.02E-05	183		SignalP-noTM (SIGNALP_EUK)
GPLIN_000928900	0.498	0.00552	244	protein aexr-1	TMhelix (TMHMM); TMhelix (TMHMM)	2	P:G-protein coupled receptor signaling pathway; C:integral to membrane
GPLIN_000929200	0.168	1.42E-04	295	fatty-acid amide hydrolase 2-like	no IPS match	2	C:cell part; F:catalytic activity
GPLIN_000931100	0.0464	4.22E-04	73		SignalP-TM (SIGNALP_GRAM_POSITIVE); SignalP-noTM (SIGNALP_GRAM_NEGATIVE); SignalP-noTM (SIGNALP_EUK); TMhelix (TMHMM)
GPLIN_000933200	0.158	8.06E-06	133	beta- -endoglucanase	SignalP-noTM (SIGNALP_EUK); SignalP-noTM (SIGNALP_GRAM_NEGATIVE)	4	P:carbohydrate metabolic process; F:cation binding; F:polysaccharide binding; F:cellulase activity
GPLIN_000939400	0.386	0.0038	321	nematode cuticle collagen n-terminal domain containing protein	TMhelix (TMHMM)	3	P:body morphogenesis; P:positive regulation of growth rate; P:locomotion
GPLIN_000953200	0.374	0.00519	362	cytosolic 10-formyltetrahydrofolate dehydrogenase	no IPS match	3	F:oxidoreductase activity; P:one-carbon metabolic process; F:transferase activity, transferring one-carbon groups
GPLIN_000953400	0.411	4.21E-05	301	fructose-bisphosphate aldolase-like	no IPS match	5	F:identical protein binding; P:embryo development ending in birth or egg hatching; P:oviposition; P:positive regulation of growth rate; P:locomotion
GPLIN_000954200	0.419	6.69E-04	143	cre-ttr-6 protein	no IPS match	1	P:determination of adult lifespan
GPLIN_000954900	0.357	1.49E-04	487		TMhelix (TMHMM); TMhelix (TMHMM); TMhelix (TMHMM); TMhelix (TMHMM); TMhelix (TMHMM); TMhelix (TMHMM); TMhelix (TMHMM); TMhelix (TMHMM); TMhelix (TMHMM); TMhelix (TMHMM); TMhelix (TMHMM); TMhelix (TMHMM)
GPLIN_000956200	0.389	0.00102	135		no IPS match
GPLIN_000957400	0.373	7.82E-04	860	patched family protein	TMhelix (TMHMM); TMhelix (TMHMM); TMhelix (TMHMM); TMhelix (TMHMM); TMhelix (TMHMM); TMhelix (TMHMM); TMhelix (TMHMM); TMhelix (TMHMM); TMhelix (TMHMM)	3	P:anatomical structure development; P:multicellular organismal development; P:transport
GPLIN_000958800	0.438	0.00556	927		no IPS match
GPLIN_000968500	0.363	7.00E-04	109		SignalP-noTM (SIGNALP_EUK)
GPLIN_000969800	0.412	1.24E-04	171		no IPS match
GPLIN_000970000	0.362	0.00236	217		SignalP-noTM (SIGNALP_EUK); SignalP-TM (SIGNALP_GRAM_POSITIVE); SignalP-noTM (SIGNALP_GRAM_NEGATIVE)
GPLIN_000970800	0.0836	5.86E-06	72		no IPS match
GPLIN_000972400	0.307	1.25E-04	332	annexin a7	no IPS match	6	P:embryo development ending in birth or egg hatching; F:phosphatidylserine binding; F:heparan sulfate proteoglycan binding; F:heparin binding; F:1-phosphatidylinositol binding; F:phosphatidylethanolamine binding
GPLIN_000972500	0.171	2.49E-05	287		no IPS match
GPLIN_000974400	0.287	0.00471	643	cre-glna-2 protein	no IPS match	1	F:hydrolase activity
GPLIN_000974900	0.258	2.12E-06	78		no IPS match
GPLIN_000975600	0.162	0.00662	76		SignalP-noTM (SIGNALP_EUK); SignalP-TM (SIGNALP_GRAM_POSITIVE); TMhelix (TMHMM)
GPLIN_000976000	0.411	1.66E-04	379		no IPS match
GPLIN_000978200	0.403	0.00227	393	protein	TMhelix (TMHMM); TMhelix (TMHMM); TMhelix (TMHMM); TMhelix (TMHMM); TMhelix (TMHMM); TMhelix (TMHMM); TMhelix (TMHMM); TMhelix (TMHMM); TMhelix (TMHMM); TMhelix (TMHMM)	1	P:localization
GPLIN_000983600	0.363	5.77E-06	71		no IPS match
GPLIN_000985500	0.42	0.00172	548	protein nas- isoform a	no IPS match	1	P:positive regulation of growth rate
GPLIN_000985900	0.244	1.37E-05	256		SignalP-TM (SIGNALP_GRAM_POSITIVE); SignalP-noTM (SIGNALP_EUK); TMhelix (TMHMM)
GPLIN_000989400	0.427	3.75E-04	86		no IPS match
GPLIN_000991500	0.36	4.04E-05	305		SignalP-noTM (SIGNALP_EUK)
GPLIN_000996800	0.243	7.84E-06	535		SignalP-TM (SIGNALP_GRAM_POSITIVE); SignalP-noTM (SIGNALP_EUK)
GPLIN_000998900	0.476	5.89E-05	365		TMhelix (TMHMM)
GPLIN_001001600	0.207	7.89E-06	485		SignalP-TM (SIGNALP_GRAM_POSITIVE); SignalP-noTM (SIGNALP_EUK)
GPLIN_001004000	0.155	9.22E-06	132		SignalP-TM (SIGNALP_GRAM_POSITIVE); SignalP-noTM (SIGNALP_EUK); SignalP-noTM (SIGNALP_GRAM_NEGATIVE)
GPLIN_001004600	0.157	0.00258	472	cre-srt-30 protein	TMhelix (TMHMM); TMhelix (TMHMM); TMhelix (TMHMM); TMhelix (TMHMM); TMhelix (TMHMM); TMhelix (TMHMM); TMhelix (TMHMM); TMhelix (TMHMM)	1	P:lipid storage
GPLIN_001006300	0.239	8.44E-04	429		SignalP-noTM (SIGNALP_EUK)
GPLIN_001007700	0.241	0.00167	114		no IPS match
GPLIN_001008400	0.0771	0.00121	84		SignalP-TM (SIGNALP_GRAM_POSITIVE); SignalP-noTM (SIGNALP_GRAM_NEGATIVE); SignalP-noTM (SIGNALP_EUK)
GPLIN_001010000	0.146	2.30E-05	149	nucleoside diphosphate kinase	no IPS match	6	F:nucleoside diphosphate kinase activity; P:UTP biosynthetic process; F:ATP binding; P:GTP biosynthetic process; P:CTP biosynthetic process; C:nucleus
GPLIN_001014400	0.201	0.00101	66		SignalP-noTM (SIGNALP_EUK); SignalP-TM (SIGNALP_GRAM_POSITIVE)
GPLIN_001016700	0.285	7.83E-06	347		no IPS match
GPLIN_001017500	0.427	7.95E-04	406	protein	SignalP-TM (SIGNALP_EUK); TMhelix (TMHMM); TMhelix (TMHMM); TMhelix (TMHMM); TMhelix (TMHMM); TMhelix (TMHMM); TMhelix (TMHMM); TMhelix (TMHMM); TMhelix (TMHMM); TMhelix (TMHMM); TMhelix (TMHMM)	4	P:transport; F:binding; F:substrate-specific transmembrane transporter activity; C:membrane
GPLIN_001020200	0.433	4.66E-05	134		SignalP-noTM (SIGNALP_EUK); SignalP-TM (SIGNALP_GRAM_POSITIVE); SignalP-noTM (SIGNALP_GRAM_NEGATIVE)
GPLIN_001020300	0.383	8.66E-05	182		TMhelix (TMHMM)
GPLIN_001020400	0.302	1.86E-06	155		TMhelix (TMHMM)
GPLIN_001029400	0.459	0.00132	268		no IPS match
GPLIN_001030700	0.152	3.61E-04	119		SignalP-TM (SIGNALP_GRAM_POSITIVE); SignalP-noTM (SIGNALP_GRAM_NEGATIVE); SignalP-noTM (SIGNALP_EUK)
GPLIN_001036400	0.261	4.16E-05	408	protein cyp-33c1	TMhelix (TMHMM)	1	P:positive regulation of growth rate
GPLIN_001041100	0.231	0.00636	77		no IPS match
GPLIN_001041200	0.298	6.41E-04	172		SignalP-noTM (SIGNALP_EUK); TMhelix (TMHMM)
GPLIN_001045200	0.41	2.75E-04	89		no IPS match
GPLIN_001046700	0.407	1.81E-04	649		SignalP-noTM (SIGNALP_EUK)
GPLIN_001056700	0.125	1.19E-05	85		SignalP-noTM (SIGNALP_EUK); TMhelix (TMHMM)
GPLIN_001056800	0.152	0.00429	125		no IPS match
GPLIN_001060100	0.219	5.47E-04	136		no IPS match
GPLIN_001065200	0.0984	2.19E-04	206		SignalP-noTM (SIGNALP_EUK); TMhelix (TMHMM); TMhelix (TMHMM)
GPLIN_001068800	0.271	2.54E-04	643		no IPS match
GPLIN_001075300	0.28	7.49E-04	123		no IPS match
GPLIN_001082900	0.5	0.00271	128		no IPS match
GPLIN_001089100	0.444	9.70E-04	470	ceh-14	no IPS match	10	F:transcription regulator activity; F:zinc ion binding; P:regulation of transcription, DNA-dependent; F:sequence-specific DNA binding; P:detection of temperature stimulus; F:sequence-specific DNA binding transcription factor activity; P:thermosensory behavior; P:anatomical structure morphogenesis; P:neuron differentiation; C:nucleus
GPLIN_001089800	0.415	2.13E-04	624		no IPS match
GPLIN_001090000	0.402	0.00675	67		no IPS match
GPLIN_001093400	0.315	8.78E-05	410		no IPS match
GPLIN_001093500	0.371	1.61E-04	449	galactoside-binding lectin family protein	no IPS match	1	F:binding
GPLIN_001098200	0.15	1.21E-04	100		TMhelix (TMHMM)
GPLIN_001105900	0.488	0.00442	560	solute carrier family 13 member 5	TMhelix (TMHMM); TMhelix (TMHMM); TMhelix (TMHMM); TMhelix (TMHMM); TMhelix (TMHMM); TMhelix (TMHMM); TMhelix (TMHMM); TMhelix (TMHMM); TMhelix (TMHMM); TMhelix (TMHMM)	5	F:high affinity sodium:dicarboxylate symporter activity; P:succinate transmembrane transport; F:low affinity sodium:dicarboxylate symporter activity; P:determination of adult lifespan; F:succinate transmembrane transporter activity
GPLIN_001109600	0.285	1.99E-05	426	protein isoform a	TMhelix (TMHMM); TMhelix (TMHMM); TMhelix (TMHMM); TMhelix (TMHMM); TMhelix (TMHMM); TMhelix (TMHMM); TMhelix (TMHMM); TMhelix (TMHMM); TMhelix (TMHMM)	1	F:protein binding
GPLIN_001110200	0.0627	3.73E-05	89		SignalP-noTM (SIGNALP_EUK); TMhelix (TMHMM)
GPLIN_001111200	0.173	2.80E-06	336	beta- -endoglucanase	SignalP-noTM (SIGNALP_GRAM_NEGATIVE); SignalP-TM (SIGNALP_GRAM_POSITIVE); SignalP-noTM (SIGNALP_EUK)	3	P:carbohydrate metabolic process; F:cation binding; F:cellulase activity
GPLIN_001111300	0.167	6.03E-06	170	beta- -endoglucanase	SignalP-noTM (SIGNALP_EUK)	4	F:carbohydrate binding; P:carbohydrate metabolic process; F:cation binding; F:cellulase activity
GPLIN_001112000	0.249	0.00232	179		SignalP-TM (SIGNALP_GRAM_POSITIVE); SignalP-noTM (SIGNALP_EUK); SignalP-noTM (SIGNALP_GRAM_NEGATIVE); TMhelix (TMHMM)
GPLIN_001114200	0.385	0.0015	149		SignalP-noTM (SIGNALP_EUK)
GPLIN_001114900	0.451	0.00101	80		SignalP-noTM (SIGNALP_EUK)
GPLIN_001125200	0.438	7.93E-04	511		TMhelix (TMHMM); TMhelix (TMHMM); TMhelix (TMHMM); TMhelix (TMHMM); TMhelix (TMHMM); TMhelix (TMHMM); TMhelix (TMHMM); TMhelix (TMHMM); TMhelix (TMHMM); TMhelix (TMHMM); TMhelix (TMHMM)
GPLIN_001130600	0.394	0.00325	116		no IPS match
GPLIN_001133800	0.235	0.00219	425	serine threonine-protein kinase mph1	TMhelix (TMHMM)	2	P:phosphorylation; F:protein kinase activity
GPLIN_001138500	0.327	0.00153	305		SignalP-noTM (SIGNALP_EUK); SignalP-TM (SIGNALP_GRAM_POSITIVE); SignalP-noTM (SIGNALP_GRAM_NEGATIVE)
GPLIN_001139400	0.456	5.38E-04	364	venom allergen-like protein	TMhelix (TMHMM)	4	C:extracellular region; P:aerobic electron transport chain; F:electron carrier activity; P:locomotion
GPLIN_001144300	0.461	7.19E-04	792	amiloride-sensitive sodium channel family protein	TMhelix (TMHMM); TMhelix (TMHMM)	1	P:transport
GPLIN_001145100	0.458	1.89E-04	128		SignalP-noTM (SIGNALP_EUK); SignalP-TM (SIGNALP_GRAM_POSITIVE); TMhelix (TMHMM)
GPLIN_001147800	0.396	0.00348	270		SignalP-TM (SIGNALP_GRAM_POSITIVE); SignalP-TM (SIGNALP_EUK); TMhelix (TMHMM); TMhelix (TMHMM); TMhelix (TMHMM); TMhelix (TMHMM); TMhelix (TMHMM); TMhelix (TMHMM); TMhelix (TMHMM)
GPLIN_001148300	0.137	6.39E-04	110		no IPS match
GPLIN_001148400	0.268	2.59E-04	210		SignalP-TM (SIGNALP_GRAM_POSITIVE)
GPLIN_001153000	0.243	1.05E-05	230	glutathione peroxidase	SignalP-noTM (SIGNALP_EUK)	4	F:glutathione peroxidase activity; C:extracellular region; P:oxidation-reduction process; P:response to oxidative stress
GPLIN_001153200	0.348	3.06E-04	844		SignalP-noTM (SIGNALP_EUK)
GPLIN_001153300	0.408	0.00145	495		SignalP-noTM (SIGNALP_EUK); SignalP-noTM (SIGNALP_GRAM_NEGATIVE)
GPLIN_001157100	0.382	0.0015	220		no IPS match
GPLIN_001159200	0.466	0.00488	149		SignalP-noTM (SIGNALP_EUK); SignalP-TM (SIGNALP_GRAM_POSITIVE); TMhelix (TMHMM)
GPLIN_001167800	0.235	0.00109	86		no IPS match
GPLIN_001178500	0.405	4.57E-05	456		no IPS match
GPLIN_001181900	0.442	0.00198	88		no IPS match
GPLIN_001184500	0.21	3.41E-04	174		SignalP-TM (SIGNALP_GRAM_POSITIVE); SignalP-noTM (SIGNALP_EUK)
GPLIN_001185000	0.241	1.02E-05	249		SignalP-noTM (SIGNALP_EUK); SignalP-noTM (SIGNALP_GRAM_NEGATIVE); SignalP-TM (SIGNALP_GRAM_POSITIVE)
GPLIN_001188900	0.31	0.00122	160		no IPS match
GPLIN_001189000	0.172	4.12E-05	131		no IPS match
GPLIN_001189100	0.335	1.62E-05	185		TMhelix (TMHMM)
GPLIN_001189200	0.327	3.30E-05	501		TMhelix (TMHMM)
GPLIN_001195200	0.41	4.04E-07	454		SignalP-noTM (SIGNALP_EUK)
GPLIN_001195300	0.482	1.20E-04	549	protein lgc- isoform b	SignalP-noTM (SIGNALP_EUK); TMhelix (TMHMM); TMhelix (TMHMM); TMhelix (TMHMM); TMhelix (TMHMM); TMhelix (TMHMM)	8	P:central nervous system development; C:integral to membrane; P:regulation of neuron differentiation; C:plasma membrane part; C:synapse; P:ion transport; F:extracellular-glycine-gated chloride channel activity; P:response to amino acid stimulus
GPLIN_001195500	0.357	5.11E-04	71		SignalP-TM (SIGNALP_EUK); TMhelix (TMHMM)
GPLIN_001196700	0.467	3.46E-05	355		TMhelix (TMHMM)
GPLIN_001196900	0.288	1.64E-04	108		SignalP-noTM (SIGNALP_EUK); SignalP-TM (SIGNALP_GRAM_POSITIVE); SignalP-noTM (SIGNALP_GRAM_NEGATIVE)
GPLIN_001198300	0.178	0.00228	122		no IPS match
GPLIN_001202900	0.397	6.00E-04	210		SignalP-noTM (SIGNALP_EUK); SignalP-noTM (SIGNALP_GRAM_NEGATIVE); SignalP-TM (SIGNALP_GRAM_POSITIVE)
GPLIN_001203600	0.299	4.18E-06	311	protein nhr-100	no IPS match	2	F:binding; P:lipid storage
GPLIN_001206200	0.254	0.00396	349		SignalP-noTM (SIGNALP_EUK); SignalP-TM (SIGNALP_GRAM_POSITIVE)
GPLIN_001215600	0.185	5.24E-06	222	ghf5 endo- -beta-glucanase precursor	no IPS match	3	P:carbohydrate metabolic process; F:cation binding; F:cellulase activity
GPLIN_001218100	0.485	6.77E-04	192		no IPS match
GPLIN_001219400	0.206	0.00211	165		no IPS match
GPLIN_001223100	0.448	0.00354	76		no IPS match
GPLIN_001232100	0.404	3.01E-04	162		no IPS match
GPLIN_001234600	0.121	0.00216	81		no IPS match
GPLIN_001234700	0.163	0.00165	330		no IPS match
GPLIN_001246500	0.496	0.00174	219		SignalP-noTM (SIGNALP_EUK); SignalP-TM (SIGNALP_GRAM_POSITIVE); TMhelix (TMHMM)
GPLIN_001248000	0.059	2.81E-04	372		no IPS match
GPLIN_001248900	0.415	6.51E-05	280	maleylacetoacetate isomerase	no IPS match	1	F:catalytic activity
GPLIN_001253000	0.389	0.00418	220	two pore potassium channel protein sup-9	TMhelix (TMHMM); TMhelix (TMHMM); TMhelix (TMHMM); TMhelix (TMHMM)	5	C:integral to plasma membrane; P:regulation of muscle contraction; P:potassium ion transport; C:striated muscle dense body; F:ion channel activity
GPLIN_001255300	0.376	1.17E-04	149		no IPS match
GPLIN_001258100	0.33	0.00152	259		SignalP-noTM (SIGNALP_EUK); SignalP-noTM (SIGNALP_GRAM_NEGATIVE); SignalP-TM (SIGNALP_GRAM_POSITIVE)
GPLIN_001267500	0.211	5.48E-04	86		no IPS match
GPLIN_001269000	0.222	0.00122	200		no IPS match
GPLIN_001269400	0.331	0.00203	230	protein nhx- isoform a	no IPS match	2	P:ion transport; F:antiporter activity
GPLIN_001272900	0.309	3.45E-04	274		SignalP-noTM (SIGNALP_EUK); TMhelix (TMHMM)
GPLIN_001282100	0.488	3.37E-04	97	protein	no IPS match	6	F:flavin adenine dinucleotide binding; C:peroxisome; P:fatty acid beta-oxidation; F:acyl-CoA dehydrogenase activity; P:lipid storage; F:acyl-CoA oxidase activity
GPLIN_001285100	0.42	0.00552	402	sideroflexin 3	TMhelix (TMHMM); TMhelix (TMHMM); TMhelix (TMHMM)	3	F:substrate-specific transmembrane transporter activity; P:ion transport; C:mitochondrial membrane
GPLIN_001285600	0.242	2.06E-06	129	hydroxyacyl-coenzyme a mitochondrial	no IPS match	9	C:mitochondrial inner membrane; P:negative regulation of insulin secretion; P:response to activity; F:NAD+ binding; F:3-hydroxyacyl-CoA dehydrogenase activity; P:fatty acid beta-oxidation; P:response to insulin stimulus; C:mitochondrial matrix; P:response to drug
GPLIN_001285800	0.22	2.80E-04	128		no IPS match
GPLIN_001286000	0.364	6.31E-05	345	cre-twk-8 protein	no IPS match	1	P:localization
GPLIN_001289200	0.496	0.00138	190		TMhelix (TMHMM); TMhelix (TMHMM); TMhelix (TMHMM); TMhelix (TMHMM); TMhelix (TMHMM); TMhelix (TMHMM)
GPLIN_001290100	0.369	8.33E-05	66		no IPS match
GPLIN_001290900	0.341	1.23E-05	200	cre-ins-18 protein	TMhelix (TMHMM)	3	P:maintenance of dauer; P:negative regulation of insulin receptor signaling pathway; P:determination of adult lifespan
GPLIN_001291600	0.384	2.00E-05	223		SignalP-noTM (SIGNALP_EUK)
GPLIN_001296800	0.417	0.00694	698		SignalP-noTM (SIGNALP_GRAM_NEGATIVE); SignalP-noTM (SIGNALP_EUK); SignalP-TM (SIGNALP_GRAM_POSITIVE)
GPLIN_001296900	0.201	2.20E-04	162		no IPS match
GPLIN_001303600	0.377	1.57E-05	188	protein cbg00625	TMhelix (TMHMM)	4	P:positive regulation of embryonic development; P:embryo development ending in birth or egg hatching; P:positive regulation of growth rate; P:nematode larval development
GPLIN_001304400	0.118	2.78E-05	168		SignalP-noTM (SIGNALP_EUK)
GPLIN_001315400	0.112	7.74E-06	1074		no IPS match
GPLIN_001315700	0.33	0.00165	73		SignalP-noTM (SIGNALP_EUK); TMhelix (TMHMM); TMhelix (TMHMM)
GPLIN_001315900	0.348	9.96E-04	74		SignalP-noTM (SIGNALP_EUK)
GPLIN_001318300	0.231	0.0026	422		no IPS match
GPLIN_001321600	0.245	1.85E-05	82		no IPS match
GPLIN_001323800	0.449	1.12E-04	211	protein mrp-4	TMhelix (TMHMM); TMhelix (TMHMM); TMhelix (TMHMM); TMhelix (TMHMM); TMhelix (TMHMM)	4	P:lipid transport involved in lipid storage; C:endocytic vesicle; F:catalytic activity; P:lysosome organization
GPLIN_001327300	0.393	3.15E-04	226	protein twk-20	TMhelix (TMHMM)	3	C:membrane; F:ion channel activity; P:potassium ion transport
GPLIN_001330200	0.364	3.29E-04	251		no IPS match
GPLIN_001335700	0.481	4.56E-04	308		no IPS match
GPLIN_001335800	0.435	0.00643	172	domain-containing protein	no IPS match	1	F:protein binding
GPLIN_001340800	0.26	9.38E-04	103		no IPS match
GPLIN_001341400	0.444	0.00114	203		no IPS match
GPLIN_001342500	0.448	0.00443	402	protein fat- isoform a	TMhelix (TMHMM); TMhelix (TMHMM); TMhelix (TMHMM); TMhelix (TMHMM)	3	F:stearoyl-CoA 9-desaturase activity; F:protein binding; P:unsaturated fatty acid biosynthetic process
GPLIN_001347500	0.285	1.14E-05	97		no IPS match
GPLIN_001351400	0.43	3.42E-04	97		SignalP-noTM (SIGNALP_EUK); SignalP-noTM (SIGNALP_GRAM_NEGATIVE); SignalP-TM (SIGNALP_GRAM_POSITIVE); TMhelix (TMHMM); TMhelix (TMHMM)
GPLIN_001355500	0.166	0.00432	954		SignalP-noTM (SIGNALP_EUK)
GPLIN_001364700	0.262	9.12E-04	567	sodium nucleoside cotransporter 2	TMhelix (TMHMM); TMhelix (TMHMM); TMhelix (TMHMM); TMhelix (TMHMM); TMhelix (TMHMM); TMhelix (TMHMM); TMhelix (TMHMM); TMhelix (TMHMM); TMhelix (TMHMM); TMhelix (TMHMM); TMhelix (TMHMM)	1	C:membrane
GPLIN_001366900	0.404	1.50E-04	246		TMhelix (TMHMM)
GPLIN_001372600	0.244	6.47E-04	433	hypothetical kda protein in chromosome	no IPS match	4	P:regulation of biological process; P:signaling; P:multicellular organismal process; P:endocytosis
GPLIN_001380700	0.283	4.45E-05	99		no IPS match
GPLIN_001381900	0.247	5.29E-04	481		no IPS match
GPLIN_001382700	0.412	8.95E-04	187		no IPS match
GPLIN_001391200	0.242	0.00235	117		TMhelix (TMHMM)
GPLIN_001401600	0.146	0.00625	126		TMhelix (TMHMM); TMhelix (TMHMM)
GPLIN_001408400	0.367	0.0044	584		no IPS match
GPLIN_001413400	0.494	0.00237	68		no IPS match
GPLIN_001415400	0.199	0.00414	205		SignalP-noTM (SIGNALP_EUK); SignalP-TM (SIGNALP_GRAM_POSITIVE)
GPLIN_001417200	0.18	2.28E-04	461		SignalP-noTM (SIGNALP_EUK); SignalP-TM (SIGNALP_GRAM_POSITIVE)
GPLIN_001429100	0.125	9.25E-06	435	lysosomal protective	no IPS match	1	P:lipid storage
GPLIN_001431300	0.122	2.08E-05	85		SignalP-noTM (SIGNALP_GRAM_NEGATIVE); SignalP-noTM (SIGNALP_EUK); SignalP-TM (SIGNALP_GRAM_POSITIVE)
GPLIN_001432400	0.229	0.00733	2060		no IPS match
GPLIN_001432800	0.379	0.00114	93		no IPS match
GPLIN_001433500	0.0461	1.63E-06	97		no IPS match
GPLIN_001442500	0.441	0.00199	130		no IPS match
GPLIN_001443300	0.435	0.00271	309		no IPS match
GPLIN_001444100	0.203	9.16E-06	395		SignalP-noTM (SIGNALP_EUK)
GPLIN_001445000	0.44	3.40E-04	105		no IPS match
GPLIN_001449500	0.35	3.45E-04	104	activation-associated secreted protein- partial	SignalP-TM (SIGNALP_GRAM_POSITIVE); SignalP-noTM (SIGNALP_EUK)	3	C:extracellular region; F:electron carrier activity; P:aerobic electron transport chain
GPLIN_001449900	0.478	0.00282	75		no IPS match
GPLIN_001451300	0.488	2.25E-04	649		SignalP-noTM (SIGNALP_EUK); SignalP-noTM (SIGNALP_GRAM_NEGATIVE); SignalP-TM (SIGNALP_GRAM_POSITIVE)
GPLIN_001454900	0.255	8.96E-05	69		no IPS match
GPLIN_001455000	0.446	1.99E-04	498	iron zinc purple acid phosphatase-like	SignalP-noTM (SIGNALP_EUK); TMhelix (TMHMM)	1	F:hydrolase activity
GPLIN_001469200	0.368	4.99E-05	138		no IPS match
GPLIN_001473100	0.0966	9.09E-04	327	fatty acid elongation protein 3	TMhelix (TMHMM); TMhelix (TMHMM); TMhelix (TMHMM); TMhelix (TMHMM); TMhelix (TMHMM); TMhelix (TMHMM)	4	P:molting cycle, collagen and cuticulin-based cuticle; P:positive regulation of growth rate; P:determination of adult lifespan; P:unsaturated fatty acid biosynthetic process
GPLIN_001475100	0.174	0.00218	221		no IPS match
GPLIN_001475500	0.466	8.09E-04	171		SignalP-noTM (SIGNALP_EUK)
GPLIN_001475600	0.428	2.47E-04	112		TMhelix (TMHMM)
GPLIN_001476900	0.478	0.00412	208		TMhelix (TMHMM); TMhelix (TMHMM); TMhelix (TMHMM); TMhelix (TMHMM)
GPLIN_001483600	0.439	1.27E-05	45		no IPS match
GPLIN_001489900	0.344	5.80E-05	154		no IPS match
GPLIN_001490800	0.385	5.38E-05	74		SignalP-noTM (SIGNALP_EUK)
GPLIN_001500700	0.33	0.00185	60		SignalP-noTM (SIGNALP_EUK)
GPLIN_001511800	0.465	0.00675	85		no IPS match
GPLIN_001516400	0.214	4.05E-05	69		no IPS match
GPLIN_001516600	0.434	1.82E-04	180	cation efflux family protein	TMhelix (TMHMM); TMhelix (TMHMM); TMhelix (TMHMM)	2	C:membrane; P:transport
GPLIN_001519300	0.119	2.13E-05	89		SignalP-TM (SIGNALP_GRAM_POSITIVE); SignalP-noTM (SIGNALP_EUK); TMhelix (TMHMM)
GPLIN_001519800	0.457	3.10E-04	159		no IPS match
GPLIN_001519900	0.111	7.40E-06	60		no IPS match
GPLIN_001522800	0.265	0.00309	158		no IPS match
GPLIN_001525500	0.35	0.00488	207		no IPS match
GPLIN_001538300	0.419	4.81E-04	72		no IPS match
GPLIN_001541500	0.0595	6.50E-06	85		SignalP-noTM (SIGNALP_EUK); SignalP-TM (SIGNALP_GRAM_POSITIVE); TMhelix (TMHMM)
GPLIN_001546000	0.162	0.00414	117		no IPS match
GPLIN_001547400	0.493	8.11E-04	27		no IPS match
GPLIN_001547600	0.115	1.12E-04	275		no IPS match
GPLIN_001547800	0.42	0.00497	84	purple acid	TMhelix (TMHMM)	1	F:hydrolase activity
GPLIN_001550800	0.353	1.28E-05	150		no IPS match
GPLIN_001555000	0.138	0.00103	53		no IPS match
GPLIN_001564700	0.348	1.30E-04	162		no IPS match
GPLIN_001568900	0.18	1.83E-04	39		no IPS match
GPLIN_001569300	0.426	0.00352	93		no IPS match
GPLIN_001571600	0.183	0.00266	215		no IPS match
GPLIN_001574400	0.385	1.36E-04	198	alcohol dehydrogenase class-3-like	TMhelix (TMHMM)	4	F:octanol dehydrogenase activity; P:alcohol metabolic process; F:S-(hydroxymethyl)glutathione dehydrogenase activity; F:alcohol dehydrogenase (NAD) activity
GPLIN_001576000	0.384	0.00582	89		no IPS match
GPLIN_001582500	0.239	0.00113	80		SignalP-noTM (SIGNALP_GRAM_NEGATIVE); SignalP-noTM (SIGNALP_EUK); SignalP-TM (SIGNALP_GRAM_POSITIVE); TMhelix (TMHMM)
GPLIN_001595300	0.461	0.00599	156	grnb protein	SignalP-noTM (SIGNALP_EUK)	1	P:axon extension
GPLIN_001606400	0.442	0.00183	207		SignalP-noTM (SIGNALP_GRAM_NEGATIVE); SignalP-TM (SIGNALP_GRAM_POSITIVE); SignalP-noTM (SIGNALP_EUK)
GPLIN_001610700	0.493	2.79E-04	79		SignalP-noTM (SIGNALP_EUK); TMhelix (TMHMM)
GPLIN_001614900	0.317	3.10E-04	73		no IPS match
GPLIN_001617600	0.129	3.70E-04	58		no IPS match
GPLIN_001619400	0.383	5.13E-04	51		no IPS match
GPLIN_001619700	0.381	0.00163	70		SignalP-noTM (SIGNALP_EUK); TMhelix (TMHMM)
GPLIN_001621500	0.31	8.20E-05	74		no IPS match
GPLIN_001624800	0.0927	6.20E-04	34		no IPS match
GPLIN_001625900	0.245	0.00428	81		SignalP-noTM (SIGNALP_EUK); SignalP-TM (SIGNALP_GRAM_POSITIVE)
Gpa-EST-01-02____A05_024	0.239	0.0017	659		SignalP-noTM (SIGNALP_GRAM_NEGATIVE); SignalP-noTM (SIGNALP_EUK); SignalP-TM (SIGNALP_GRAM_POSITIVE); TMhelix (TMHMM)
Gpa-EST-01-02____B05_023	0.409	0.00231	51		no IPS match
Gpa-EST-01-04____B11_047	0.46	4.56E-05	259		no IPS match
Gpa-EST-P1-12-04___E09_036	0.39	1.39E-04	178		no IPS match
Gpa-Est-05-2___E05_020	0.357	7.09E-05	619	alcohol dehydrogenase 8a	no IPS match	16	F:drug binding; F:NAD binding; C:cytosol; P:organ regeneration; P:vitamin A metabolic process; P:ethanol oxidation; C:soluble fraction; P:retinoid metabolic process; F:metal ion binding; F:retinol dehydrogenase activity; P:acetaldehyde biosynthetic process; F:alcohol dehydrogenase (NAD) activity; P:cellular hormone metabolic process; P:response to progesterone stimulus; F:ethanol binding; P:embry…
Gpa-Est-05-3___H08_025	0.15	2.31E-04	651	protein cyn-3	no IPS match	4	P:protein folding; C:cell; P:embryo development ending in birth or egg hatching; F:peptidyl-prolyl cis-trans isomerase activity
Gpa-Est-05-4___F05_019	0.466	3.97E-04	625	protein isoform a	TMhelix (TMHMM); TMhelix (TMHMM)	11	P:transmembrane transport; P:positive regulation of growth rate; F:binding; C:mitochondrial inner membrane; F:symporter activity; P:generation of precursor metabolites and energy; P:hermaphrodite genitalia development; P:nematode larval development; F:phosphate ion carrier activity; P:embryo development ending in birth or egg hatching; C:integral to plasma membrane
Gpa_EST_02_03___G05_018	0.25	6.60E-06	451		no IPS match
Gpa_EST_02_04___A11_048	0.268	7.36E-05	293		no IPS match
Gpa_EST_02_04___H08_025	0.0835	0.00161	571		no IPS match
Gpa_EST_02_test____D05_021	0.321	0.00435	100		no IPS match
Gpa_EST_03_1___A02_008	0.208	3.16E-04	570		SignalP-noTM (SIGNALP_EUK); TMhelix (TMHMM)
Gpa_EST_03_1___A09_040	0.458	6.61E-05	697		no IPS match
Gpa_EST_03_1___C05_022	0.263	1.05E-04	492		no IPS match
Gpa_EST_03_1___D10_037	0.098	3.96E-05	282		TMhelix (TMHMM); TMhelix (TMHMM)
Gpa_EST_03_1___H07_025	0.492	0.00185	333		no IPS match
Gpa_EST_03_2___A07_032	0.356	3.49E-04	305		no IPS match
Gpa_EST_03_3___B01_007	0.15	7.96E-07	626		TMhelix (TMHMM)
Gpa_EST_03_3___D10_037	0.122	4.45E-05	503		no IPS match
Gpa_EST_03_3___H04_009	0.078	5.82E-06	148		TMhelix (TMHMM)
Gpa_EST_03_4___A03_016	0.373	2.63E-05	489	beta- -endoglucanase	no IPS match	1	F:hydrolase activity
Gpa_EST_03_4___F01_003	0.17	2.21E-05	620		no IPS match
Gpa_EST_04_1___D01_005	0.0822	1.36E-05	630		no IPS match
Gpa_EST_04_1___D04_013	0.118	0.00102	612		no IPS match
Gpa_EST_04_1___F07_027	0.151	8.58E-06	681	o-glycosyl hydrolase family 30 protein	no IPS match	1	C:membrane
Gpa_EST_04_2___B04_015	0.0859	5.80E-05	580		SignalP-noTM (SIGNALP_EUK)
Gpa_EST_04_3___H09_033	0.168	3.69E-05	435		no IPS match
Gpa_EST_04_4___D10_037	0.205	0.00546	700		no IPS match
Gpa_EST_04_4___D12_045	0.335	5.58E-04	408		SignalP-noTM (SIGNALP_EUK)
Gpa_EST_06_1___B06_023	0.116	3.70E-06	398		SignalP-TM (SIGNALP_GRAM_POSITIVE); TMhelix (TMHMM)
Gpa_EST_06_2___A01_008	0.136	0.00443	395		TMhelix (TMHMM)
Gpa_EST_06_2___G05_018	0.121	3.51E-05	420		TMhelix (TMHMM)
Gpa_EST_06_3___C02_006	0.385	6.94E-06	528		no IPS match
Gpa_EST_06_4___B07_031	0.38	0.00136	691		no IPS match
Gpa_EST_06_4___E07_028	0.485	0.00151	612		no IPS match
Gpa_EST_06_4___E08_028	0.49	0.00278	465		no IPS match
Gpa_EST_06_4___E09_036	0.266	0.00248	631	60s ribosomal protein l7	no IPS match	11	P:embryo development ending in birth or egg hatching; P:nematode larval development; F:transcription regulator activity; F:structural constituent of ribosome; F:protein binding; P:positive regulation of growth rate; P:reproduction; C:large ribosomal subunit; F:cysteine-type endopeptidase activity; P:proteolysis; P:translation
Gpa_EST_06_4___G01_002	0.368	1.25E-05	527		no IPS match
Gpa_EST_07_2___C01_006	0.182	0.00216	165		no IPS match
Gpa_EST_07_2___D02_005	0.372	5.15E-04	297		no IPS match
Gpa_EST_07_2___H02_001	0.132	0.00198	268		TMhelix (TMHMM); TMhelix (TMHMM)
Gpa_EST_07_3___A12_048	0.239	5.88E-05	625		no IPS match
Gpa_EST_07_3___C11_046	0.301	0.00408	190		no IPS match
Gpa_EST_07_4___C06_022	0.483	0.00272	561		no IPS match
Gpa_EST_13_01_M13F___F01_003	0.378	0.00479	294		no IPS match
Gpa_EST_13_02_M13F___D10_037	0.489	3.17E-04	612		no IPS match
Gpa_EST_13_02_M13F___E12_044	0.171	3.80E-05	254		TMhelix (TMHMM)
Gpa_EST_13_02_M13F___H02_001	0.391	0.00716	311		no IPS match
Gpa_EST_13_03_M13F___A11_048	0.366	7.34E-04	342		no IPS match
Gpa_EST_P1_02_02_F6_F06_019	0.286	6.44E-04	202		no IPS match
Gpa_EST_P1_02_02_H6_H06_017	0.347	3.77E-04	56		no IPS match
Gpa_EST_P1_11_02_C02_C02_006	0.391	2.46E-05	151		no IPS match
Gpa_EST_P1_11_03_F10_F10_035	0.291	3.45E-06	580		no IPS match
Gpa_EST_P1_12_01_H08_H08_025	0.475	2.94E-04	620		TMhelix (TMHMM)
Gpa_EST_P1_14-01M13F_H07_H07_025	0.394	0.00536	314		no IPS match
Gpa_EST_P1_14-02M13F_D05_D05_021	0.482	0.00525	346		no IPS match
Gpa_EST_P1_14-02M13F_H07_H07_025	0.239	0.00397	578		SignalP-TM (SIGNALP_GRAM_POSITIVE); TMhelix (TMHMM)
Gpa_EST_P1_14-03M13F_E05_E05_020	0.458	9.97E-05	598		no IPS match
Gpa_EST_P1_15-01M13F_F03_F03_011	0.163	0.00375	166		no IPS match
Gpa_EST_P1_15-01M13F_F12_F12_043	0.285	6.77E-04	566		SignalP-noTM (SIGNALP_EUK)
Gpa_EST_P1_15-02M13F_A11_A11_048	0.446	5.93E-04	557		no IPS match
Gpa_EST_P1_15-04M13F_B06_B06_023	0.397	5.94E-05	669		no IPS match
Gpa_EST_P1_15-04M13F_G11_G11_042	0.398	5.41E-04	649		no IPS match
Gpa_EST_P1_16_02-M13F_E12_E12_044	0.477	0.00268	401		no IPS match
Gpa_EST_P1_16_04-M13F_F11_F11_043	0.206	1.93E-05	494		SignalP-noTM (SIGNALP_EUK)
Gpa_EST_P1_17-01M13F_A03_A03_016	0.215	6.86E-05	619		SignalP-noTM (SIGNALP_EUK)
Gpa_EST_P1_17-03M13F_F02_F02_003	0.217	3.05E-05	576		no IPS match
Gpa_Est_04_01_C11_C11_046	0.434	0.00144	139		no IPS match
Gpa_Est_04_02_E3_E03_012	0.394	4.74E-05	248		no IPS match
J2contig108	0.497	1.27E-04	637		no IPS match
J2contig110	0.0713	2.30E-05	418		TMhelix (TMHMM)
J2contig124	0.205	0.00171	166		TMhelix (TMHMM)
J2contig13	0.144	2.79E-04	700		no IPS match
J2contig138	0.247	1.45E-04	913		no IPS match
J2contig177	0.303	2.43E-05	541		TMhelix (TMHMM)
J2contig181	0.256	4.34E-04	688		no IPS match
J2contig188	0.107	0.00331	457		no IPS match
J2contig200	0.133	2.22E-05	521		no IPS match
J2contig204	0.273	3.99E-05	478		no IPS match
J2contig214	0.0826	0.00441	496		SignalP-noTM (SIGNALP_EUK); TMhelix (TMHMM)
J2contig221	0.174	2.58E-06	356		TMhelix (TMHMM)
J2contig256	0.429	0.00408	731	guanine deaminase	no IPS match	3	F:zinc ion binding; P:metabolic process; F:guanine deaminase activity
J2contig275	0.088	1.86E-06	412		SignalP-TM (SIGNALP_GRAM_POSITIVE); SignalP-TM (SIGNALP_EUK); TMhelix (TMHMM)
J2contig295	0.0422	2.98E-06	513		TMhelix (TMHMM)
J2contig311	0.49	7.33E-04	913	beta-galactoside-binding lectin	no IPS match	1	F:binding
J2contig346	0.225	0.00232	314		no IPS match
J2contig359	0.32	0.00354	486	protein cyp-33c7	no IPS match	2	F:oxidoreductase activity; F:iron ion binding
J2contig374	0.161	2.86E-04	458		TMhelix (TMHMM)
J2contig379	0.494	6.45E-04	656	guanine deaminase	no IPS match	1	F:hydrolase activity
J2contig384	0.0711	9.05E-07	460		SignalP-TM (SIGNALP_EUK); TMhelix (TMHMM)
J2contig53	0.0404	9.14E-06	443		no IPS match
J2contig79	0.485	5.82E-04	473		no IPS match
J2contig88	0.137	2.91E-05	411		SignalP-noTM (SIGNALP_GRAM_NEGATIVE); SignalP-noTM (SIGNALP_EUK); SignalP-TM (SIGNALP_GRAM_POSITIVE); TMhelix (TMHMM)
gi|17969943|gb|BM276580.1|BM276580	0.18	1.28E-06	147	beta- - partial	no IPS match	4	P:carbohydrate metabolic process; F:cation binding; F:polysaccharide binding; F:cellulase activity
gi|54545062	0.211	5.94E-05	121		no IPS match
gi|54545319|gb|CV577155.1|CV577155	0.455	0.00222	354	solute carrier family 2 (facilitated glucose transporter) member 2	TMhelix (TMHMM); TMhelix (TMHMM); TMhelix (TMHMM)	3	F:substrate-specific transmembrane transporter activity; C:integral to membrane; P:transmembrane transport
gi|54545672|gb|CV577340.1|CV577340	0.497	0.00697	786	tyrosine aminotransferase	no IPS match	4	P:aromatic amino acid family metabolic process; F:protein binding; P:biosynthetic process; F:transaminase activity
gi|54545741|gb|CV577374.1|CV577374	0.474	0.0032	585		no IPS match
gi|54545805	0.43	8.77E-06	418		no IPS match
gi|54545951|gb|CV577481.1|CV577481	0.298	0.0016	738		no IPS match
gi|54546542|gb|CV577764.1|CV577764	0.39	3.31E-04	431		no IPS match
gi|54546663|gb|CV577826.1|CV577826	0.358	0.00337	292		no IPS match
gi|54546702|gb|CV577846.1|CV577846	0.302	8.24E-04	359		SignalP-TM (SIGNALP_EUK); TMhelix (TMHMM)
gi|54547635|gb|CV578305.1|CV578305	0.36	3.26E-04	448	arginine kinase	no IPS match	1	F:transferase activity
gi|54547695|gb|CV578335.1|CV578335	0.451	0.00525	633	n-acetylated-alpha-linked acidic dipeptidase 2	no IPS match	1	F:peptidase activity, acting on L-amino acid peptides
gi|54547719|gb|CV578347.1|CV578347	0.461	1.52E-05	440		no IPS match
gi|54548250|gb|CV578610.1|CV578610	0.297	4.05E-04	671	haloacid dehalogenase subfamily variant 3 with third motif having dd or ed	no IPS match	1	F:catalytic activity
gi|54548456|gb|CV578708.1|CV578708	0.181	3.68E-05	650	hemoglobinase (c13 family)	no IPS match	1	F:peptidase activity
gi|54548679|gb|CV578818.1|CV578818	0.201	9.08E-04	573		no IPS match
gi|54548694|gb|CV578825.1|CV578825	0.388	4.85E-04	529		no IPS match
gi|54548708|gb|CV578832.1|CV578832	0.415	0.00758	280		no IPS match
gi|54549046	0.244	0.00181	392		no IPS match
gi|54549114|gb|CV579030.1|CV579030	0.498	2.62E-04	281		no IPS match
gi|54549238|gb|CV579089.1|CV579089	0.405	0.00678	403	cytidine deaminase	no IPS match	9	P:embryo development; P:cytidine deamination; C:intracellular; F:deoxycytidine deaminase activity; F:RNA binding; F:protein binding; P:deoxycytidine catabolic process; F:cytidine deaminase activity; P:RNA modification
gi|54549408|gb|CV579161.1|CV579161	0.351	7.78E-05	427		no IPS match
gi|54549790|gb|CV579349.1|CV579349	0.496	3.24E-04	635	protein mrp-4	TMhelix (TMHMM); TMhelix (TMHMM); TMhelix (TMHMM); TMhelix (TMHMM); TMhelix (TMHMM)	3	P:lipid transport involved in lipid storage; C:endocytic vesicle; P:lysosome organization
gi|7143547|gb|AW505670.1|AW505670	0.247	2.65E-04	486		SignalP-TM (SIGNALP_GRAM_POSITIVE); SignalP-noTM (SIGNALP_EUK); TMhelix (TMHMM)
rc_Contig207	0.45	0.00159	315		no IPS match
rc_Contig411	0.354	1.05E-05	452		TMhelix (TMHMM)
rc_Contig704	0.355	0.00296	405		SignalP-noTM (SIGNALP_EUK); TMhelix (TMHMM)
rc_Gpa-EST-P1-12-02___E12_044	0.391	0.00168	308		no IPS match
rc_Gpa-Est-05-2___H01_001	0.157	9.16E-04	467		no IPS match
rc_Gpa_EST_06_2___G05_018	0.206	0.00204	420		TMhelix (TMHMM)
rc_Gpa_EST_06_3___E02_004	0.367	6.91E-04	492		no IPS match
rc_Gpa_EST_P1_11_04_B08_B08_031	0.324	0.00414	234		no IPS match
rc_Gpa_EST_P1_14-04M13F_C07_C07_030	0.103	0.00447	554		no IPS match
rc_Gpa_EST_P1_15-04M13F_C05_C05_022	0.396	0.00268	206		no IPS match
rc_J2contig261	0.0914	1.74E-05	998		no IPS match
rc_J2contig298	0.401	4.37E-04	660	expansin partial	SignalP-TM (SIGNALP_EUK); TMhelix (TMHMM)	4	P:carbohydrate metabolic process; F:polysaccharide binding; F:cellulase activity; F:cation binding
rc_J2contig33	0.0851	8.14E-06	1351		SignalP-TM (SIGNALP_GRAM_POSITIVE)
rc_gi|17969946|gb|BM276583.1|BM276583	0.484	2.23E-04	174		no IPS match
rc_gi|7143486|gb|AW505609.1|AW505609	0.102	2.97E-04	264	serine carboxypeptidase 1	no IPS match	1	F:carboxypeptidase activity
rc_gi|7143511|gb|AW505634.1|AW505634	0.143	1.33E-04	525		no IPS match
rc_gi|7143577|gb|AW505700.1|AW505700	0.448	0.00126	505		TMhelix (TMHMM)
