# Supplementary material for: Gene expression changes in diapause or quiescent potato cyst nematode, Globodera pallida, eggs after hydration or exposure to tomato root diffusate
Source: PeerJ. 2016 Feb 4;4:e1654. doi: 10.7717/peerj.1654 (PMC4748719; doi:10.7717/peerj.1654)
Supplement: Table S6 [file peerj-04-1654-s006.txt]

Seq. Name	Seq. Length	Seq. Description	#GOs	GOs	InterProScan
GPLIN_001473100	327	fatty acid elongation protein 3	4	P:molting cycle, collagen and cuticulin-based cuticle; P:positive regulation of growth rate; P:determination of adult lifespan; P:unsaturated fatty acid biosynthetic process	TMhelix (TMHMM); TMhelix (TMHMM); TMhelix (TMHMM); TMhelix (TMHMM); TMhelix (TMHMM); TMhelix (TMHMM)
GPLIN_000242800	275	fatty acid elongation protein 3	4	P:molting cycle, collagen and cuticulin-based cuticle; P:positive regulation of growth rate; P:determination of adult lifespan; P:unsaturated fatty acid biosynthetic process	TMhelix (TMHMM); TMhelix (TMHMM); TMhelix (TMHMM); TMhelix (TMHMM); TMhelix (TMHMM); TMhelix (TMHMM)
GPLIN_001010000	149	nucleoside diphosphate kinase	6	F:nucleoside diphosphate kinase activity; P:UTP biosynthetic process; F:ATP binding; P:GTP biosynthetic process; P:CTP biosynthetic process; C:nucleus	no IPS match
GPLIN_000575100	283	protein aqp- isoform b	4	P:glycerol transport; C:cell surface; F:water channel activity; P:water transport	TMhelix (TMHMM); TMhelix (TMHMM); TMhelix (TMHMM); TMhelix (TMHMM); TMhelix (TMHMM); TMhelix (TMHMM)
Contig704	405				SignalP-noTM (SIGNALP_EUK); TMhelix (TMHMM)
gi|54548250|gb|CV578610.1|CV578610	671	haloacid dehalogenase subfamily variant 3 with third motif having dd or ed	1	F:catalytic activity	no IPS match
GPLIN_000548800	250				no IPS match
GPLIN_000723500	195	haloacid dehalogenase subfamily variant 3 with third motif having dd or ed	1	F:catalytic activity	no IPS match
GPLIN_000548000	398	protein cyp-33e1	1	F:metal ion binding	TMhelix (TMHMM)
GPLIN_000713600	347				SignalP-TM (SIGNALP_GRAM_NEGATIVE); SignalP-noTM (SIGNALP_EUK)
Contig709	924	protein sams- isoform a	17	P:positive regulation of growth rate; P:determination of adult lifespan; C:integral to membrane; F:methionine adenosyltransferase activity; P:negative regulation of vulval development; P:hermaphrodite genitalia development; P:secretion by cell; P:one-carbon metabolic process; F:ATP binding; P:lipid storage; F:magnesium ion binding; P:positive regulation of locomotion; P:morphogenesis of an epithe…	no IPS match
rc_Contig704	405				SignalP-noTM (SIGNALP_EUK); TMhelix (TMHMM)
GPLIN_001125200	511				TMhelix (TMHMM); TMhelix (TMHMM); TMhelix (TMHMM); TMhelix (TMHMM); TMhelix (TMHMM); TMhelix (TMHMM); TMhelix (TMHMM); TMhelix (TMHMM); TMhelix (TMHMM); TMhelix (TMHMM); TMhelix (TMHMM)
GPLIN_000054400	101				TMhelix (TMHMM)
GPLIN_000347500	501				no IPS match
GPLIN_000878400	207	pot family protein	3	C:membrane; P:transport; F:transporter activity	TMhelix (TMHMM); TMhelix (TMHMM); TMhelix (TMHMM)
Contig464	650				TMhelix (TMHMM)
GPLIN_000470000	79	protein sams- isoform a	16	P:positive regulation of growth rate; P:determination of adult lifespan; F:methionine adenosyltransferase activity; P:negative regulation of vulval development; P:hermaphrodite genitalia development; P:secretion by cell; P:one-carbon metabolic process; F:ATP binding; P:lipid storage; F:magnesium ion binding; P:positive regulation of locomotion; P:morphogenesis of an epithelium; C:cytoplasm; P:neg…	no IPS match
GPLIN_001269400	230	protein nhx- isoform a	2	P:ion transport; F:antiporter activity	no IPS match
GPLIN_001143800	71				no IPS match
GPLIN_001298500	844				no IPS match
Gpa_EST_04_1___F07_027	681	o-glycosyl hydrolase family 30 protein	1	C:membrane	no IPS match
GPLIN_001315400	1074				no IPS match
GPLIN_000012600	232				SignalP-TM (SIGNALP_EUK); TMhelix (TMHMM); TMhelix (TMHMM); TMhelix (TMHMM); TMhelix (TMHMM); TMhelix (TMHMM); TMhelix (TMHMM)
GPLIN_001065200	206				SignalP-noTM (SIGNALP_EUK); TMhelix (TMHMM); TMhelix (TMHMM)
GPLIN_001046700	649				SignalP-noTM (SIGNALP_EUK)
GPLIN_000972500	287				no IPS match
GPLIN_000276000	428				SignalP-TM (SIGNALP_GRAM_POSITIVE); SignalP-noTM (SIGNALP_EUK)
GPLIN_001519900	60				no IPS match
GPLIN_000098200	123				no IPS match
GPLIN_001109600	426	protein isoform a	1	F:protein binding	TMhelix (TMHMM); TMhelix (TMHMM); TMhelix (TMHMM); TMhelix (TMHMM); TMhelix (TMHMM); TMhelix (TMHMM); TMhelix (TMHMM); TMhelix (TMHMM); TMhelix (TMHMM)
gi|54545155|gb|CV577075.1|CV577075	179				TMhelix (TMHMM)
GPLIN_000205900	300	beta- -galactosyltransferase 4 isoform 1	4	C:Golgi membrane; P:carbohydrate metabolic process; P:cellular protein modification process; F:galactosyltransferase activity	no IPS match
GPLIN_000488100	154				TMhelix (TMHMM)
GPLIN_001285800	128				no IPS match
GPLIN_000517900	1282	protein catp- isoform a	2	P:dauer larval development; F:catalytic activity	TMhelix (TMHMM); TMhelix (TMHMM); TMhelix (TMHMM); TMhelix (TMHMM); TMhelix (TMHMM); TMhelix (TMHMM); TMhelix (TMHMM); TMhelix (TMHMM)
GPLIN_000308800	92				SignalP-noTM (SIGNALP_EUK)
GPLIN_001529500	69	peptidase family m13 containing protein	2	F:metalloendopeptidase activity; P:proteolysis	no IPS match
gi|54549046	392				no IPS match
GPLIN_000655800	148	peptidase family m13 containing protein	2	F:metalloendopeptidase activity; P:proteolysis	no IPS match
GPLIN_000319500	120				SignalP-noTM (SIGNALP_EUK); SignalP-TM (SIGNALP_GRAM_POSITIVE)
GPLIN_000894700	324	annexin b11 isoform a	6	P:embryo development ending in birth or egg hatching; F:phosphatidylserine binding; F:heparan sulfate proteoglycan binding; F:heparin binding; F:1-phosphatidylinositol binding; F:phosphatidylethanolamine binding	no IPS match
GPLIN_000271500	81				SignalP-TM (SIGNALP_EUK); TMhelix (TMHMM); TMhelix (TMHMM)
GPLIN_000812700	139				no IPS match
GPLIN_000547700	80				SignalP-TM (SIGNALP_GRAM_POSITIVE); SignalP-noTM (SIGNALP_EUK); SignalP-noTM (SIGNALP_GRAM_NEGATIVE); TMhelix (TMHMM)
GPLIN_000778700	297	nematode cuticle collagen n-terminal domain containing protein	3	F:structural constituent of cuticle; C:collagen; C:integral to membrane	TMhelix (TMHMM)
GPLIN_000418500	466				no IPS match
GPLIN_001576000	89				no IPS match
GPLIN_000886200	179	annexin a5	6	P:regulation of biological process; C:intracellular; F:eukaryotic cell surface binding; F:protein binding; P:response to organic substance; C:plasma membrane	TMhelix (TMHMM)
GPLIN_000889900	296				SignalP-TM (SIGNALP_EUK); TMhelix (TMHMM); TMhelix (TMHMM); TMhelix (TMHMM); TMhelix (TMHMM); TMhelix (TMHMM); TMhelix (TMHMM)
Gpa_EST_P1_14-02M13F_H04_H04_009	322				no IPS match
gi|54545735|gb|CV577371.1|CV577371	642				no IPS match
GPLIN_000369300	614	cre-ges-1 protein	3	C:intracellular membrane-bounded organelle; C:cytoplasmic part; F:carboxylic ester hydrolase activity	SignalP-noTM (SIGNALP_EUK); TMhelix (TMHMM)
GPLIN_000032900	106				SignalP-noTM (SIGNALP_EUK)
GPLIN_001285600	129	hydroxyacyl-coenzyme a mitochondrial	9	C:mitochondrial inner membrane; P:negative regulation of insulin secretion; P:response to activity; F:NAD+ binding; F:3-hydroxyacyl-CoA dehydrogenase activity; P:fatty acid beta-oxidation; P:response to insulin stimulus; C:mitochondrial matrix; P:response to drug	no IPS match
GPLIN_000165800	611				TMhelix (TMHMM)
GPLIN_000489300	137				TMhelix (TMHMM); TMhelix (TMHMM)
GPLIN_001152100	494	zinc finger protein c3h1 type-like 1	8	C:cytosol; P:regulation of primary metabolic process; F:mRNA binding; P:posttranscriptional regulation of gene expression; F:zinc ion binding; P:regulation of cellular metabolic process; F:AU-rich element binding; P:mRNA catabolic process	SignalP-TM (SIGNALP_GRAM_POSITIVE)
Gpa_EST_13_01_M13F___F01_003	294				no IPS match
GPLIN_000559700	80				SignalP-noTM (SIGNALP_EUK)
GPLIN_000953400	301	fructose-bisphosphate aldolase-like	5	F:identical protein binding; P:embryo development ending in birth or egg hatching; P:oviposition; P:positive regulation of growth rate; P:locomotion	no IPS match
GPLIN_000894900	631	protein twk- isoform a	3	P:potassium ion transport; C:membrane; F:ion channel activity	TMhelix (TMHMM); TMhelix (TMHMM); TMhelix (TMHMM)
GPLIN_001330200	251				no IPS match
Gpa_EST_13_03_M13F___A11_048	342				no IPS match
Contig1	848	cysteine dioxygenase type 1	3	F:metal ion binding; P:metabolic process; F:oxidoreductase activity, acting on single donors with incorporation of molecular oxygen, incorporation of two atoms of oxygen	no IPS match
GPLIN_000957400	860	patched family protein	3	P:anatomical structure development; P:multicellular organismal development; P:transport	TMhelix (TMHMM); TMhelix (TMHMM); TMhelix (TMHMM); TMhelix (TMHMM); TMhelix (TMHMM); TMhelix (TMHMM); TMhelix (TMHMM); TMhelix (TMHMM); TMhelix (TMHMM)
GPLIN_000362100	302	cre-ugt-49 protein	1	F:transferase activity	SignalP-TM (SIGNALP_EUK); TMhelix (TMHMM); TMhelix (TMHMM)
J2contig108	637				no IPS match
Gpa_EST_03_3___D10_037	503				no IPS match
Gpa_EST_P1_14-01M13F_H07_H07_025	314				no IPS match
gi|54545062	121				no IPS match
GPLIN_000890500	155	fructose -bisphosphate aldolase	2	P:metabolic process; F:lyase activity	no IPS match
GPLIN_001351400	97				SignalP-noTM (SIGNALP_EUK); SignalP-noTM (SIGNALP_GRAM_NEGATIVE); SignalP-TM (SIGNALP_GRAM_POSITIVE); TMhelix (TMHMM); TMhelix (TMHMM)
GPLIN_000184600	139				no IPS match
GPLIN_000899600	233				TMhelix (TMHMM); TMhelix (TMHMM); TMhelix (TMHMM); TMhelix (TMHMM); TMhelix (TMHMM)
GPLIN_001189100	185				TMhelix (TMHMM)
GPLIN_000728100	1360	cre-pat-12 protein	1	F:protein binding	no IPS match
GPLIN_000444000	274	17beta-hydroxysteroid dehydrogenase	3	P:multicellular organismal development; P:reproduction; P:metabolic process	TMhelix (TMHMM)
GPLIN_001315700	73				SignalP-noTM (SIGNALP_EUK); TMhelix (TMHMM); TMhelix (TMHMM)
GPLIN_000606200	402	sodium-coupled monocarboxylate transporter 1-like	2	P:transport; P:striated muscle myosin thick filament assembly	TMhelix (TMHMM); TMhelix (TMHMM); TMhelix (TMHMM); TMhelix (TMHMM); TMhelix (TMHMM); TMhelix (TMHMM); TMhelix (TMHMM)
GPLIN_000429000	512				TMhelix (TMHMM); TMhelix (TMHMM); TMhelix (TMHMM); TMhelix (TMHMM); TMhelix (TMHMM); TMhelix (TMHMM); TMhelix (TMHMM); TMhelix (TMHMM); TMhelix (TMHMM); TMhelix (TMHMM); TMhelix (TMHMM); TMhelix (TMHMM)
GPLIN_000402500	463				SignalP-noTM (SIGNALP_GRAM_NEGATIVE); SignalP-TM (SIGNALP_GRAM_POSITIVE); SignalP-noTM (SIGNALP_EUK)
GPLIN_001286000	345	cre-twk-8 protein	1	P:localization	no IPS match
GPLIN_000876700	296	cathepsin l-like cysteine proteinase	2	P:proteolysis; F:cysteine-type endopeptidase activity	no IPS match
GPLIN_001189200	501				TMhelix (TMHMM)
Gpa_EST_P1_15-04M13F_A08_A08_032	347				no IPS match
GPLIN_001001600	485				SignalP-TM (SIGNALP_GRAM_POSITIVE); SignalP-noTM (SIGNALP_EUK)
GPLIN_000912100	199				SignalP-noTM (SIGNALP_GRAM_NEGATIVE); SignalP-noTM (SIGNALP_EUK); SignalP-TM (SIGNALP_GRAM_POSITIVE)
GPLIN_001516600	180	cation efflux family protein	2	C:membrane; P:transport	TMhelix (TMHMM); TMhelix (TMHMM); TMhelix (TMHMM)
gi|54545805	418				no IPS match
GPLIN_001475600	112				TMhelix (TMHMM)
Gpa_EST_P1_16_04-M13F_H09_H09_033	195				no IPS match
GPLIN_000610300	72				no IPS match
GPLIN_001164900	212				TMhelix (TMHMM)
GPLIN_000915600	263	amidinotransferase family protein	2	F:hydrolase activity, acting on carbon-nitrogen (but not peptide) bonds, in linear amidines; P:locomotion	no IPS match
GPLIN_001148400	210				SignalP-TM (SIGNALP_GRAM_POSITIVE)
GPLIN_000141200	1098				TMhelix (TMHMM); TMhelix (TMHMM); TMhelix (TMHMM); TMhelix (TMHMM); TMhelix (TMHMM); TMhelix (TMHMM); TMhelix (TMHMM); TMhelix (TMHMM); TMhelix (TMHMM); TMhelix (TMHMM); TMhelix (TMHMM); TMhelix (TMHMM); TMhelix (TMHMM); TMhelix (TMHMM); TMhelix (TMHMM); TMhelix (TMHMM); TMhelix (TMHMM); TMhelix (TMHMM); TMhelix (TMHMM); TMhelix (TMHMM); TMhelix (TMHMM)
GPLIN_001379100	310	protein col-157	2	P:multicellular organismal development; P:localization	TMhelix (TMHMM)
Contig292	880				no IPS match
GPLIN_000050800	517				SignalP-noTM (SIGNALP_EUK)
GPLIN_000745300	539				TMhelix (TMHMM); TMhelix (TMHMM); TMhelix (TMHMM); TMhelix (TMHMM); TMhelix (TMHMM); TMhelix (TMHMM); TMhelix (TMHMM); TMhelix (TMHMM); TMhelix (TMHMM); TMhelix (TMHMM); TMhelix (TMHMM)
GPLIN_001315900	74				SignalP-noTM (SIGNALP_EUK)
GPLIN_000063900	175				SignalP-noTM (SIGNALP_EUK)
GPLIN_000616400	475				TMhelix (TMHMM)
GPLIN_001380700	99				no IPS match
GPLIN_001564700	162				no IPS match
GPLIN_000060100	172				SignalP-noTM (SIGNALP_EUK); TMhelix (TMHMM); TMhelix (TMHMM)
GPLIN_000683400	211				SignalP-TM (SIGNALP_EUK); TMhelix (TMHMM)
GPLIN_001115100	413	serine threonine-protein kinase h1	3	F:ATP binding; P:protein phosphorylation; F:protein serine/threonine kinase activity	no IPS match
gi|54547695|gb|CV578335.1|CV578335	633	n-acetylated-alpha-linked acidic dipeptidase 2	1	F:peptidase activity, acting on L-amino acid peptides	no IPS match
GPLIN_000282400	247				SignalP-noTM (SIGNALP_EUK); TMhelix (TMHMM)
GPLIN_000461500	362	cytosolic non-specific dipeptidase	3	C:cytoplasm; F:dipeptidase activity; P:proteolysis	no IPS match
Gpa_EST_P1_15-04M13F_B06_B06_023	669				no IPS match
GPLIN_000264000	383	protein cut-6	5	P:cellular process; F:binding; C:membrane part; P:multicellular organismal development; P:cellular component organization	no IPS match
GPLIN_000652100	262				TMhelix (TMHMM); TMhelix (TMHMM); TMhelix (TMHMM)
GPLIN_001289200	190				TMhelix (TMHMM); TMhelix (TMHMM); TMhelix (TMHMM); TMhelix (TMHMM); TMhelix (TMHMM); TMhelix (TMHMM)
GPLIN_001504500	154				no IPS match
gi|54548456|gb|CV578708.1|CV578708	650	hemoglobinase (c13 family)	1	F:peptidase activity	no IPS match
GPLIN_000397000	68				no IPS match
GPLIN_000586300	498				TMhelix (TMHMM)
GPLIN_001347500	97				no IPS match
GPLIN_001036800	164	membrane metallo-endopeptidase-like 1-like	2	F:metalloendopeptidase activity; P:proteolysis	no IPS match
GPLIN_000817800	561				SignalP-TM (SIGNALP_GRAM_POSITIVE); TMhelix (TMHMM); TMhelix (TMHMM)
GPLIN_001145100	128				SignalP-noTM (SIGNALP_EUK); SignalP-TM (SIGNALP_GRAM_POSITIVE); TMhelix (TMHMM)
GPLIN_000454700	839	protein	4	P:determination of adult lifespan; P:lipid storage; C:A band; C:striated muscle dense body	SignalP-TM (SIGNALP_GRAM_POSITIVE); SignalP-noTM (SIGNALP_EUK); SignalP-TM (SIGNALP_GRAM_NEGATIVE)
GPLIN_000440000	428	peptidase c13 family protein	3	P:embryo development ending in birth or egg hatching; F:hydrolase activity; C:intracellular part	SignalP-TM (SIGNALP_GRAM_POSITIVE); SignalP-noTM (SIGNALP_EUK)
GPLIN_000590000	247				TMhelix (TMHMM)
GPLIN_000857000	240				SignalP-TM (SIGNALP_GRAM_POSITIVE); SignalP-noTM (SIGNALP_EUK)
Gpa_EST_P1_14-02M13F_G10_G10_034	496	nucleoside diphosphate kinase	5	P:nucleotide biosynthetic process; P:nucleoside metabolic process; P:phosphorylation; F:kinase activity; C:mitochondrial envelope	no IPS match
Gpa_EST_P1_15-04M13F_G11_G11_042	649				no IPS match
GPLIN_000007600	343				no IPS match
GPLIN_000120800	104				no IPS match
GPLIN_000033200	189				SignalP-noTM (SIGNALP_GRAM_NEGATIVE); SignalP-noTM (SIGNALP_EUK)
GPLIN_000943000	165				no IPS match
GPLIN_000743100	507	protein cyp-33c1	1	P:positive regulation of growth rate	TMhelix (TMHMM)
GPLIN_001017500	406	protein	4	P:transport; F:binding; F:substrate-specific transmembrane transporter activity; C:membrane	SignalP-TM (SIGNALP_EUK); TMhelix (TMHMM); TMhelix (TMHMM); TMhelix (TMHMM); TMhelix (TMHMM); TMhelix (TMHMM); TMhelix (TMHMM); TMhelix (TMHMM); TMhelix (TMHMM); TMhelix (TMHMM); TMhelix (TMHMM)
Gpa_EST_02_test____D05_021	100				no IPS match
GPLIN_001001500	162				SignalP-noTM (SIGNALP_EUK); SignalP-TM (SIGNALP_GRAM_POSITIVE); TMhelix (TMHMM)
Gpa-Est-05-2___D08_029	634				TMhelix (TMHMM)
GPLIN_000906800	127				no IPS match
GPLIN_000969800	171				no IPS match
GPLIN_000612200	89				TMhelix (TMHMM)
GPLIN_000846600	182	ef hand family protein	1	F:calcium ion binding	no IPS match
GPLIN_000970000	217				SignalP-noTM (SIGNALP_EUK); SignalP-TM (SIGNALP_GRAM_POSITIVE); SignalP-noTM (SIGNALP_GRAM_NEGATIVE)
