# Supplementary material for: Gene expression changes in diapause or quiescent potato cyst nematode, Globodera pallida, eggs after hydration or exposure to tomato root diffusate
Source: PeerJ. 2016 Feb 4;4:e1654. doi: 10.7717/peerj.1654 (PMC4748719; doi:10.7717/peerj.1654)
Supplement: Table S7 [file peerj-04-1654-s007.txt]

Seq. Name	Seq. Length	Seq. Description	#GOs	GOs	InterProScan
GPLIN_000890800	360				TMhelix (TMHMM); TMhelix (TMHMM); TMhelix (TMHMM); TMhelix (TMHMM); TMhelix (TMHMM); TMhelix (TMHMM); TMhelix (TMHMM); TMhelix (TMHMM)
GPLIN_001168400	140				no IPS match
GPLIN_001065100	89				SignalP-noTM (SIGNALP_EUK); SignalP-noTM (SIGNALP_GRAM_NEGATIVE); SignalP-TM (SIGNALP_GRAM_POSITIVE)
GPLIN_001522200	119				TMhelix (TMHMM); TMhelix (TMHMM)
GPLIN_000705900	307				TMhelix (TMHMM); TMhelix (TMHMM); TMhelix (TMHMM)
GPLIN_000015200	424				TMhelix (TMHMM); TMhelix (TMHMM); TMhelix (TMHMM); TMhelix (TMHMM); TMhelix (TMHMM); TMhelix (TMHMM); TMhelix (TMHMM)
GPLIN_001328100	151	protein cbg00625	4	P:positive regulation of embryonic development; P:embryo development ending in birth or egg hatching; P:positive regulation of growth rate; P:nematode larval development	TMhelix (TMHMM)
GPLIN_001114200	149				SignalP-noTM (SIGNALP_EUK)
GPLIN_001345700	154	beta- - partial	3	P:carbohydrate metabolic process; F:cation binding; F:cellulase activity	no IPS match
GPLIN_000740600	221				no IPS match
GPLIN_000297000	206	nuclear receptor nhr-61	4	F:binding; F:receptor activity; P:positive regulation of growth; P:multicellular organismal development	no IPS match
GPLIN_000273400	1525				SignalP-TM (SIGNALP_GRAM_POSITIVE)
GPLIN_000827200	307	beta- -endoglucanase	3	F:hydrolase activity, hydrolyzing O-glycosyl compounds; P:metabolic process; F:binding	SignalP-noTM (SIGNALP_EUK); SignalP-TM (SIGNALP_GRAM_POSITIVE); TMhelix (TMHMM)
GPLIN_000932800	119				no IPS match
GPLIN_001139800	199				TMhelix (TMHMM); TMhelix (TMHMM); TMhelix (TMHMM)
GPLIN_000408000	310	ring-h2 finger protein	1	F:metal ion binding	no IPS match
GPLIN_000936300	407	glutathione synthetase-like	3	P:embryo development ending in birth or egg hatching; P:nematode larval development; P:positive regulation of growth rate	no IPS match
GPLIN_001184700	239				TMhelix (TMHMM); TMhelix (TMHMM)
GPLIN_001119200	99				TMhelix (TMHMM)
GPLIN_000638700	70				TMhelix (TMHMM)
GPLIN_000153900	568	retinoic acid receptor beta	4	F:binding; P:signal transduction; P:transcription, DNA-dependent; C:nucleus	no IPS match
GPLIN_000056000	470				no IPS match
gi|54547487|gb|CV578235.1|CV578235	519				no IPS match
GPLIN_000337400	327				no IPS match
GPLIN_000389500	136				no IPS match
GPLIN_000186300	161				no IPS match
GPLIN_000933600	252				no IPS match
GPLIN_000722400	141				no IPS match
GPLIN_001296300	129				no IPS match
GPLIN_000784100	1643	protein hum-6	2	C:myosin complex; F:transcription factor binding	no IPS match
GPLIN_000150200	289				TMhelix (TMHMM)
GPLIN_001055700	505	protein pitr-3	3	P:negative regulation of vulval development; P:hermaphrodite genitalia development; P:embryo development ending in birth or egg hatching	TMhelix (TMHMM); TMhelix (TMHMM); TMhelix (TMHMM); TMhelix (TMHMM); TMhelix (TMHMM); TMhelix (TMHMM); TMhelix (TMHMM); TMhelix (TMHMM); TMhelix (TMHMM); TMhelix (TMHMM)
GPLIN_001261100	485				SignalP-TM (SIGNALP_GRAM_POSITIVE)
GPLIN_001427200	163				TMhelix (TMHMM)
GPLIN_001340100	82				SignalP-TM (SIGNALP_GRAM_POSITIVE); SignalP-noTM (SIGNALP_GRAM_NEGATIVE); SignalP-noTM (SIGNALP_EUK); TMhelix (TMHMM)
GPLIN_000700000	162				SignalP-TM (SIGNALP_GRAM_POSITIVE); TMhelix (TMHMM)
GPLIN_000560800	436				SignalP-noTM (SIGNALP_EUK)
GPLIN_000693300	455	protein try-1	2	P:proteolysis; F:serine-type endopeptidase activity	TMhelix (TMHMM); TMhelix (TMHMM); TMhelix (TMHMM)
GPLIN_000119800	287				no IPS match
GPLIN_001294200	345	adipocyte plasma membrane-associated protein	1	C:cell part	no IPS match
rc_gi|54548804|gb|CV578876.1|CV578876	390				no IPS match
Gpa-EST-P1-12-04___E08_028	327				no IPS match
gi|54548387|gb|CV578675.1|CV578675	609				SignalP-noTM (SIGNALP_EUK); TMhelix (TMHMM)
GPLIN_001151600	52				no IPS match
