# Supplementary material for: Gene expression changes in diapause or quiescent potato cyst nematode, Globodera pallida, eggs after hydration or exposure to tomato root diffusate
Source: PeerJ. 2016 Feb 4;4:e1654. doi: 10.7717/peerj.1654 (PMC4748719; doi:10.7717/peerj.1654)
Supplement: Table S9 [file peerj-04-1654-s009.txt]

Seq. Name	Seq. Length	Seq. Description	#GOs	GOs	InterProScan
GPLIN_000956800	80				no IPS match
GPLIN_000768300	137	malate dehydrogenase	4	F:binding; F:malic enzyme activity; F:oxidoreductase activity, acting on the CH-OH group of donors, NAD or NADP as acceptor; P:metabolic process	no IPS match
GPLIN_000524500	130				no IPS match
GPLIN_000475300	446	s- glutathione dehydrogenase	1	F:catalytic activity	no IPS match
GPLIN_000337400	327				no IPS match
GPLIN_000273200	118				SignalP-TM (SIGNALP_GRAM_POSITIVE); SignalP-noTM (SIGNALP_GRAM_NEGATIVE); SignalP-noTM (SIGNALP_EUK); TMhelix (TMHMM)
GPLIN_000672300	197	peroxiredoxin 1 variant 2	7	P:hydrogen peroxide catabolic process; P:cell redox homeostasis; F:protein binding; F:thioredoxin peroxidase activity; C:nucleus; C:mitochondrion; P:oxidation-reduction process	no IPS match
gi|54545999|gb|CV577505.1|CV577505	570				TMhelix (TMHMM)
GPLIN_000672400	197	peroxiredoxin 1 variant 2	7	P:hydrogen peroxide catabolic process; P:cell redox homeostasis; F:protein binding; F:thioredoxin peroxidase activity; C:nucleus; C:mitochondrion; P:oxidation-reduction process	no IPS match
GPLIN_000330500	93				SignalP-TM (SIGNALP_GRAM_POSITIVE); TMhelix (TMHMM)
GPLIN_001340100	82				SignalP-TM (SIGNALP_GRAM_POSITIVE); SignalP-noTM (SIGNALP_GRAM_NEGATIVE); SignalP-noTM (SIGNALP_EUK); TMhelix (TMHMM)
GPLIN_001340000	251				SignalP-noTM (SIGNALP_GRAM_NEGATIVE); SignalP-noTM (SIGNALP_EUK); SignalP-TM (SIGNALP_GRAM_POSITIVE)
Contig778	575				no IPS match
GPLIN_001328100	151	protein cbg00625	4	P:positive regulation of embryonic development; P:embryo development ending in birth or egg hatching; P:positive regulation of growth rate; P:nematode larval development	TMhelix (TMHMM)
rc_gi|54545999|gb|CV577505.1|CV577505	570				TMhelix (TMHMM)
GPLIN_001291500	232				no IPS match
GPLIN_000672100	83				SignalP-noTM (SIGNALP_EUK)
gi|54549373	211				no IPS match
GPLIN_001582400	47				no IPS match
GPLIN_000768200	247				no IPS match
GPLIN_000007500	105				no IPS match
Contig162	905				TMhelix (TMHMM)
gi|54549544	511				SignalP-noTM (SIGNALP_EUK)
GPLIN_000587200	149				SignalP-TM (SIGNALP_GRAM_POSITIVE); SignalP-noTM (SIGNALP_EUK); SignalP-noTM (SIGNALP_GRAM_NEGATIVE)
rc_gi|54549272|gb|CV579103.1|CV579103	354				TMhelix (TMHMM)
Gpa_EST_P1_16_02-M13F_D08_D08_029	411				TMhelix (TMHMM)
GPLIN_001261100	485				SignalP-TM (SIGNALP_GRAM_POSITIVE)
GPLIN_000560900	67				SignalP-TM (SIGNALP_GRAM_NEGATIVE); SignalP-noTM (SIGNALP_EUK); SignalP-TM (SIGNALP_GRAM_POSITIVE); TMhelix (TMHMM)
GPLIN_000397700	112				no IPS match
GPLIN_000780500	366	trans- -dihydrobenzene- -diol dehydrogenase	2	F:oxidoreductase activity; P:metabolic process	no IPS match
GPLIN_001564800	102				no IPS match
GPLIN_000962100	241				SignalP-noTM (SIGNALP_EUK); TMhelix (TMHMM)
gi|54548474|gb|CV578716.1|CV578716	356				SignalP-TM (SIGNALP_GRAM_POSITIVE); TMhelix (TMHMM); TMhelix (TMHMM)
GPLIN_000746800	614				no IPS match
GPLIN_000956700	387	guanine nucleotide-binding protein alpha-3 subunit	5	C:nonmotile primary cilium; P:sensory perception of bitter taste; C:axon; C:neuronal cell body; F:nucleotide binding	no IPS match
GPLIN_000923900	102				no IPS match
GPLIN_001160100	134	methyltransferase type 11	1	P:metabolic process	no IPS match
GPLIN_000847700	255				no IPS match
GPLIN_000559000	73				SignalP-TM (SIGNALP_GRAM_POSITIVE); SignalP-noTM (SIGNALP_EUK); TMhelix (TMHMM)
GPLIN_000263500	71				no IPS match
GPLIN_000982700	96				SignalP-TM (SIGNALP_GRAM_POSITIVE); SignalP-TM (SIGNALP_EUK); TMhelix (TMHMM); TMhelix (TMHMM)
GPLIN_001265400	67				SignalP-noTM (SIGNALP_EUK); SignalP-TM (SIGNALP_GRAM_POSITIVE); TMhelix (TMHMM)
GPLIN_001541600	36				SignalP-noTM (SIGNALP_EUK); TMhelix (TMHMM)
GPLIN_000559500	110				SignalP-TM (SIGNALP_GRAM_POSITIVE); SignalP-noTM (SIGNALP_EUK); TMhelix (TMHMM)
GPLIN_000165000	344				no IPS match
Contig213	1063				SignalP-TM (SIGNALP_GRAM_POSITIVE); SignalP-noTM (SIGNALP_EUK); TMhelix (TMHMM)
GPLIN_000203700	802				no IPS match
GPLIN_000150200	289				TMhelix (TMHMM)
gi|54547899|gb|CV578437.1|CV578437	538				TMhelix (TMHMM)
GPLIN_000581400	96				SignalP-TM (SIGNALP_GRAM_POSITIVE); SignalP-TM (SIGNALP_EUK); TMhelix (TMHMM); TMhelix (TMHMM)
GPLIN_000579800	399	atp-dependent protease la	1	F:hydrolase activity	no IPS match
GPLIN_001119200	99				TMhelix (TMHMM)
GPLIN_001587900	143				no IPS match
GPLIN_000159200	352				no IPS match
GPLIN_000153900	568	retinoic acid receptor beta	4	F:binding; P:signal transduction; P:transcription, DNA-dependent; C:nucleus	no IPS match
GPLIN_000399300	1220	trehalose 6-phosphate synthase	2	P:determination of adult lifespan; F:transferase activity, transferring glycosyl groups	no IPS match
GPLIN_001567700	59				no IPS match
Gpa_EST_13_04_M13F___C10_038	123				no IPS match
GPLIN_001414600	769	ribonucleoside-diphosphate reductase	5	C:ribonucleoside-diphosphate reductase complex; P:DNA replication; F:ATP binding; F:ribonucleoside-diphosphate reductase activity, thioredoxin disulfide as acceptor; P:oxidation-reduction process	no IPS match
GPLIN_000360700	1207	forkhead box protein p1	27	F:specific transcriptional repressor activity; F:zinc ion binding; P:cardiac muscle cell differentiation; P:embryonic foregut morphogenesis; P:immunoglobulin V(D)J recombination; P:positive regulation of immunoglobulin production; P:pre-B cell differentiation; P:pattern specification process; P:positive regulation of epithelial cell proliferation involved in lung morphogenesis; F:specific RNA pol…	no IPS match
GPLIN_000045000	266				no IPS match
GPLIN_000195300	185				TMhelix (TMHMM); TMhelix (TMHMM); TMhelix (TMHMM); TMhelix (TMHMM)
GPLIN_000446000	193				TMhelix (TMHMM); TMhelix (TMHMM)
GPLIN_000978700	275	ground-like domain containing protein	1	F:protein binding	SignalP-noTM (SIGNALP_EUK)
GPLIN_001294200	345	adipocyte plasma membrane-associated protein	1	C:cell part	no IPS match
GPLIN_001382100	157				SignalP-TM (SIGNALP_EUK); TMhelix (TMHMM); TMhelix (TMHMM)
gi|54547337|gb|CV578160.1|CV578160	680	trans- -dihydrobenzene- -diol dehydrogenase	2	F:oxidoreductase activity; P:metabolic process	no IPS match
GPLIN_000559100	100				SignalP-TM (SIGNALP_GRAM_POSITIVE); SignalP-noTM (SIGNALP_EUK); TMhelix (TMHMM)
GPLIN_000975200	71				SignalP-TM (SIGNALP_EUK); TMhelix (TMHMM); TMhelix (TMHMM)
GPLIN_001531600	146	adipocyte plasma membrane-associated protein	1	C:cell part	no IPS match
GPLIN_000321500	111	small heat shock protein	5	C:cytoplasm; P:response to stress; P:reproduction; P:cellular response to magnetism; F:heat shock protein binding	no IPS match
GPLIN_000839900	1458	selenium-binding protein 1	2	P:transport; C:intracellular part	TMhelix (TMHMM); TMhelix (TMHMM); TMhelix (TMHMM); TMhelix (TMHMM); TMhelix (TMHMM); TMhelix (TMHMM); TMhelix (TMHMM); TMhelix (TMHMM); TMhelix (TMHMM); TMhelix (TMHMM)
GPLIN_001478800	120				TMhelix (TMHMM)
Gpa_EST_13_03_M13F___D02_005	141				no IPS match
GPLIN_001330900	226				no IPS match
Contig98	418				no IPS match
Gpa_EST_P1_14-02M13F_E02_E02_004	546				SignalP-noTM (SIGNALP_EUK); SignalP-noTM (SIGNALP_GRAM_NEGATIVE); SignalP-TM (SIGNALP_GRAM_POSITIVE)
GPLIN_001606100	162	c1-thf synthase-like partial	1	P:cellular metabolic process	no IPS match
GPLIN_000991400	294	atp-dependent dna ligase	2	P:DNA metabolic process; F:catalytic activity	no IPS match
GPLIN_000583100	549				no IPS match
GPLIN_000559400	71				SignalP-noTM (SIGNALP_EUK); SignalP-TM (SIGNALP_GRAM_POSITIVE); TMhelix (TMHMM)
Gpa_EST_P1_12_01_C08_C08_030	413				no IPS match
GPLIN_000885200	106				TMhelix (TMHMM); TMhelix (TMHMM)
GPLIN_000986200	235	ist1 homolog	1	F:protein binding	no IPS match
GPLIN_001053800	258				no IPS match
GPLIN_000678400	123				TMhelix (TMHMM)
gi|54546210|gb|CV577608.1|CV577608	521				no IPS match
GPLIN_000743500	130				TMhelix (TMHMM); TMhelix (TMHMM)
GPLIN_001008100	321	rna-binding protein lin-28	6	P:oviposition; C:soluble fraction; F:pre-miRNA binding; P:cell fate specification; C:cytoplasm; P:regulation of development, heterochronic	TMhelix (TMHMM)
GPLIN_000587400	651				no IPS match
GPLIN_000903600	356				TMhelix (TMHMM)
Gpa_EST_07_3___H03_009	533	c-1-tetrahydrofolate cytoplasmic	12	P:tetrahydrofolate metabolic process; C:mitochondrion; P:histidine catabolic process; P:nucleotide metabolic process; F:methenyltetrahydrofolate cyclohydrolase activity; F:formyltetrahydrofolate dehydrogenase activity; P:one-carbon metabolic process; P:cellular amino acid biosynthetic process; P:heterocycle biosynthetic process; F:nucleotide binding; F:formate-tetrahydrofolate ligase activity; F:…	no IPS match
rc_gi|54546688|gb|CV577839.1|CV577839	502	dna ligase d	2	P:DNA metabolic process; F:ligase activity	no IPS match
GPLIN_000610600	272				no IPS match
GPLIN_001610600	41				no IPS match
GPLIN_001526700	216	protein lin-28 homolog	6	P:oviposition; C:soluble fraction; F:pre-miRNA binding; P:cell fate specification; C:cytoplasm; P:regulation of development, heterochronic	no IPS match
GPLIN_001459200	76				TMhelix (TMHMM)
GPLIN_000054600	463	cre-cutl-10 protein	1	C:cell part	TMhelix (TMHMM)
GPLIN_001636000	47				TMhelix (TMHMM)
GPLIN_000184400	214				SignalP-noTM (SIGNALP_EUK)
GPLIN_000263600	278				SignalP-noTM (SIGNALP_EUK)
GPLIN_000672200	192				TMhelix (TMHMM)
GPLIN_001323300	387				no IPS match
GPLIN_000217000	341	mechanosensory protein 2-like	3	C:neuron projection membrane; C:integral to membrane; P:mechanosensory behavior	TMhelix (TMHMM)
GPLIN_000598000	92				no IPS match
GPLIN_000787800	85				TMhelix (TMHMM)
GPLIN_000887900	76				no IPS match
GPLIN_001434500	342	cytoplasmic intermediate filament protein	13	C:cytoplasm; P:embryo development ending in birth or egg hatching; P:body morphogenesis; P:nematode larval development; P:molting cycle, collagen and cuticulin-based cuticle; F:protein binding; P:collagen and cuticulin-based cuticle development; C:intermediate filament; P:determination of adult lifespan; P:locomotion; P:growth; P:receptor-mediated endocytosis; F:structural molecule activity	no IPS match
rc_gi|54546040|gb|CV577525.1|CV577525	638				TMhelix (TMHMM)
GPLIN_001474100	565				no IPS match
GPLIN_000728000	328				no IPS match
GPLIN_000546500	109	cytoplasmic intermediate filament protein	11	P:embryo development ending in birth or egg hatching; P:body morphogenesis; P:nematode larval development; P:molting cycle, collagen and cuticulin-based cuticle; F:protein binding; P:collagen and cuticulin-based cuticle development; P:determination of adult lifespan; P:locomotion; P:growth; P:receptor-mediated endocytosis; C:intracellular part	SignalP-noTM (SIGNALP_EUK)
Gpa_EST_07_4___D12_045	507	small heat shock protein	4	C:cytoplasm; P:reproduction; P:cellular response to magnetism; F:heat shock protein binding	no IPS match
GPLIN_000879600	218				no IPS match
GPLIN_000888200	74				no IPS match
GPLIN_000369900	496				TMhelix (TMHMM)
GPLIN_000921700	297				no IPS match
GPLIN_000119500	86				SignalP-TM (SIGNALP_EUK); TMhelix (TMHMM); TMhelix (TMHMM)
GPLIN_000963000	77				SignalP-TM (SIGNALP_GRAM_POSITIVE); SignalP-noTM (SIGNALP_EUK); TMhelix (TMHMM)
GPLIN_001445700	152				no IPS match
Contig185	630				TMhelix (TMHMM); TMhelix (TMHMM)
GPLIN_000150100	198	superoxide dismutase	52	C:cytoplasmic vesicle; F:chaperone binding; P:apoptotic DNA fragmentation; F:copper ion binding; P:ovarian follicle development; P:response to hydrogen peroxide; P:positive regulation of nitric-oxide synthase biosynthetic process; P:myeloid cell homeostasis; P:auditory receptor cell stereocilium organization; C:protein complex; C:cytosol; P:retina homeostasis; P:regulation of mitochondrial membra…	SignalP-noTM (SIGNALP_EUK); SignalP-noTM (SIGNALP_GRAM_NEGATIVE)
GPLIN_001366100	84				SignalP-TM (SIGNALP_GRAM_POSITIVE); SignalP-noTM (SIGNALP_EUK); TMhelix (TMHMM)
GPLIN_000181100	149				no IPS match
GPLIN_001280400	146				no IPS match
gi|54546040|gb|CV577525.1|CV577525	638				TMhelix (TMHMM)
GPLIN_001123600	185	dnaj homolog subfamily a member 4	1	F:binding	no IPS match
rc_gi|54547899|gb|CV578437.1|CV578437	538				TMhelix (TMHMM)
GPLIN_001383800	164				TMhelix (TMHMM); TMhelix (TMHMM); TMhelix (TMHMM); TMhelix (TMHMM)
Gpa_EST_P1_14-01M13F_H06_H06_017	630	myosin light chain	1	F:myosin heavy chain binding	no IPS match
GPLIN_001168400	140				no IPS match
GPLIN_000222400	422	tkl lisk tesk protein kinase	1	F:kinase activity	no IPS match
GPLIN_001542600	117				no IPS match
GPLIN_000061000	92				TMhelix (TMHMM)
GPLIN_000170000	283	galactoside-binding lectin family protein	3	C:collagen and cuticulin-based cuticle extracellular matrix; F:protein binding; F:galactoside binding	no IPS match
GPLIN_000993900	128				no IPS match
GPLIN_000322600	301				SignalP-noTM (SIGNALP_EUK)
GPLIN_001396400	70				SignalP-noTM (SIGNALP_EUK); SignalP-noTM (SIGNALP_GRAM_NEGATIVE); SignalP-TM (SIGNALP_GRAM_POSITIVE); TMhelix (TMHMM)
GPLIN_000062800	460				no IPS match
GPLIN_000271100	168	myosin light chain	1	F:myosin heavy chain binding	no IPS match
Contig7	401				no IPS match
GPLIN_000027500	84				no IPS match
GPLIN_000323800	185				no IPS match
gi|54549574|gb|CV579244.1|CV579244	693				no IPS match
GPLIN_001355400	119				no IPS match
GPLIN_001192300	163				SignalP-noTM (SIGNALP_EUK)
GPLIN_000425200	564	forkhead box protein f1	33	F:sequence-specific DNA binding transcription factor activity; P:smoothened signaling pathway; P:epithelial cell differentiation involved in mammary gland alveolus development; P:negative regulation of inflammatory response; P:cellular response to organic cyclic compound; P:positive regulation of mesenchymal cell proliferation; ; P:in utero embryonic development; P:epithelial tube branching invol…	no IPS match
GPLIN_000984600	341				no IPS match
GPLIN_001232400	146				SignalP-noTM (SIGNALP_EUK); TMhelix (TMHMM)
GPLIN_000883000	76				SignalP-noTM (SIGNALP_EUK); SignalP-TM (SIGNALP_GRAM_POSITIVE); SignalP-noTM (SIGNALP_GRAM_NEGATIVE)
GPLIN_000458900	1800				no IPS match
GPLIN_001392900	380				no IPS match
GPLIN_000034600	111				no IPS match
GPLIN_000851000	337				TMhelix (TMHMM)
GPLIN_001466300	355				TMhelix (TMHMM)
GPLIN_001467000	76				SignalP-noTM (SIGNALP_EUK); SignalP-noTM (SIGNALP_GRAM_NEGATIVE); SignalP-TM (SIGNALP_GRAM_POSITIVE)
GPLIN_000906700	70				SignalP-noTM (SIGNALP_EUK); SignalP-noTM (SIGNALP_GRAM_NEGATIVE); SignalP-TM (SIGNALP_GRAM_POSITIVE); TMhelix (TMHMM)
GPLIN_000216700	174				no IPS match
GPLIN_000389500	136				no IPS match
GPLIN_001605700	78				no IPS match
GPLIN_001500900	179				no IPS match
J2contig51	501				TMhelix (TMHMM); TMhelix (TMHMM)
GPLIN_000124500	199				no IPS match
GPLIN_000217100	254	hypothetical kda protein in chromosome ii precursor	1	F:protein binding	no IPS match
Contig627	1073	tumor suppressor	11	P:regulation of alternative mRNA splicing, via spliceosome; F:mRNA 3'-UTR binding; P:sarcomere organization; C:cytoplasm; P:glial cell migration; P:apposition of dorsal and ventral imaginal disc-derived wing surfaces; P:somatic muscle development; P:axon ensheathment; P:mesodermal cell migration; C:nucleus; P:oenocyte development	no IPS match
GPLIN_000488500	217				no IPS match
GPLIN_001427200	163				TMhelix (TMHMM)
GPLIN_001017800	165				no IPS match
Gpa-EST-P1-12-04___E08_028	327				no IPS match
GPLIN_000271200	73				no IPS match
GPLIN_001017900	319				no IPS match
GPLIN_000030600	206	glutathione s-transferase-1	5	P:lipid storage; P:apoptotic process; P:determination of adult lifespan; P:positive regulation of growth rate; F:protein binding	no IPS match
GPLIN_000954100	294				no IPS match
GPLIN_000536200	135				SignalP-noTM (SIGNALP_EUK); SignalP-noTM (SIGNALP_GRAM_NEGATIVE); SignalP-TM (SIGNALP_GRAM_POSITIVE)
GPLIN_001495900	44				no IPS match
GPLIN_001006200	141	glutathione s-transferase-1	3	P:lipid storage; P:positive regulation of growth rate; F:protein binding	no IPS match
GPLIN_001050400	379				no IPS match
GPLIN_000767000	131				no IPS match
Gpa_EST_02_03___C09_038	478				no IPS match
GPLIN_000859900	348				no IPS match
GPLIN_001232300	111				no IPS match
GPLIN_001505100	180				SignalP-noTM (SIGNALP_GRAM_NEGATIVE); SignalP-TM (SIGNALP_GRAM_POSITIVE)
GPLIN_001198500	206	glutathione s-transferase-1	2	P:apoptotic process; P:determination of adult lifespan	no IPS match
GPLIN_000419000	237				SignalP-noTM (SIGNALP_EUK)
GPLIN_000240500	202	glutathione s-transferase-1	2	P:apoptotic process; P:determination of adult lifespan	no IPS match
GPLIN_000171600	332	annexin b11 isoform a	8	P:embryo development ending in birth or egg hatching; F:phosphatidylserine binding; F:heparan sulfate proteoglycan binding; F:calcium-dependent phospholipid binding; F:heparin binding; F:calcium ion binding; F:1-phosphatidylinositol binding; F:phosphatidylethanolamine binding	no IPS match
Gpa_EST_06_4___F06_019	396				no IPS match
Contig638	728				no IPS match
GPLIN_000335200	1558	protein-tyrosine sulfotransferase a	12	P:positive regulation of growth rate; P:cuticle development involved in collagen and cuticulin-based cuticle molting cycle; P:hermaphrodite genitalia development; P:body morphogenesis; P:collagen metabolic process; P:positive regulation of locomotion; F:protein-tyrosine sulfotransferase activity; C:trans-Golgi network; P:peptidyl-tyrosine sulfation; P:negative regulation of multicellular organism…	no IPS match
GPLIN_000912000	360				SignalP-noTM (SIGNALP_EUK)
GPLIN_000978800	80				no IPS match
GPLIN_001055700	505	protein pitr-3	3	P:negative regulation of vulval development; P:hermaphrodite genitalia development; P:embryo development ending in birth or egg hatching	TMhelix (TMHMM); TMhelix (TMHMM); TMhelix (TMHMM); TMhelix (TMHMM); TMhelix (TMHMM); TMhelix (TMHMM); TMhelix (TMHMM); TMhelix (TMHMM); TMhelix (TMHMM); TMhelix (TMHMM)
GPLIN_000736700	446				TMhelix (TMHMM); TMhelix (TMHMM); TMhelix (TMHMM); TMhelix (TMHMM); TMhelix (TMHMM); TMhelix (TMHMM)
Contig614	630	glutathione s-transferase-1	2	P:lipid storage; P:positive regulation of growth rate	no IPS match
GPLIN_000641700	292				no IPS match
GPLIN_001357900	153				TMhelix (TMHMM); TMhelix (TMHMM); TMhelix (TMHMM); TMhelix (TMHMM)
GPLIN_000495900	85				SignalP-TM (SIGNALP_EUK); TMhelix (TMHMM); TMhelix (TMHMM)
GPLIN_000812200	85				no IPS match
J2contig380	326				no IPS match
GPLIN_000519500	165				TMhelix (TMHMM)
