# Supplementary material for: Gene expression changes in diapause or quiescent potato cyst nematode, Globodera pallida, eggs after hydration or exposure to tomato root diffusate
Source: PeerJ. 2016 Feb 4;4:e1654. doi: 10.7717/peerj.1654 (PMC4748719; doi:10.7717/peerj.1654)
Supplement: Table S10 [file peerj-04-1654-s010.txt]

Seq. Name	Seq. Length	Seq. Length	#GOs	GOs	InterProScan
GPLIN_000467400	264				SignalP-noTM (SIGNALP_EUK); SignalP-noTM (SIGNALP_GRAM_NEGATIVE); SignalP-TM (SIGNALP_GRAM_POSITIVE)
GPLIN_000812600	86				SignalP-noTM (SIGNALP_GRAM_NEGATIVE); SignalP-noTM (SIGNALP_EUK); SignalP-TM (SIGNALP_GRAM_POSITIVE); TMhelix (TMHMM)
GPLIN_001111300	170	beta- -endoglucanase	4	F:carbohydrate binding; P:carbohydrate metabolic process; F:cation binding; F:cellulase activity	SignalP-noTM (SIGNALP_EUK)
GPLIN_000518500	277				SignalP-TM (SIGNALP_GRAM_POSITIVE); SignalP-noTM (SIGNALP_GRAM_NEGATIVE); SignalP-noTM (SIGNALP_EUK)
GPLIN_001215600	222	ghf5 endo- -beta-glucanase precursor	3	P:carbohydrate metabolic process; F:cation binding; F:cellulase activity	no IPS match
GPLIN_001111200	336	beta- -endoglucanase	3	P:carbohydrate metabolic process; F:cation binding; F:cellulase activity	SignalP-noTM (SIGNALP_GRAM_NEGATIVE); SignalP-TM (SIGNALP_GRAM_POSITIVE); SignalP-noTM (SIGNALP_EUK)
GPLIN_000933200	133	beta- -endoglucanase	4	P:carbohydrate metabolic process; F:cation binding; F:polysaccharide binding; F:cellulase activity	SignalP-noTM (SIGNALP_EUK); SignalP-noTM (SIGNALP_GRAM_NEGATIVE)
GPLIN_000142600	252	pectate lyase 2	2	C:extracellular region; F:pectate lyase activity	SignalP-noTM (SIGNALP_GRAM_NEGATIVE); SignalP-TM (SIGNALP_GRAM_POSITIVE); SignalP-noTM (SIGNALP_EUK)
GPLIN_000333000	82				SignalP-noTM (SIGNALP_GRAM_NEGATIVE); SignalP-noTM (SIGNALP_EUK); SignalP-TM (SIGNALP_GRAM_POSITIVE)
GPLIN_000599000	187				SignalP-TM (SIGNALP_GRAM_POSITIVE); SignalP-noTM (SIGNALP_EUK); SignalP-TM (SIGNALP_GRAM_NEGATIVE); TMhelix (TMHMM)
gi|17969943|gb|BM276580.1|BM276580	147	beta- - partial	4	P:carbohydrate metabolic process; F:cation binding; F:polysaccharide binding; F:cellulase activity	no IPS match
GPLIN_001004000	132				SignalP-TM (SIGNALP_GRAM_POSITIVE); SignalP-noTM (SIGNALP_EUK); SignalP-noTM (SIGNALP_GRAM_NEGATIVE)
GPLIN_000143000	156	arabinogalactan endo- -beta-galactosidase	4	F:arabinogalactan endo-1,4-beta-galactosidase activity; F:glucosidase activity; P:carbohydrate metabolic process; F:cation binding	no IPS match
GPLIN_000570000	88				no IPS match
GPLIN_000142900	93	arabinogalactan endo- -beta-galactosidase	4	F:arabinogalactan endo-1,4-beta-galactosidase activity; F:glucosidase activity; P:carbohydrate metabolic process; F:cation binding	no IPS match
GPLIN_000142300	146				TMhelix (TMHMM)
Gpa_EST_02_test____D05_021	100				no IPS match
GPLIN_000847300	146				TMhelix (TMHMM); TMhelix (TMHMM); TMhelix (TMHMM)
GPLIN_001571600	215				no IPS match
GPLIN_000361900	707	glucosylceramidase-like	1	F:catalytic activity	no IPS match
GPLIN_000847100	260				no IPS match
GPLIN_000892900	310				SignalP-noTM (SIGNALP_GRAM_NEGATIVE); SignalP-noTM (SIGNALP_EUK); SignalP-TM (SIGNALP_GRAM_POSITIVE)
GPLIN_000847200	155				TMhelix (TMHMM); TMhelix (TMHMM)
GPLIN_000536400	365	beta- - partial	4	P:carbohydrate metabolic process; F:cation binding; F:polysaccharide binding; F:cellulase activity	no IPS match
GPLIN_000142200	107				SignalP-noTM (SIGNALP_EUK)
GPLIN_001624800	34				no IPS match
GPLIN_000975600	76				SignalP-noTM (SIGNALP_EUK); SignalP-TM (SIGNALP_GRAM_POSITIVE); TMhelix (TMHMM)
GPLIN_001148300	110				no IPS match
Gpa_EST_04_1___D01_005	630				no IPS match
GPLIN_000255700	103				no IPS match
GPLIN_000970800	72				no IPS match
GPLIN_000308800	92				SignalP-noTM (SIGNALP_EUK)
rc_J2contig261	998				no IPS match
GPLIN_000608100	310				SignalP-TM (SIGNALP_GRAM_POSITIVE); SignalP-noTM (SIGNALP_EUK)
GPLIN_001417200	461				SignalP-noTM (SIGNALP_EUK); SignalP-TM (SIGNALP_GRAM_POSITIVE)
Gpa_EST_07_2___C01_006	165				no IPS match
GPLIN_000201400	274				SignalP-noTM (SIGNALP_EUK); SignalP-TM (SIGNALP_GRAM_POSITIVE); SignalP-TM (SIGNALP_GRAM_NEGATIVE)
GPLIN_001065200	206				SignalP-noTM (SIGNALP_EUK); TMhelix (TMHMM); TMhelix (TMHMM)
GPLIN_001519300	89				SignalP-TM (SIGNALP_GRAM_POSITIVE); SignalP-noTM (SIGNALP_EUK); TMhelix (TMHMM)
GPLIN_000758000	95				no IPS match
GPLIN_001304400	168				SignalP-noTM (SIGNALP_EUK)
GPLIN_001056700	85				SignalP-noTM (SIGNALP_EUK); TMhelix (TMHMM)
GPLIN_000400300	2185				TMhelix (TMHMM); TMhelix (TMHMM)
J2contig295	513				TMhelix (TMHMM)
GPLIN_001093500	449	galactoside-binding lectin family protein	1	F:binding	no IPS match
GPLIN_000638000	168				no IPS match
GPLIN_001547600	275				no IPS match
Gpa_EST_06_4___G01_002	527				no IPS match
rc_J2contig33	1351				SignalP-TM (SIGNALP_GRAM_POSITIVE)
GPLIN_001431300	85				SignalP-noTM (SIGNALP_GRAM_NEGATIVE); SignalP-noTM (SIGNALP_EUK); SignalP-TM (SIGNALP_GRAM_POSITIVE)
Gpa_EST_03_4___F01_003	620				no IPS match
GPLIN_000143300	78				no IPS match
GPLIN_000731400	383				no IPS match
GPLIN_001454900	69				no IPS match
rc_J2contig298	660	expansin partial	4	P:carbohydrate metabolic process; F:polysaccharide binding; F:cellulase activity; F:cation binding	SignalP-TM (SIGNALP_EUK); TMhelix (TMHMM)
GPLIN_000073200	141				no IPS match
GPLIN_001568900	39				no IPS match
GPLIN_000638100	404				SignalP-noTM (SIGNALP_EUK); SignalP-noTM (SIGNALP_GRAM_NEGATIVE); SignalP-TM (SIGNALP_GRAM_POSITIVE)
GPLIN_000085400	328	alcohol dehydrogenase	5	F:octanol dehydrogenase activity; F:binding; P:alcohol metabolic process; F:S-(hydroxymethyl)glutathione dehydrogenase activity; F:alcohol dehydrogenase (NAD) activity	no IPS match
Gpa_EST_06_2___G05_018	420				TMhelix (TMHMM)
GPLIN_001093400	410				no IPS match
GPLIN_001110200	89				SignalP-noTM (SIGNALP_EUK); TMhelix (TMHMM)
GPLIN_000591800	448				SignalP-TM (SIGNALP_GRAM_POSITIVE); SignalP-noTM (SIGNALP_EUK)
GPLIN_000577600	139				no IPS match
GPLIN_000085200	112				no IPS match
GPLIN_000731300	118				no IPS match
GPLIN_001574400	198	alcohol dehydrogenase class-3-like	4	F:octanol dehydrogenase activity; P:alcohol metabolic process; F:S-(hydroxymethyl)glutathione dehydrogenase activity; F:alcohol dehydrogenase (NAD) activity	TMhelix (TMHMM)
GPLIN_000154600	101				SignalP-noTM (SIGNALP_GRAM_NEGATIVE); SignalP-noTM (SIGNALP_EUK)
GPLIN_000027800	78				no IPS match
GPLIN_001001600	485				SignalP-TM (SIGNALP_GRAM_POSITIVE); SignalP-noTM (SIGNALP_EUK)
Gpa-Est-05-2___E05_020	619	alcohol dehydrogenase 8a	16	F:drug binding; F:NAD binding; C:cytosol; P:organ regeneration; P:vitamin A metabolic process; P:ethanol oxidation; C:soluble fraction; P:retinoid metabolic process; F:metal ion binding; F:retinol dehydrogenase activity; P:acetaldehyde biosynthetic process; F:alcohol dehydrogenase (NAD) activity; P:cellular hormone metabolic process; P:response to progesterone stimulus; F:ethanol binding; P:embry…	no IPS match
GPLIN_000139800	115				no IPS match
GPLIN_001008400	84				SignalP-TM (SIGNALP_GRAM_POSITIVE); SignalP-noTM (SIGNALP_GRAM_NEGATIVE); SignalP-noTM (SIGNALP_EUK)
GPLIN_001296900	162				no IPS match
GPLIN_000555600	575				SignalP-noTM (SIGNALP_EUK)
GPLIN_000926600	183				SignalP-noTM (SIGNALP_EUK)
GPLIN_001401600	126				TMhelix (TMHMM); TMhelix (TMHMM)
GPLIN_000698900	174				no IPS match
GPLIN_001234600	81				no IPS match
GPLIN_001433500	97				no IPS match
GPLIN_000028100	107				no IPS match
GPLIN_000501700	303				no IPS match
GPLIN_000249400	250				SignalP-noTM (SIGNALP_GRAM_NEGATIVE); SignalP-TM (SIGNALP_GRAM_POSITIVE); SignalP-noTM (SIGNALP_EUK); TMhelix (TMHMM)
GPLIN_000440000	428	peptidase c13 family protein	3	P:embryo development ending in birth or egg hatching; F:hydrolase activity; C:intracellular part	SignalP-TM (SIGNALP_GRAM_POSITIVE); SignalP-noTM (SIGNALP_EUK)
GPLIN_000209100	190				SignalP-noTM (SIGNALP_EUK)
GPLIN_000931100	73				SignalP-TM (SIGNALP_GRAM_POSITIVE); SignalP-noTM (SIGNALP_GRAM_NEGATIVE); SignalP-noTM (SIGNALP_EUK); TMhelix (TMHMM)
GPLIN_000467500	160				SignalP-noTM (SIGNALP_EUK); SignalP-noTM (SIGNALP_GRAM_NEGATIVE); SignalP-TM (SIGNALP_GRAM_POSITIVE)
gi|54549046	392				no IPS match
GPLIN_000362000	101				TMhelix (TMHMM)
J2contig200	521				no IPS match
GPLIN_000241600	71				SignalP-noTM (SIGNALP_GRAM_NEGATIVE)
GPLIN_000599600	182				SignalP-noTM (SIGNALP_EUK)
GPLIN_000303600	467				no IPS match
Gpa_EST_03_1___D10_037	282				TMhelix (TMHMM); TMhelix (TMHMM)
GPLIN_000591700	375	solute carrier family facilitated glucose transporter member 3-like	7	P:transmembrane transport; C:intracellular membrane-bounded organelle; C:integral to membrane; P:hexose transport; C:plasma membrane part; F:glucose transmembrane transporter activity; C:cytoplasm	TMhelix (TMHMM); TMhelix (TMHMM); TMhelix (TMHMM); TMhelix (TMHMM); TMhelix (TMHMM); TMhelix (TMHMM); TMhelix (TMHMM); TMhelix (TMHMM)
GPLIN_001449500	104	activation-associated secreted protein- partial	3	C:extracellular region; F:electron carrier activity; P:aerobic electron transport chain	SignalP-TM (SIGNALP_GRAM_POSITIVE); SignalP-noTM (SIGNALP_EUK)
Gpa_EST_04_1___D04_013	612				no IPS match
GPLIN_000143100	79				no IPS match
GPLIN_001112000	179				SignalP-TM (SIGNALP_GRAM_POSITIVE); SignalP-noTM (SIGNALP_EUK); SignalP-noTM (SIGNALP_GRAM_NEGATIVE); TMhelix (TMHMM)
J2contig110	418				TMhelix (TMHMM)
J2contig181	688				no IPS match
GPLIN_000332700	88				SignalP-noTM (SIGNALP_EUK); TMhelix (TMHMM)
GPLIN_001355500	954				SignalP-noTM (SIGNALP_EUK)
Gpa-Est-05-3___H08_025	651	protein cyn-3	4	P:protein folding; C:cell; P:embryo development ending in birth or egg hatching; F:peptidyl-prolyl cis-trans isomerase activity	no IPS match
J2contig188	457				no IPS match
GPLIN_000265700	387	lysosomal protective	1	P:lipid storage	SignalP-noTM (SIGNALP_EUK)
GPLIN_000322700	266				SignalP-TM (SIGNALP_GRAM_POSITIVE); SignalP-noTM (SIGNALP_EUK)
GPLIN_000806400	541				no IPS match
GPLIN_000912500	127				no IPS match
GPLIN_001267500	86				no IPS match
GPLIN_000110800	205				TMhelix (TMHMM); TMhelix (TMHMM); TMhelix (TMHMM); TMhelix (TMHMM)
GPLIN_001429100	435	lysosomal protective	1	P:lipid storage	no IPS match
GPLIN_001522800	158				no IPS match
rc_Gpa-Est-05-2___H01_001	467				no IPS match
GPLIN_001006300	429				SignalP-noTM (SIGNALP_EUK)
GPLIN_001089100	470	ceh-14	10	F:transcription regulator activity; F:zinc ion binding; P:regulation of transcription, DNA-dependent; F:sequence-specific DNA binding; P:detection of temperature stimulus; F:sequence-specific DNA binding transcription factor activity; P:thermosensory behavior; P:anatomical structure morphogenesis; P:neuron differentiation; C:nucleus	no IPS match
GPLIN_001195200	454				SignalP-noTM (SIGNALP_EUK)
Contig277	1068				no IPS match
GPLIN_000662500	180				SignalP-noTM (SIGNALP_EUK)
Gpa_EST_04_3___H09_033	435				no IPS match
GPLIN_000886500	189				SignalP-TM (SIGNALP_GRAM_POSITIVE); SignalP-noTM (SIGNALP_GRAM_NEGATIVE)
GPLIN_000893000	397				SignalP-noTM (SIGNALP_EUK)
GPLIN_000903700	118				no IPS match
GPLIN_000618300	432				SignalP-noTM (SIGNALP_EUK)
GPLIN_000841700	978				SignalP-noTM (SIGNALP_GRAM_NEGATIVE); SignalP-noTM (SIGNALP_EUK); SignalP-TM (SIGNALP_GRAM_POSITIVE)
GPLIN_000894500	385	protein	1	P:localization	TMhelix (TMHMM); TMhelix (TMHMM); TMhelix (TMHMM); TMhelix (TMHMM); TMhelix (TMHMM); TMhelix (TMHMM); TMhelix (TMHMM); TMhelix (TMHMM); TMhelix (TMHMM); TMhelix (TMHMM)
GPLIN_000645000	202				no IPS match
GPLIN_001041100	77				no IPS match
GPLIN_001133800	425	serine threonine-protein kinase mph1	2	P:phosphorylation; F:protein kinase activity	TMhelix (TMHMM)
GPLIN_001139400	364	venom allergen-like protein	4	C:extracellular region; P:aerobic electron transport chain; F:electron carrier activity; P:locomotion	TMhelix (TMHMM)
GPLIN_001555000	53				no IPS match
GPLIN_000025600	311				TMhelix (TMHMM); TMhelix (TMHMM)
gi|54545062	121				no IPS match
GPLIN_000303700	560				no IPS match
GPLIN_000457100	207	protein ugt- isoform a	1	F:transferase activity	no IPS match
Contig251	814	cathepsin a	4	C:nucleolus; F:carboxypeptidase activity; F:protein binding; C:mitochondrion	SignalP-noTM (SIGNALP_EUK)
GPLIN_000241400	102				SignalP-TM (SIGNALP_GRAM_POSITIVE); SignalP-noTM (SIGNALP_GRAM_NEGATIVE); SignalP-noTM (SIGNALP_EUK)
GPLIN_000445700	104	venom allergen-like protein	4	C:extracellular region; P:aerobic electron transport chain; F:electron carrier activity; P:locomotion	no IPS match
GPLIN_000591100	95				SignalP-noTM (SIGNALP_EUK); SignalP-TM (SIGNALP_GRAM_POSITIVE); TMhelix (TMHMM)
GPLIN_001617600	58				no IPS match
Gpa_EST_07_2___H02_001	268				TMhelix (TMHMM); TMhelix (TMHMM)
GPLIN_000298500	149				no IPS match
GPLIN_000325500	453	yr51_caeel ame: full=uncharacterized protein	2	P:developmental process; P:multicellular organismal process	no IPS match
GPLIN_001475100	221				no IPS match
Gpa_EST_04_2___B04_015	580				SignalP-noTM (SIGNALP_EUK)
GPLIN_000511100	139				no IPS match
GPLIN_001153000	230	glutathione peroxidase	4	F:glutathione peroxidase activity; C:extracellular region; P:oxidation-reduction process; P:response to oxidative stress	SignalP-noTM (SIGNALP_EUK)
J2contig214	496				SignalP-noTM (SIGNALP_EUK); TMhelix (TMHMM)
GPLIN_000508200	385				SignalP-noTM (SIGNALP_EUK)
GPLIN_000679400	455				SignalP-TM (SIGNALP_GRAM_POSITIVE); SignalP-noTM (SIGNALP_GRAM_NEGATIVE); SignalP-noTM (SIGNALP_EUK); TMhelix (TMHMM)
GPLIN_000864300	227				SignalP-noTM (SIGNALP_EUK); SignalP-noTM (SIGNALP_GRAM_NEGATIVE)
GPLIN_001030700	119				SignalP-TM (SIGNALP_GRAM_POSITIVE); SignalP-noTM (SIGNALP_GRAM_NEGATIVE); SignalP-noTM (SIGNALP_EUK)
GPLIN_000142700	331				no IPS match
GPLIN_000264700	318	tartrate-resistant acid phosphatase type 5	2	P:negative regulation of biological process; P:multicellular organismal process	no IPS match
J2contig384	460				SignalP-TM (SIGNALP_EUK); TMhelix (TMHMM)
GPLIN_000779000	921	beta- - partial	3	P:metabolic process; F:hydrolase activity, hydrolyzing O-glycosyl compounds; F:binding	no IPS match
Gpa_EST_03_3___D10_037	503				no IPS match
J2contig53	443				no IPS match
GPLIN_000501800	172				no IPS match
GPLIN_000896600	761				no IPS match
GPLIN_001475500	171				SignalP-noTM (SIGNALP_EUK)
Gpa_EST_06_2___A01_008	395				TMhelix (TMHMM)
Gpa_EST_13_02_M13F___E12_044	254				TMhelix (TMHMM)
GPLIN_000245200	238				no IPS match
GPLIN_001248000	372				no IPS match
GPLIN_000779200	730	beta- -endoglucanase	3	P:carbohydrate metabolic process; F:cellulase activity; F:cation binding	SignalP-noTM (SIGNALP_EUK)
GPLIN_000255800	110				no IPS match
GPLIN_000311800	133				no IPS match
GPLIN_000237600	69				no IPS match
GPLIN_000972500	287				no IPS match
GPLIN_001068800	643				no IPS match
GPLIN_000597100	113				no IPS match
GPLIN_001475600	112				TMhelix (TMHMM)
Gpa_EST_03_3___B01_007	626				TMhelix (TMHMM)
GPLIN_000298400	220				SignalP-noTM (SIGNALP_GRAM_NEGATIVE); SignalP-noTM (SIGNALP_EUK)
GPLIN_000332600	70				SignalP-noTM (SIGNALP_EUK); TMhelix (TMHMM)
GPLIN_001541500	85				SignalP-noTM (SIGNALP_EUK); SignalP-TM (SIGNALP_GRAM_POSITIVE); TMhelix (TMHMM)
GPLIN_000974900	78				no IPS match
GPLIN_001234700	330				no IPS match
Gpa_EST_P1_16_04-M13F_F11_F11_043	494				SignalP-noTM (SIGNALP_EUK)
GPLIN_000195600	234				SignalP-noTM (SIGNALP_GRAM_NEGATIVE); SignalP-TM (SIGNALP_GRAM_POSITIVE); SignalP-noTM (SIGNALP_EUK)
GPLIN_000683400	211				SignalP-TM (SIGNALP_EUK); TMhelix (TMHMM)
J2contig204	478				no IPS match
GPLIN_000264400	290				SignalP-noTM (SIGNALP_GRAM_NEGATIVE); SignalP-noTM (SIGNALP_EUK); SignalP-TM (SIGNALP_GRAM_POSITIVE); TMhelix (TMHMM)
GPLIN_000610000	228				no IPS match
GPLIN_000635200	127				SignalP-TM (SIGNALP_GRAM_POSITIVE); SignalP-noTM (SIGNALP_EUK); TMhelix (TMHMM)
Gpa_EST_04_1___F07_027	681	o-glycosyl hydrolase family 30 protein	1	C:membrane	no IPS match
GPLIN_000429000	512				TMhelix (TMHMM); TMhelix (TMHMM); TMhelix (TMHMM); TMhelix (TMHMM); TMhelix (TMHMM); TMhelix (TMHMM); TMhelix (TMHMM); TMhelix (TMHMM); TMhelix (TMHMM); TMhelix (TMHMM); TMhelix (TMHMM); TMhelix (TMHMM)
GPLIN_000929200	295	fatty-acid amide hydrolase 2-like	2	C:cell part; F:catalytic activity	no IPS match
GPLIN_001198300	122				no IPS match
GPLIN_001315900	74				SignalP-noTM (SIGNALP_EUK)
GPLIN_000027900	261				SignalP-noTM (SIGNALP_EUK)
GPLIN_000108600	123				no IPS match
GPLIN_000507800	235				SignalP-noTM (SIGNALP_GRAM_NEGATIVE); SignalP-noTM (SIGNALP_EUK); SignalP-TM (SIGNALP_GRAM_POSITIVE)
GPLIN_000585700	128				SignalP-TM (SIGNALP_GRAM_POSITIVE); SignalP-noTM (SIGNALP_EUK); TMhelix (TMHMM)
GPLIN_000834600	144				SignalP-noTM (SIGNALP_EUK); SignalP-noTM (SIGNALP_GRAM_NEGATIVE); SignalP-TM (SIGNALP_GRAM_POSITIVE)
GPLIN_000850700	212				no IPS match
GPLIN_001415400	205				SignalP-noTM (SIGNALP_EUK); SignalP-TM (SIGNALP_GRAM_POSITIVE)
Gpa_EST_P1_15-04M13F_G11_G11_042	649				no IPS match
GPLIN_001007700	114				no IPS match
GPLIN_001269000	200				no IPS match
GPLIN_000052900	392				TMhelix (TMHMM)
GPLIN_000284400	145				TMhelix (TMHMM); TMhelix (TMHMM)
gi|54548456|gb|CV578708.1|CV578708	650	hemoglobinase (c13 family)	1	F:peptidase activity	no IPS match
GPLIN_000319500	120				SignalP-noTM (SIGNALP_EUK); SignalP-TM (SIGNALP_GRAM_POSITIVE)
GPLIN_001004600	472	cre-srt-30 protein	1	P:lipid storage	TMhelix (TMHMM); TMhelix (TMHMM); TMhelix (TMHMM); TMhelix (TMHMM); TMhelix (TMHMM); TMhelix (TMHMM); TMhelix (TMHMM); TMhelix (TMHMM)
GPLIN_001285800	128				no IPS match
GPLIN_001519900	60				no IPS match
Gpa_EST_P1_14-02M13F_H07_H07_025	578				SignalP-TM (SIGNALP_GRAM_POSITIVE); TMhelix (TMHMM)
GPLIN_000897000	315				SignalP-noTM (SIGNALP_EUK)
GPLIN_000833800	89				no IPS match
GPLIN_000892800	519				no IPS match
Gpa_EST_P1_16_02-M13F_E12_E12_044	401				no IPS match
GPLIN_001060100	136				no IPS match
GPLIN_000007300	103				no IPS match
GPLIN_001321600	82				no IPS match
GPLIN_000085000	590				no IPS match
GPLIN_001203600	311	protein nhr-100	2	F:binding; P:lipid storage	no IPS match
GPLIN_000890900	124	mineralocorticoid receptor	8	C:intracellular membrane-bounded organelle; F:lipid binding; F:DNA binding; F:protein dimerization activity; P:signal transduction; F:steroid hormone receptor activity; P:transcription, DNA-dependent; C:cytoplasm	no IPS match
GPLIN_001372600	433	hypothetical kda protein in chromosome	4	P:regulation of biological process; P:signaling; P:multicellular organismal process; P:endocytosis	no IPS match
GPLIN_000744000	209				SignalP-TM (SIGNALP_GRAM_POSITIVE); SignalP-noTM (SIGNALP_GRAM_NEGATIVE); SignalP-noTM (SIGNALP_EUK)
GPLIN_001189000	131				no IPS match
GPLIN_000958800	927				no IPS match
GPLIN_000599100	258	expansin partial	2	F:hydrolase activity, hydrolyzing O-glycosyl compounds; F:polysaccharide binding	no IPS match
GPLIN_000807100	325				SignalP-noTM (SIGNALP_EUK); TMhelix (TMHMM); TMhelix (TMHMM)
Gpa_EST_07_3___A12_048	625				no IPS match
GPLIN_000038900	672				no IPS match
GPLIN_000293700	263				no IPS match
GPLIN_000559700	80				SignalP-noTM (SIGNALP_EUK)
GPLIN_000526800	129				TMhelix (TMHMM)
GPLIN_000978200	393	protein	1	P:localization	TMhelix (TMHMM); TMhelix (TMHMM); TMhelix (TMHMM); TMhelix (TMHMM); TMhelix (TMHMM); TMhelix (TMHMM); TMhelix (TMHMM); TMhelix (TMHMM); TMhelix (TMHMM); TMhelix (TMHMM)
GPLIN_001469200	138				no IPS match
Gpa_EST_03_3___H04_009	148				TMhelix (TMHMM)
GPLIN_000187400	232				SignalP-noTM (SIGNALP_EUK)
GPLIN_000599200	281	expansin partial	2	F:hydrolase activity, hydrolyzing O-glycosyl compounds; F:polysaccharide binding	SignalP-noTM (SIGNALP_EUK); SignalP-noTM (SIGNALP_GRAM_NEGATIVE); SignalP-TM (SIGNALP_GRAM_POSITIVE)
Gpa_EST_02_03___G05_018	451				no IPS match
GPLIN_000610300	72				no IPS match
GPLIN_000996800	535				SignalP-TM (SIGNALP_GRAM_POSITIVE); SignalP-noTM (SIGNALP_EUK)
GPLIN_000165800	611				TMhelix (TMHMM)
GPLIN_001315700	73				SignalP-noTM (SIGNALP_EUK); TMhelix (TMHMM); TMhelix (TMHMM)
GPLIN_001621500	74				no IPS match
GPLIN_000024800	636	beta-fructofuranosidase	1	F:hydrolase activity	TMhelix (TMHMM)
GPLIN_001432800	93				no IPS match
GPLIN_001490800	74				SignalP-noTM (SIGNALP_EUK)
GPLIN_000092200	111				TMhelix (TMHMM)
GPLIN_000121200	209				no IPS match
GPLIN_000861900	395				SignalP-noTM (SIGNALP_EUK)
GPLIN_001075300	123				no IPS match
GPLIN_001148400	210				SignalP-TM (SIGNALP_GRAM_POSITIVE)
GPLIN_000107900	482				SignalP-noTM (SIGNALP_GRAM_NEGATIVE); SignalP-noTM (SIGNALP_EUK); SignalP-TM (SIGNALP_GRAM_POSITIVE)
GPLIN_000313600	335	beta- -endoglucanase	2	F:hydrolase activity, acting on glycosyl bonds; F:binding	SignalP-TM (SIGNALP_GRAM_POSITIVE); SignalP-noTM (SIGNALP_EUK); SignalP-noTM (SIGNALP_GRAM_NEGATIVE); TMhelix (TMHMM)
rc_gi|7143577|gb|AW505700.1|AW505700	505				TMhelix (TMHMM)
GPLIN_000273700	602	beta-galactosidase	4	F:hydrolase activity, hydrolyzing O-glycosyl compounds; P:carbohydrate metabolic process; F:binding; C:cell part	no IPS match
gi|54546542|gb|CV577764.1|CV577764	431				no IPS match
rc_gi|7143486|gb|AW505609.1|AW505609	264	serine carboxypeptidase 1	1	F:carboxypeptidase activity	no IPS match
GPLIN_000243500	412				no IPS match
GPLIN_000658500	123				SignalP-noTM (SIGNALP_EUK); SignalP-TM (SIGNALP_GRAM_POSITIVE)
GPLIN_001413400	68				no IPS match
Contig453	1221	protein col-34	10	P:embryo development ending in birth or egg hatching; P:body morphogenesis; P:nematode larval development; P:collagen and cuticulin-based cuticle development; P:locomotion; C:extracellular region; P:lipid storage; P:growth; P:receptor-mediated endocytosis; F:structural constituent of cuticle	no IPS match
GPLIN_000187800	133				SignalP-noTM (SIGNALP_EUK); SignalP-TM (SIGNALP_GRAM_POSITIVE); SignalP-noTM (SIGNALP_GRAM_NEGATIVE)
GPLIN_000311300	99				TMhelix (TMHMM)
GPLIN_001189100	185				TMhelix (TMHMM)
J2contig311	913	beta-galactoside-binding lectin	1	F:binding	no IPS match
GPLIN_000555400	105				SignalP-noTM (SIGNALP_EUK); SignalP-TM (SIGNALP_GRAM_POSITIVE); SignalP-noTM (SIGNALP_GRAM_NEGATIVE)
GPLIN_001380700	99				no IPS match
Gpa_EST_03_1___A02_008	570				SignalP-noTM (SIGNALP_EUK); TMhelix (TMHMM)
GPLIN_000821000	210				no IPS match
GPLIN_001184500	174				SignalP-TM (SIGNALP_GRAM_POSITIVE); SignalP-noTM (SIGNALP_EUK)
GPLIN_000099600	499				no IPS match
Gpa_EST_P1_14-02M13F_D05_D05_021	346				no IPS match
GPLIN_001291600	223				SignalP-noTM (SIGNALP_EUK)
GPLIN_001347500	97				no IPS match
GPLIN_000108400	510				SignalP-noTM (SIGNALP_EUK)
Gpa_EST_02_04___H08_025	571				no IPS match
Gpa_EST_13_02_M13F___H02_001	311				no IPS match
GPLIN_000499800	87				no IPS match
GPLIN_001318300	422				no IPS match
GPLIN_000381900	292				SignalP-noTM (SIGNALP_EUK); SignalP-TM (SIGNALP_GRAM_POSITIVE)
Gpa-EST-01-02____A05_024	659				SignalP-noTM (SIGNALP_GRAM_NEGATIVE); SignalP-noTM (SIGNALP_EUK); SignalP-TM (SIGNALP_GRAM_POSITIVE); TMhelix (TMHMM)
Contig163	659				no IPS match
GPLIN_001444100	395				SignalP-noTM (SIGNALP_EUK)
GPLIN_001189200	501				TMhelix (TMHMM)
GPLIN_001546000	117				no IPS match
GPLIN_001195300	549	protein lgc- isoform b	8	P:central nervous system development; C:integral to membrane; P:regulation of neuron differentiation; C:plasma membrane part; C:synapse; P:ion transport; F:extracellular-glycine-gated chloride channel activity; P:response to amino acid stimulus	SignalP-noTM (SIGNALP_EUK); TMhelix (TMHMM); TMhelix (TMHMM); TMhelix (TMHMM); TMhelix (TMHMM); TMhelix (TMHMM)
J2contig275	412				SignalP-TM (SIGNALP_GRAM_POSITIVE); SignalP-TM (SIGNALP_EUK); TMhelix (TMHMM)
GPLIN_000886200	179	annexin a5	6	P:regulation of biological process; C:intracellular; F:eukaryotic cell surface binding; F:protein binding; P:response to organic substance; C:plasma membrane	TMhelix (TMHMM)
GPLIN_001206200	349				SignalP-noTM (SIGNALP_EUK); SignalP-TM (SIGNALP_GRAM_POSITIVE)
GPLIN_000612200	89				TMhelix (TMHMM)
GPLIN_001315400	1074				no IPS match
GPLIN_000050800	517				SignalP-noTM (SIGNALP_EUK)
GPLIN_000333100	238				SignalP-noTM (SIGNALP_EUK); SignalP-noTM (SIGNALP_GRAM_NEGATIVE); SignalP-TM (SIGNALP_GRAM_POSITIVE)
GPLIN_001188900	160				no IPS match
GPLIN_001614900	73				no IPS match
Gpa_EST_03_1___A09_040	697				no IPS match
GPLIN_000891200	86				SignalP-noTM (SIGNALP_EUK); TMhelix (TMHMM)
GPLIN_001196900	108				SignalP-noTM (SIGNALP_EUK); SignalP-TM (SIGNALP_GRAM_POSITIVE); SignalP-noTM (SIGNALP_GRAM_NEGATIVE)
GPLIN_001476900	208				TMhelix (TMHMM); TMhelix (TMHMM); TMhelix (TMHMM); TMhelix (TMHMM)
GPLIN_000578500	343				no IPS match
GPLIN_001391200	117				TMhelix (TMHMM)
Contig493	619				TMhelix (TMHMM)
GPLIN_000395900	351	arginine kinase	5	C:integral to membrane; F:ATP binding; P:phosphorylation; F:protein binding; F:arginine kinase activity	no IPS match
GPLIN_001218100	192				no IPS match
GPLIN_001056800	125				no IPS match
GPLIN_000899600	233				TMhelix (TMHMM); TMhelix (TMHMM); TMhelix (TMHMM); TMhelix (TMHMM); TMhelix (TMHMM)
Gpa_EST_04_4___D10_037	700				no IPS match
GPLIN_001258100	259				SignalP-noTM (SIGNALP_EUK); SignalP-noTM (SIGNALP_GRAM_NEGATIVE); SignalP-TM (SIGNALP_GRAM_POSITIVE)
GPLIN_000618200	621	protein lgc- isoform a	5	F:ion channel activity; C:membrane part; C:synapse; P:transport; C:plasma membrane	SignalP-noTM (SIGNALP_EUK); TMhelix (TMHMM); TMhelix (TMHMM); TMhelix (TMHMM); TMhelix (TMHMM); TMhelix (TMHMM)
GPLIN_000807000	201				SignalP-noTM (SIGNALP_EUK)
GPLIN_000347500	501				no IPS match
GPLIN_000890500	155	fructose -bisphosphate aldolase	2	P:metabolic process; F:lyase activity	no IPS match
GPLIN_000953400	301	fructose-bisphosphate aldolase-like	5	F:identical protein binding; P:embryo development ending in birth or egg hatching; P:oviposition; P:positive regulation of growth rate; P:locomotion	no IPS match
GPLIN_001290900	200	cre-ins-18 protein	3	P:maintenance of dauer; P:negative regulation of insulin receptor signaling pathway; P:determination of adult lifespan	TMhelix (TMHMM)
GPLIN_000033200	189				SignalP-noTM (SIGNALP_GRAM_NEGATIVE); SignalP-noTM (SIGNALP_EUK)
GPLIN_000053800	215				no IPS match
J2contig88	411				SignalP-noTM (SIGNALP_GRAM_NEGATIVE); SignalP-noTM (SIGNALP_EUK); SignalP-TM (SIGNALP_GRAM_POSITIVE); TMhelix (TMHMM)
GPLIN_000783000	168	beta- -galactosyltransferase 3-like	4	C:Golgi apparatus; F:galactosyltransferase activity; P:cellular protein metabolic process; C:membrane	SignalP-TM (SIGNALP_GRAM_POSITIVE)
GPLIN_000572300	70				no IPS match
GPLIN_001014400	66				SignalP-noTM (SIGNALP_EUK); SignalP-TM (SIGNALP_GRAM_POSITIVE)
GPLIN_000740500	73				SignalP-noTM (SIGNALP_EUK); SignalP-noTM (SIGNALP_GRAM_NEGATIVE); SignalP-TM (SIGNALP_GRAM_POSITIVE)
Gpa_EST_P1_02_02_F6_F06_019	202				no IPS match
GPLIN_000800100	395				no IPS match
GPLIN_000833900	136				SignalP-noTM (SIGNALP_EUK)
GPLIN_000894700	324	annexin b11 isoform a	6	P:embryo development ending in birth or egg hatching; F:phosphatidylserine binding; F:heparan sulfate proteoglycan binding; F:heparin binding; F:1-phosphatidylinositol binding; F:phosphatidylethanolamine binding	no IPS match
Gpa_EST_06_4___E08_028	465				no IPS match
GPLIN_001455000	498	iron zinc purple acid phosphatase-like	1	F:hydrolase activity	SignalP-noTM (SIGNALP_EUK); TMhelix (TMHMM)
GPLIN_000124800	317	iron zinc purple acid phosphatase-like	1	F:hydrolase activity	no IPS match
GPLIN_000451100	647	protein aat- isoform a	4	C:membrane; P:amino acid transport; C:cell surface; P:transmembrane transport	TMhelix (TMHMM); TMhelix (TMHMM); TMhelix (TMHMM); TMhelix (TMHMM); TMhelix (TMHMM); TMhelix (TMHMM); TMhelix (TMHMM); TMhelix (TMHMM); TMhelix (TMHMM)
GPLIN_000619200	389				no IPS match
Gpa_EST_P1_02_02_H6_H06_017	56				no IPS match
GPLIN_001286000	345	cre-twk-8 protein	1	P:localization	no IPS match
GPLIN_000125200	383				SignalP-noTM (SIGNALP_EUK)
GPLIN_000819000	232				SignalP-noTM (SIGNALP_EUK); SignalP-TM (SIGNALP_GRAM_POSITIVE)
rc_Contig411	452				TMhelix (TMHMM)
GPLIN_000894900	631	protein twk- isoform a	3	P:potassium ion transport; C:membrane; F:ion channel activity	TMhelix (TMHMM); TMhelix (TMHMM); TMhelix (TMHMM)
GPLIN_001473100	327	fatty acid elongation protein 3	4	P:molting cycle, collagen and cuticulin-based cuticle; P:positive regulation of growth rate; P:determination of adult lifespan; P:unsaturated fatty acid biosynthetic process	TMhelix (TMHMM); TMhelix (TMHMM); TMhelix (TMHMM); TMhelix (TMHMM); TMhelix (TMHMM); TMhelix (TMHMM)
GPLIN_000638300	73				SignalP-noTM (SIGNALP_EUK); SignalP-noTM (SIGNALP_GRAM_NEGATIVE); SignalP-TM (SIGNALP_GRAM_POSITIVE)
GPLIN_000876700	296	cathepsin l-like cysteine proteinase	2	P:proteolysis; F:cysteine-type endopeptidase activity	no IPS match
GPLIN_000309300	540	o-glycosyl hydrolase family 30 protein	3	F:binding; P:metabolic process; F:catalytic activity	SignalP-TM (SIGNALP_GRAM_POSITIVE); SignalP-noTM (SIGNALP_EUK)
GPLIN_001381900	481				no IPS match
Gpa_EST_07_3___C11_046	190				no IPS match
Contig178	218				no IPS match
GPLIN_000318900	185				SignalP-noTM (SIGNALP_EUK)
GPLIN_000242800	275	fatty acid elongation protein 3	4	P:molting cycle, collagen and cuticulin-based cuticle; P:positive regulation of growth rate; P:determination of adult lifespan; P:unsaturated fatty acid biosynthetic process	TMhelix (TMHMM); TMhelix (TMHMM); TMhelix (TMHMM); TMhelix (TMHMM); TMhelix (TMHMM); TMhelix (TMHMM)
GPLIN_000361100	430				SignalP-noTM (SIGNALP_GRAM_NEGATIVE); SignalP-noTM (SIGNALP_EUK); SignalP-TM (SIGNALP_GRAM_POSITIVE)
GPLIN_000912100	199				SignalP-noTM (SIGNALP_GRAM_NEGATIVE); SignalP-noTM (SIGNALP_EUK); SignalP-TM (SIGNALP_GRAM_POSITIVE)
GPLIN_000969800	171				no IPS match
GPLIN_001547800	84	purple acid	1	F:hydrolase activity	TMhelix (TMHMM)
GPLIN_000181900	110	protein ins-18	3	P:maintenance of dauer; P:negative regulation of insulin receptor signaling pathway; P:determination of adult lifespan	SignalP-noTM (SIGNALP_EUK); TMhelix (TMHMM)
GPLIN_000657200	255				SignalP-noTM (SIGNALP_EUK); SignalP-TM (SIGNALP_GRAM_POSITIVE)
Gpa_EST_02_04___A11_048	293				no IPS match
GPLIN_000457000	234				no IPS match
GPLIN_000369300	614	cre-ges-1 protein	3	C:intracellular membrane-bounded organelle; C:cytoplasmic part; F:carboxylic ester hydrolase activity	SignalP-noTM (SIGNALP_EUK); TMhelix (TMHMM)
Gpa_EST_06_1___B06_023	398				SignalP-TM (SIGNALP_GRAM_POSITIVE); TMhelix (TMHMM)
GPLIN_000586300	498				TMhelix (TMHMM)
GPLIN_000970000	217				SignalP-noTM (SIGNALP_EUK); SignalP-TM (SIGNALP_GRAM_POSITIVE); SignalP-noTM (SIGNALP_GRAM_NEGATIVE)
GPLIN_000878400	207	pot family protein	3	C:membrane; P:transport; F:transporter activity	TMhelix (TMHMM); TMhelix (TMHMM); TMhelix (TMHMM)
GPLIN_000028600	172				no IPS match
GPLIN_000345900	567	poly polymerase central domain containing protein	2	P:anatomical structure development; P:multicellular organismal development	no IPS match
GPLIN_001582500	80				SignalP-noTM (SIGNALP_GRAM_NEGATIVE); SignalP-noTM (SIGNALP_EUK); SignalP-TM (SIGNALP_GRAM_POSITIVE); TMhelix (TMHMM)
rc_Gpa_EST_P1_14-04M13F_C07_C07_030	554				no IPS match
GPLIN_000169400	1183	protein acs-14	2	P:lipid metabolic process; P:lipid storage	no IPS match
gi|54549408|gb|CV579161.1|CV579161	427				no IPS match
GPLIN_000230400	107				SignalP-noTM (SIGNALP_EUK); TMhelix (TMHMM)
GPLIN_001296800	698				SignalP-noTM (SIGNALP_GRAM_NEGATIVE); SignalP-noTM (SIGNALP_EUK); SignalP-TM (SIGNALP_GRAM_POSITIVE)
GPLIN_000793100	141				SignalP-noTM (SIGNALP_EUK)
GPLIN_000609400	259				SignalP-noTM (SIGNALP_GRAM_NEGATIVE); SignalP-noTM (SIGNALP_EUK); SignalP-TM (SIGNALP_GRAM_POSITIVE)
GPLIN_000625000	145				no IPS match
gi|54548250|gb|CV578610.1|CV578610	671	haloacid dehalogenase subfamily variant 3 with third motif having dd or ed	1	F:catalytic activity	no IPS match
GPLIN_001036400	408	protein cyp-33c1	1	P:positive regulation of growth rate	TMhelix (TMHMM)
Gpa_EST_04_4___D12_045	408				SignalP-noTM (SIGNALP_EUK)
J2contig346	314				no IPS match
GPLIN_000230300	101				SignalP-noTM (SIGNALP_EUK)
GPLIN_000523800	549	o-glycosyl hydrolase family 30 protein	1	F:catalytic activity	SignalP-TM (SIGNALP_EUK); TMhelix (TMHMM)
GPLIN_000755200	315	beta- -endoglucanase-1 precursor	3	F:carbohydrate binding; P:metabolic process; F:hydrolase activity, hydrolyzing O-glycosyl compounds	SignalP-noTM (SIGNALP_EUK); SignalP-TM (SIGNALP_GRAM_POSITIVE); TMhelix (TMHMM)
GPLIN_000723500	195	haloacid dehalogenase subfamily variant 3 with third motif having dd or ed	1	F:catalytic activity	no IPS match
GPLIN_000797600	333				no IPS match
GPLIN_001020400	155				TMhelix (TMHMM)
GPLIN_000657400	231				no IPS match
GPLIN_001606400	207				SignalP-noTM (SIGNALP_GRAM_NEGATIVE); SignalP-TM (SIGNALP_GRAM_POSITIVE); SignalP-noTM (SIGNALP_EUK)
Gpa_EST_06_4___E09_036	631	60s ribosomal protein l7	11	P:embryo development ending in birth or egg hatching; P:nematode larval development; F:transcription regulator activity; F:structural constituent of ribosome; F:protein binding; P:positive regulation of growth rate; P:reproduction; C:large ribosomal subunit; F:cysteine-type endopeptidase activity; P:proteolysis; P:translation	no IPS match
GPLIN_000271500	81				SignalP-TM (SIGNALP_EUK); TMhelix (TMHMM); TMhelix (TMHMM)
GPLIN_001255300	149				no IPS match
GPLIN_001483600	45				no IPS match
GPLIN_000575100	283	protein aqp- isoform b	4	P:glycerol transport; C:cell surface; F:water channel activity; P:water transport	TMhelix (TMHMM); TMhelix (TMHMM); TMhelix (TMHMM); TMhelix (TMHMM); TMhelix (TMHMM); TMhelix (TMHMM)
Contig292	880				no IPS match
GPLIN_000813300	288				SignalP-noTM (SIGNALP_EUK)
GPLIN_001196700	355				TMhelix (TMHMM)
gi|54548708|gb|CV578832.1|CV578832	280				no IPS match
GPLIN_000450300	163				no IPS match
J2contig13	700				no IPS match
GPLIN_000517900	1282	protein catp- isoform a	2	P:dauer larval development; F:catalytic activity	TMhelix (TMHMM); TMhelix (TMHMM); TMhelix (TMHMM); TMhelix (TMHMM); TMhelix (TMHMM); TMhelix (TMHMM); TMhelix (TMHMM); TMhelix (TMHMM)
GPLIN_000547900	810	patched family protein	1	P:multicellular organismal process	TMhelix (TMHMM); TMhelix (TMHMM); TMhelix (TMHMM); TMhelix (TMHMM); TMhelix (TMHMM); TMhelix (TMHMM); TMhelix (TMHMM); TMhelix (TMHMM); TMhelix (TMHMM)
GPLIN_000599800	340				TMhelix (TMHMM)
GPLIN_000749800	205				no IPS match
GPLIN_000363600	182	protein lbp-4	1	F:binding	SignalP-noTM (SIGNALP_GRAM_NEGATIVE); SignalP-noTM (SIGNALP_EUK); SignalP-TM (SIGNALP_GRAM_POSITIVE)
GPLIN_000397000	68				no IPS match
GPLIN_001098200	100				TMhelix (TMHMM)
GPLIN_000385400	944	superoxide dismutase	52	C:cytoplasmic vesicle; F:chaperone binding; P:apoptotic DNA fragmentation; F:copper ion binding; P:ovarian follicle development; P:response to hydrogen peroxide; P:positive regulation of nitric-oxide synthase biosynthetic process; P:myeloid cell homeostasis; P:auditory receptor cell stereocilium organization; C:protein complex; C:cytosol; P:retina homeostasis; P:regulation of mitochondrial membra…	SignalP-noTM (SIGNALP_EUK)
GPLIN_001017500	406	protein	4	P:transport; F:binding; F:substrate-specific transmembrane transporter activity; C:membrane	SignalP-TM (SIGNALP_EUK); TMhelix (TMHMM); TMhelix (TMHMM); TMhelix (TMHMM); TMhelix (TMHMM); TMhelix (TMHMM); TMhelix (TMHMM); TMhelix (TMHMM); TMhelix (TMHMM); TMhelix (TMHMM); TMhelix (TMHMM)
GPLIN_000191100	76				SignalP-noTM (SIGNALP_EUK)
GPLIN_000902100	221				no IPS match
GPLIN_000529500	160				SignalP-TM (SIGNALP_GRAM_POSITIVE)
GPLIN_000548000	398	protein cyp-33e1	1	F:metal ion binding	TMhelix (TMHMM)
Gpa-EST-01-02____B05_023	51				no IPS match
GPLIN_000869700	104				SignalP-TM (SIGNALP_GRAM_POSITIVE); SignalP-noTM (SIGNALP_EUK); SignalP-TM (SIGNALP_GRAM_NEGATIVE)
Gpa_EST_P1_17-03M13F_F02_F02_003	576				no IPS match
GPLIN_000024700	148				TMhelix (TMHMM)
GPLIN_000747800	103	collagen alpha-1 chain-like	7	P:embryo development ending in birth or egg hatching; P:nematode larval development; C:collagen type IV; P:positive regulation of multicellular organism growth; P:reproduction; P:inductive cell migration; F:extracellular matrix structural constituent conferring tensile strength	SignalP-noTM (SIGNALP_EUK)
Gpa_Est_04_02_E3_E03_012	248				no IPS match
GPLIN_000546400	431				no IPS match
GPLIN_000818700	83				SignalP-noTM (SIGNALP_EUK); TMhelix (TMHMM)
GPLIN_000196000	180				SignalP-TM (SIGNALP_GRAM_POSITIVE); SignalP-noTM (SIGNALP_EUK)
GPLIN_001500700	60				SignalP-noTM (SIGNALP_EUK)
Gpa_EST_P1_15-02M13F_A11_A11_048	557				no IPS match
GPLIN_000536100	96				no IPS match
GPLIN_000696800	267				SignalP-noTM (SIGNALP_GRAM_NEGATIVE); SignalP-TM (SIGNALP_GRAM_POSITIVE); SignalP-noTM (SIGNALP_EUK)
J2contig221	356				TMhelix (TMHMM)
Contig732	535				no IPS match
GPLIN_000750500	119				no IPS match
GPLIN_000437400	265				SignalP-TM (SIGNALP_GRAM_POSITIVE); SignalP-noTM (SIGNALP_EUK)
GPLIN_001020300	182				TMhelix (TMHMM)
GPLIN_000778700	297	nematode cuticle collagen n-terminal domain containing protein	3	F:structural constituent of cuticle; C:collagen; C:integral to membrane	TMhelix (TMHMM)
Gpa_EST_07_2___D02_005	297				no IPS match
GPLIN_000956200	135				no IPS match
GPLIN_000560800	436				SignalP-noTM (SIGNALP_EUK)
GPLIN_000477100	187				TMhelix (TMHMM); TMhelix (TMHMM); TMhelix (TMHMM); TMhelix (TMHMM)
Contig197	776	protein lbp-4	1	F:binding	TMhelix (TMHMM)
GPLIN_001525500	207				no IPS match
Gpa_EST_P1_15-04M13F_B06_B06_023	669				no IPS match
GPLIN_000357200	148				TMhelix (TMHMM); TMhelix (TMHMM)
GPLIN_000896100	388				TMhelix (TMHMM)
GPLIN_000026000	109				SignalP-noTM (SIGNALP_EUK)
rc_Gpa_EST_06_2___G05_018	420				TMhelix (TMHMM)
GPLIN_000619600	100				no IPS match
J2contig177	541				TMhelix (TMHMM)
GPLIN_000806900	379	cuticular collagen	3	P:body morphogenesis; P:positive regulation of growth rate; P:locomotion	no IPS match
GPLIN_000695100	70				no IPS match
GPLIN_000281300	333				SignalP-noTM (SIGNALP_EUK)
GPLIN_001289200	190				TMhelix (TMHMM); TMhelix (TMHMM); TMhelix (TMHMM); TMhelix (TMHMM); TMhelix (TMHMM); TMhelix (TMHMM)
GPLIN_000141100	195				SignalP-noTM (SIGNALP_GRAM_NEGATIVE); SignalP-TM (SIGNALP_GRAM_POSITIVE); SignalP-noTM (SIGNALP_EUK); TMhelix (TMHMM)
GPLIN_000156100	84				no IPS match
GPLIN_001489900	154				no IPS match
J2contig359	486	protein cyp-33c7	2	F:oxidoreductase activity; F:iron ion binding	no IPS match
GPLIN_000616400	475				TMhelix (TMHMM)
GPLIN_001285600	129	hydroxyacyl-coenzyme a mitochondrial	9	C:mitochondrial inner membrane; P:negative regulation of insulin secretion; P:response to activity; F:NAD+ binding; F:3-hydroxyacyl-CoA dehydrogenase activity; P:fatty acid beta-oxidation; P:response to insulin stimulus; C:mitochondrial matrix; P:response to drug	no IPS match
GPLIN_001041200	172				SignalP-noTM (SIGNALP_EUK); TMhelix (TMHMM)
GPLIN_000536000	132				no IPS match
GPLIN_000983600	71				no IPS match
GPLIN_000906800	127				no IPS match
GPLIN_000673000	434	pectate lyase 1	2	C:extracellular region; F:pectate lyase activity	SignalP-noTM (SIGNALP_EUK)
GPLIN_000306500	126				SignalP-noTM (SIGNALP_EUK)
rc_Gpa_EST_06_3___E02_004	492				no IPS match
GPLIN_000939400	321	nematode cuticle collagen n-terminal domain containing protein	3	P:body morphogenesis; P:positive regulation of growth rate; P:locomotion	TMhelix (TMHMM)
GPLIN_000602000	435	protein lgc-51	2	P:transport; C:membrane	TMhelix (TMHMM); TMhelix (TMHMM); TMhelix (TMHMM); TMhelix (TMHMM)
GPLIN_000776700	241				SignalP-TM (SIGNALP_GRAM_POSITIVE); SignalP-noTM (SIGNALP_EUK); SignalP-noTM (SIGNALP_GRAM_NEGATIVE)
GPLIN_000954200	143	cre-ttr-6 protein	1	P:determination of adult lifespan	no IPS match
GPLIN_001178500	456				no IPS match
GPLIN_001272900	274				SignalP-noTM (SIGNALP_EUK); TMhelix (TMHMM)
Gpa-EST-P1-12-04___E09_036	178				no IPS match
GPLIN_000191900	92				SignalP-noTM (SIGNALP_EUK); TMhelix (TMHMM)
GPLIN_000783800	600				TMhelix (TMHMM); TMhelix (TMHMM); TMhelix (TMHMM); TMhelix (TMHMM); TMhelix (TMHMM); TMhelix (TMHMM); TMhelix (TMHMM); TMhelix (TMHMM); TMhelix (TMHMM); TMhelix (TMHMM); TMhelix (TMHMM)
gi|7143547|gb|AW505670.1|AW505670	486				SignalP-TM (SIGNALP_GRAM_POSITIVE); SignalP-noTM (SIGNALP_EUK); TMhelix (TMHMM)
GPLIN_001538300	72				no IPS match
GPLIN_001351400	97				SignalP-noTM (SIGNALP_EUK); SignalP-noTM (SIGNALP_GRAM_NEGATIVE); SignalP-TM (SIGNALP_GRAM_POSITIVE); TMhelix (TMHMM); TMhelix (TMHMM)
GPLIN_000485100	197				no IPS match
GPLIN_000606200	402	sodium-coupled monocarboxylate transporter 1-like	2	P:transport; P:striated muscle myosin thick filament assembly	TMhelix (TMHMM); TMhelix (TMHMM); TMhelix (TMHMM); TMhelix (TMHMM); TMhelix (TMHMM); TMhelix (TMHMM); TMhelix (TMHMM)
GPLIN_000319200	1058				TMhelix (TMHMM); TMhelix (TMHMM); TMhelix (TMHMM); TMhelix (TMHMM); TMhelix (TMHMM)
GPLIN_000264000	383	protein cut-6	5	P:cellular process; F:binding; C:membrane part; P:multicellular organismal development; P:cellular component organization	no IPS match
GPLIN_001576000	89				no IPS match
Gpa_EST_03_2___A07_032	305				no IPS match
GPLIN_000457200	106				SignalP-noTM (SIGNALP_EUK); TMhelix (TMHMM)
GPLIN_000852300	169				no IPS match
GPLIN_000316200	71				SignalP-noTM (SIGNALP_EUK); SignalP-noTM (SIGNALP_GRAM_NEGATIVE); SignalP-TM (SIGNALP_GRAM_POSITIVE); TMhelix (TMHMM); TMhelix (TMHMM)
GPLIN_000573900	129				SignalP-TM (SIGNALP_GRAM_POSITIVE); SignalP-TM (SIGNALP_GRAM_NEGATIVE); SignalP-noTM (SIGNALP_EUK); TMhelix (TMHMM)
GPLIN_001564700	162				no IPS match
GPLIN_001303600	188	protein cbg00625	4	P:positive regulation of embryonic development; P:embryo development ending in birth or egg hatching; P:positive regulation of growth rate; P:nematode larval development	TMhelix (TMHMM)
GPLIN_000050900	1282	n-acetylated-alpha-linked acidic dipeptidase 2	2	F:metallopeptidase activity; F:carboxypeptidase activity	TMhelix (TMHMM)
GPLIN_000293100	86				no IPS match
GPLIN_001195500	71				SignalP-TM (SIGNALP_EUK); TMhelix (TMHMM)
GPLIN_000527000	517	protein cyp-13a11	2	P:embryo development ending in birth or egg hatching; P:positive regulation of locomotion	TMhelix (TMHMM); TMhelix (TMHMM)
GPLIN_000314200	614				SignalP-TM (SIGNALP_GRAM_POSITIVE); SignalP-noTM (SIGNALP_EUK); TMhelix (TMHMM)
GPLIN_000985500	548	protein nas- isoform a	1	P:positive regulation of growth rate	no IPS match
GPLIN_000185200	756				SignalP-noTM (SIGNALP_EUK); TMhelix (TMHMM)
GPLIN_001157100	220				no IPS match
GPLIN_000383900	269				no IPS match
GPLIN_001516400	69				no IPS match
GPLIN_000913400	114				SignalP-noTM (SIGNALP_EUK); TMhelix (TMHMM)
GPLIN_001153200	844				SignalP-noTM (SIGNALP_EUK)
GPLIN_000585900	114				no IPS match
GPLIN_000813200	125				no IPS match
GPLIN_000708700	166				no IPS match
GPLIN_001114200	149				SignalP-noTM (SIGNALP_EUK)
rc_Gpa_EST_P1_11_04_B08_B08_031	234				no IPS match
GPLIN_000118900	115				no IPS match
GPLIN_001519800	159				no IPS match
Contig76	547				SignalP-TM (SIGNALP_GRAM_POSITIVE); SignalP-noTM (SIGNALP_GRAM_NEGATIVE); SignalP-noTM (SIGNALP_EUK)
GPLIN_001144300	792	amiloride-sensitive sodium channel family protein	1	P:transport	TMhelix (TMHMM); TMhelix (TMHMM)
GPLIN_000402500	463				SignalP-noTM (SIGNALP_GRAM_NEGATIVE); SignalP-TM (SIGNALP_GRAM_POSITIVE); SignalP-noTM (SIGNALP_EUK)
GPLIN_000425700	115				no IPS match
GPLIN_001330200	251				no IPS match
Gpa_EST_P1_11_03_F10_F10_035	580				no IPS match
GPLIN_001145100	128				SignalP-noTM (SIGNALP_EUK); SignalP-TM (SIGNALP_GRAM_POSITIVE); TMhelix (TMHMM)
J2contig374	458				TMhelix (TMHMM)
GPLIN_000953200	362	cytosolic 10-formyltetrahydrofolate dehydrogenase	3	F:oxidoreductase activity; P:one-carbon metabolic process; F:transferase activity, transferring one-carbon groups	no IPS match
GPLIN_001153300	495				SignalP-noTM (SIGNALP_EUK); SignalP-noTM (SIGNALP_GRAM_NEGATIVE)
GPLIN_000828900	158				no IPS match
Contig140	581				SignalP-noTM (SIGNALP_EUK); SignalP-TM (SIGNALP_GRAM_POSITIVE); TMhelix (TMHMM)
GPLIN_000060100	172				SignalP-noTM (SIGNALP_EUK); TMhelix (TMHMM); TMhelix (TMHMM)
GPLIN_001223100	76				no IPS match
GPLIN_000840100	108				no IPS match
Gpa_EST_P1_11_02_C02_C02_006	151				no IPS match
GPLIN_001045200	89				no IPS match
GPLIN_000293500	92				SignalP-TM (SIGNALP_GRAM_POSITIVE); SignalP-noTM (SIGNALP_EUK); TMhelix (TMHMM)
GPLIN_001138500	305				SignalP-noTM (SIGNALP_EUK); SignalP-TM (SIGNALP_GRAM_POSITIVE); SignalP-noTM (SIGNALP_GRAM_NEGATIVE)
GPLIN_001445000	105				no IPS match
GPLIN_001516600	180	cation efflux family protein	2	C:membrane; P:transport	TMhelix (TMHMM); TMhelix (TMHMM); TMhelix (TMHMM)
Contig192	431				no IPS match
GPLIN_001253000	220	two pore potassium channel protein sup-9	5	C:integral to plasma membrane; P:regulation of muscle contraction; P:potassium ion transport; C:striated muscle dense body; F:ion channel activity	TMhelix (TMHMM); TMhelix (TMHMM); TMhelix (TMHMM); TMhelix (TMHMM)
Gpa_EST_13_01_M13F___F01_003	294				no IPS match
GPLIN_000182700	193				TMhelix (TMHMM)
GPLIN_000813100	162	cre-hsp- protein	13	P:negative regulation of intracellular transport; F:heat shock protein binding; P:protein folding; P:protein homooligomerization; P:reproduction; P:response to heat; ; P:cellular response to magnetism; F:unfolded protein binding; F:protein homodimerization activity; C:cytoplasm; P:muscle contraction; C:nucleus	TMhelix (TMHMM)
GPLIN_001327300	226	protein twk-20	3	C:membrane; F:ion channel activity; P:potassium ion transport	TMhelix (TMHMM)
GPLIN_001020200	134				SignalP-noTM (SIGNALP_EUK); SignalP-TM (SIGNALP_GRAM_POSITIVE); SignalP-noTM (SIGNALP_GRAM_NEGATIVE)
GPLIN_001185000	249				SignalP-noTM (SIGNALP_EUK); SignalP-noTM (SIGNALP_GRAM_NEGATIVE); SignalP-TM (SIGNALP_GRAM_POSITIVE)
GPLIN_001449900	75				no IPS match
GPLIN_000120300	118				no IPS match
GPLIN_000235500	72				no IPS match
GPLIN_000273400	1525				SignalP-TM (SIGNALP_GRAM_POSITIVE)
GPLIN_000637900	137				no IPS match
GPLIN_000708600	199				no IPS match
Gpa_EST_P1_17-01M13F_A03_A03_016	619				SignalP-noTM (SIGNALP_EUK)
GPLIN_000652500	280	synthetic ubiquitin	35	P:viral process; P:endosomal transport; P:negative regulation of ubiquitin-protein ligase activity involved in mitotic cell cycle; P:MyD88-independent toll-like receptor signaling pathway; P:positive regulation of I-kappaB kinase/NF-kappaB cascade; P:DNA repair; P:toll-like receptor 3 signaling pathway; P:M/G1 transition of mitotic cell cycle; P:toll-like receptor 4 signaling pathway; P:Toll sign…	SignalP-TM (SIGNALP_GRAM_POSITIVE); SignalP-noTM (SIGNALP_EUK); SignalP-noTM (SIGNALP_GRAM_NEGATIVE)
GPLIN_000469300	1198				no IPS match
GPLIN_000871500	855	protein srt-30	1	P:lipid storage	TMhelix (TMHMM); TMhelix (TMHMM); TMhelix (TMHMM); TMhelix (TMHMM); TMhelix (TMHMM); TMhelix (TMHMM); TMhelix (TMHMM)
gi|54549114|gb|CV579030.1|CV579030	281				no IPS match
GPLIN_001547400	27				no IPS match
Gpa_EST_P1_14-03M13F_E05_E05_020	598				no IPS match
GPLIN_001364700	567	sodium nucleoside cotransporter 2	1	C:membrane	TMhelix (TMHMM); TMhelix (TMHMM); TMhelix (TMHMM); TMhelix (TMHMM); TMhelix (TMHMM); TMhelix (TMHMM); TMhelix (TMHMM); TMhelix (TMHMM); TMhelix (TMHMM); TMhelix (TMHMM); TMhelix (TMHMM)
GPLIN_001619700	70				SignalP-noTM (SIGNALP_EUK); TMhelix (TMHMM)
Gpa_EST_P1_14-01M13F_H07_H07_025	314				no IPS match
GPLIN_001442500	130				no IPS match
J2contig124	166				TMhelix (TMHMM)
GPLIN_000359000	116				no IPS match
GPLIN_001408400	584				no IPS match
GPLIN_000700000	162				SignalP-TM (SIGNALP_GRAM_POSITIVE); TMhelix (TMHMM)
GPLIN_000839000	514	protein isoform a	3	P:lipid storage; C:membrane; P:locomotion	TMhelix (TMHMM); TMhelix (TMHMM); TMhelix (TMHMM); TMhelix (TMHMM); TMhelix (TMHMM); TMhelix (TMHMM); TMhelix (TMHMM); TMhelix (TMHMM); TMhelix (TMHMM); TMhelix (TMHMM)
GPLIN_000177800	223				TMhelix (TMHMM)
GPLIN_000793000	99				no IPS match
Gpa_EST_07_4___C06_022	561				no IPS match
Gpa_EST_03_1___C05_022	492				no IPS match
GPLIN_001029400	268				no IPS match
J2contig108	637				no IPS match
GPLIN_000968500	109				SignalP-noTM (SIGNALP_EUK)
GPLIN_000865800	463	briggsae cbr-glr-8 protein	1	C:cell part	TMhelix (TMHMM); TMhelix (TMHMM); TMhelix (TMHMM)
GPLIN_001219400	165				no IPS match
GPLIN_000998900	365				TMhelix (TMHMM)
GPLIN_000696400	459				SignalP-TM (SIGNALP_GRAM_POSITIVE)
GPLIN_001451300	649				SignalP-noTM (SIGNALP_EUK); SignalP-noTM (SIGNALP_GRAM_NEGATIVE); SignalP-TM (SIGNALP_GRAM_POSITIVE)
GPLIN_001089800	624				no IPS match
GPLIN_000312500	304				no IPS match
GPLIN_001202900	210				SignalP-noTM (SIGNALP_EUK); SignalP-noTM (SIGNALP_GRAM_NEGATIVE); SignalP-TM (SIGNALP_GRAM_POSITIVE)
Gpa_EST_06_4___E07_028	612				no IPS match
GPLIN_000659700	307				no IPS match
J2contig138	913				no IPS match
GPLIN_000210100	123				no IPS match
GPLIN_000054400	101				TMhelix (TMHMM)
GPLIN_001432400	2060				no IPS match
GPLIN_000532900	204	mitochondrial hydroxyacyl-coenzyme a dehydrogenase	9	P:fatty acid beta-oxidation; F:3-hydroxyacyl-CoA dehydrogenase activity; P:response to insulin stimulus; C:mitochondrial matrix; P:response to activity; C:mitochondrial inner membrane; P:negative regulation of insulin secretion; F:coenzyme binding; P:response to drug	no IPS match
GPLIN_001232100	162				no IPS match
GPLIN_000096000	631	histidine acid phosphatase family protein	1	P:multicellular organismal development	TMhelix (TMHMM); TMhelix (TMHMM); TMhelix (TMHMM); TMhelix (TMHMM); TMhelix (TMHMM)
GPLIN_000575300	275	protein twk-47	4	P:reproduction; P:potassium ion transport; C:membrane; F:ion channel activity	TMhelix (TMHMM); TMhelix (TMHMM); TMhelix (TMHMM)
Gpa_EST_06_3___C02_006	528				no IPS match
GPLIN_000863900	117				SignalP-TM (SIGNALP_GRAM_POSITIVE); SignalP-noTM (SIGNALP_EUK); SignalP-noTM (SIGNALP_GRAM_NEGATIVE); TMhelix (TMHMM)
GPLIN_001511800	85				no IPS match
GPLIN_000158600	140				SignalP-noTM (SIGNALP_EUK)
GPLIN_000100500	66				SignalP-noTM (SIGNALP_EUK); SignalP-TM (SIGNALP_GRAM_POSITIVE)
GPLIN_001625900	81				SignalP-noTM (SIGNALP_EUK); SignalP-TM (SIGNALP_GRAM_POSITIVE)
GPLIN_000452200	354				no IPS match
GPLIN_000957400	860	patched family protein	3	P:anatomical structure development; P:multicellular organismal development; P:transport	TMhelix (TMHMM); TMhelix (TMHMM); TMhelix (TMHMM); TMhelix (TMHMM); TMhelix (TMHMM); TMhelix (TMHMM); TMhelix (TMHMM); TMhelix (TMHMM); TMhelix (TMHMM)
GPLIN_000865700	418				TMhelix (TMHMM)
GPLIN_000045400	106				TMhelix (TMHMM)
GPLIN_000343400	258				SignalP-noTM (SIGNALP_EUK)
GPLIN_001382700	187				no IPS match
GPLIN_000470000	79	protein sams- isoform a	16	P:positive regulation of growth rate; P:determination of adult lifespan; F:methionine adenosyltransferase activity; P:negative regulation of vulval development; P:hermaphrodite genitalia development; P:secretion by cell; P:one-carbon metabolic process; F:ATP binding; P:lipid storage; F:magnesium ion binding; P:positive regulation of locomotion; P:morphogenesis of an epithelium; C:cytoplasm; P:neg…	no IPS match
GPLIN_001010000	149	nucleoside diphosphate kinase	6	F:nucleoside diphosphate kinase activity; P:UTP biosynthetic process; F:ATP binding; P:GTP biosynthetic process; P:CTP biosynthetic process; C:nucleus	no IPS match
GPLIN_000928900	244	protein aexr-1	2	P:G-protein coupled receptor signaling pathway; C:integral to membrane	TMhelix (TMHMM); TMhelix (TMHMM)
GPLIN_000362100	302	cre-ugt-49 protein	1	F:transferase activity	SignalP-TM (SIGNALP_EUK); TMhelix (TMHMM); TMhelix (TMHMM)
GPLIN_000976000	379				no IPS match
GPLIN_000889400	1001	nitrate reductase	2	P:transport; P:cellular process	TMhelix (TMHMM); TMhelix (TMHMM); TMhelix (TMHMM); TMhelix (TMHMM); TMhelix (TMHMM); TMhelix (TMHMM); TMhelix (TMHMM); TMhelix (TMHMM)
gi|54545805	418				no IPS match
Gpa_EST_13_03_M13F___A11_048	342				no IPS match
GPLIN_001046700	649				SignalP-noTM (SIGNALP_EUK)
GPLIN_000468800	866				no IPS match
GPLIN_000698600	149				no IPS match
Contig709	924	protein sams- isoform a	17	P:positive regulation of growth rate; P:determination of adult lifespan; C:integral to membrane; F:methionine adenosyltransferase activity; P:negative regulation of vulval development; P:hermaphrodite genitalia development; P:secretion by cell; P:one-carbon metabolic process; F:ATP binding; P:lipid storage; F:magnesium ion binding; P:positive regulation of locomotion; P:morphogenesis of an epithe…	no IPS match
GPLIN_000074500	458	protein nmur- isoform b	2	F:G-protein coupled receptor activity; P:signal transduction	TMhelix (TMHMM); TMhelix (TMHMM); TMhelix (TMHMM); TMhelix (TMHMM); TMhelix (TMHMM); TMhelix (TMHMM)
GPLIN_001109600	426	protein isoform a	1	F:protein binding	TMhelix (TMHMM); TMhelix (TMHMM); TMhelix (TMHMM); TMhelix (TMHMM); TMhelix (TMHMM); TMhelix (TMHMM); TMhelix (TMHMM); TMhelix (TMHMM); TMhelix (TMHMM)
GPLIN_001181900	88				no IPS match
GPLIN_000183900	529				no IPS match
GPLIN_001366900	246				TMhelix (TMHMM)
GPLIN_000667900	87				TMhelix (TMHMM)
GPLIN_000884400	119	e3 ubiquitin ligase complex scf subunit sconc	5	P:sex differentiation; P:regulation of biological process; P:meiosis; P:growth; P:organ development	no IPS match
GPLIN_001114900	80				SignalP-noTM (SIGNALP_EUK)
GPLIN_000303500	698	prolyl 4-hydroxylase	8	P:embryo development; P:body morphogenesis; F:binding; P:positive regulation of multicellular organism growth; P:collagen and cuticulin-based cuticle development; F:oxidoreductase activity, acting on paired donors, with incorporation or reduction of molecular oxygen; P:locomotion; C:endoplasmic reticulum	no IPS match
GPLIN_000797800	680	cholinesterase precursor	6	P:cellular process; P:response to stimulus; F:carboxylic ester hydrolase activity; P:metabolic process; C:cell part; P:neurological system process	TMhelix (TMHMM)
GPLIN_001130600	116				no IPS match
gi|54546702|gb|CV577846.1|CV577846	359				SignalP-TM (SIGNALP_EUK); TMhelix (TMHMM)
Gpa-EST-01-04____B11_047	259				no IPS match
gi|54548679|gb|CV578818.1|CV578818	573				no IPS match
