# Supplementary material for: Gene expression changes in diapause or quiescent potato cyst nematode, Globodera pallida, eggs after hydration or exposure to tomato root diffusate
Source: PeerJ. 2016 Feb 4;4:e1654. doi: 10.7717/peerj.1654 (PMC4748719; doi:10.7717/peerj.1654)
Supplement: Table S11 [file peerj-04-1654-s011.txt]

Seq. Name	Seq. Length	Seq. Description	#GOs	GOs	InterProScan
rc_gi|7143511|gb|AW505634.1|AW505634	525				no IPS match
GPLIN_000903100	200				no IPS match
gi|54548694|gb|CV578825.1|CV578825	529				no IPS match
