# Supplementary material for: Gene expression changes in diapause or quiescent potato cyst nematode, Globodera pallida, eggs after hydration or exposure to tomato root diffusate
Source: PeerJ. 2016 Feb 4;4:e1654. doi: 10.7717/peerj.1654 (PMC4748719; doi:10.7717/peerj.1654)
Supplement: Table S12 [file peerj-04-1654-s012.txt]

Seq. Name	Seq. Length	Seq. Description	#GOs	GOs	InterProScan
Gpa_EST_13_03_M13F___B01_007	389				no IPS match
GPLIN_000667000	216				no IPS match
GPLIN_000452200	354				no IPS match
GPLIN_000074100	285	fatty acid elongation protein 3	2	P:positive regulation of growth rate; P:unsaturated fatty acid biosynthetic process	TMhelix (TMHMM); TMhelix (TMHMM); TMhelix (TMHMM); TMhelix (TMHMM); TMhelix (TMHMM)
GPLIN_000340000	531	dimethylaniline monooxygenase	1	F:oxidoreductase activity	no IPS match
GPLIN_001129000	310				no IPS match
Gpa_EST_P1_15-01M13F_F03_F03_011	166				no IPS match
GPLIN_001432400	2060				no IPS match
GPLIN_000184700	180				no IPS match
GPLIN_000409100	472	aspartic protease	2	P:cell death; F:protein binding	SignalP-noTM (SIGNALP_EUK)
Gpa_EST_P1_16_02-M13F_G10_G10_034	391				no IPS match
GPLIN_000751500	342	acyl- desaturase	11	F:stearoyl-CoA 9-desaturase activity; P:positive regulation of growth rate; P:determination of adult lifespan; P:reproduction; C:microsome; P:cold acclimation; P:long-chain fatty acid biosynthetic process; P:locomotion; P:receptor-mediated endocytosis; P:embryo development ending in birth or egg hatching; C:endoplasmic reticulum membrane	TMhelix (TMHMM); TMhelix (TMHMM); TMhelix (TMHMM); TMhelix (TMHMM)
Gpa_EST_P1_02_01_B6_B06_023	78				no IPS match
J2contig124	166				TMhelix (TMHMM)
gi|54548694|gb|CV578825.1|CV578825	529				no IPS match
GPLIN_000046100	198	ornithine decarboxylase	2	P:eye photoreceptor cell development; F:lyase activity	no IPS match
GPLIN_000096000	631	histidine acid phosphatase family protein	1	P:multicellular organismal development	TMhelix (TMHMM); TMhelix (TMHMM); TMhelix (TMHMM); TMhelix (TMHMM); TMhelix (TMHMM)
GPLIN_001641700	69				no IPS match
GPLIN_000832100	734	protein nhx- isoform b	2	P:ion transport; F:antiporter activity	TMhelix (TMHMM); TMhelix (TMHMM)
GPLIN_001116400	244				no IPS match
GPLIN_000878500	639				TMhelix (TMHMM); TMhelix (TMHMM); TMhelix (TMHMM); TMhelix (TMHMM); TMhelix (TMHMM); TMhelix (TMHMM); TMhelix (TMHMM)
GPLIN_000968400	651				TMhelix (TMHMM); TMhelix (TMHMM); TMhelix (TMHMM); TMhelix (TMHMM); TMhelix (TMHMM); TMhelix (TMHMM); TMhelix (TMHMM); TMhelix (TMHMM); TMhelix (TMHMM); TMhelix (TMHMM); TMhelix (TMHMM); TMhelix (TMHMM); TMhelix (TMHMM)
GPLIN_000903100	200				no IPS match
GPLIN_001391700	99				no IPS match
GPLIN_000473400	759	cre-mlt-7 protein	8	P:lipid metabolic process; P:nematode larval development; P:cuticle development involved in collagen and cuticulin-based cuticle molting cycle; P:peptide cross-linking; P:locomotion; F:peroxidase activity; P:growth; P:post-embryonic body morphogenesis	TMhelix (TMHMM)
GPLIN_001298600	427	protein daple	9	P:regulation of cell proliferation; P:regulation of DNA replication; P:regulation of neuron projection development; P:TOR signaling cascade; F:microtubule binding; P:activation of protein kinase B activity; F:protein kinase B binding; C:intracellular organelle; C:cytoplasmic part	no IPS match
GPLIN_000113600	452	protein isoform a	2	P:lipid storage; P:locomotion	TMhelix (TMHMM); TMhelix (TMHMM); TMhelix (TMHMM); TMhelix (TMHMM); TMhelix (TMHMM); TMhelix (TMHMM); TMhelix (TMHMM)
GPLIN_000683700	433	ornithine decarboxylase	1	F:lyase activity	no IPS match
GPLIN_000808500	251	phosphoglycolate pyridoxal phosphate phosphatase family protein	2	P:dephosphorylation; F:phosphatase activity	no IPS match
GPLIN_001167800	86				no IPS match
GPLIN_000191700	1199				no IPS match
GPLIN_000595000	311	protein nhx- isoform a	5	F:sodium:hydrogen antiporter activity; P:transmembrane transport; P:regulation of pH; C:integral to membrane; P:sodium ion transport	TMhelix (TMHMM); TMhelix (TMHMM); TMhelix (TMHMM); TMhelix (TMHMM); TMhelix (TMHMM); TMhelix (TMHMM)
Contig558	384				no IPS match
GPLIN_000798000	440	major facilitator superfamily domain-containing protein 8	2	C:cell part; P:determination of adult lifespan	TMhelix (TMHMM); TMhelix (TMHMM); TMhelix (TMHMM); TMhelix (TMHMM); TMhelix (TMHMM); TMhelix (TMHMM); TMhelix (TMHMM); TMhelix (TMHMM); TMhelix (TMHMM); TMhelix (TMHMM)
GPLIN_001427800	194	cre-glna-2 protein	2	P:glutamine metabolic process; F:glutaminase activity	no IPS match
GPLIN_001105900	560	solute carrier family 13 member 5	5	F:high affinity sodium:dicarboxylate symporter activity; P:succinate transmembrane transport; F:low affinity sodium:dicarboxylate symporter activity; P:determination of adult lifespan; F:succinate transmembrane transporter activity	TMhelix (TMHMM); TMhelix (TMHMM); TMhelix (TMHMM); TMhelix (TMHMM); TMhelix (TMHMM); TMhelix (TMHMM); TMhelix (TMHMM); TMhelix (TMHMM); TMhelix (TMHMM); TMhelix (TMHMM)
GPLIN_000945800	279				TMhelix (TMHMM); TMhelix (TMHMM); TMhelix (TMHMM); TMhelix (TMHMM); TMhelix (TMHMM); TMhelix (TMHMM)
gi|54545951|gb|CV577481.1|CV577481	738				no IPS match
GPLIN_001616700	28				no IPS match
rc_Gpa_EST_P1_14-04M13F_C07_C07_030	554				no IPS match
GPLIN_000168800	364				TMhelix (TMHMM); TMhelix (TMHMM); TMhelix (TMHMM); TMhelix (TMHMM); TMhelix (TMHMM); TMhelix (TMHMM); TMhelix (TMHMM)
GPLIN_000478600	126				TMhelix (TMHMM); TMhelix (TMHMM)
GPLIN_000278200	457	solute carrier family 13 member 2	4	F:dicarboxylic acid transmembrane transporter activity; P:transport; C:membrane; F:symporter activity	TMhelix (TMHMM); TMhelix (TMHMM); TMhelix (TMHMM); TMhelix (TMHMM); TMhelix (TMHMM); TMhelix (TMHMM)
GPLIN_000547900	810	patched family protein	1	P:multicellular organismal process	TMhelix (TMHMM); TMhelix (TMHMM); TMhelix (TMHMM); TMhelix (TMHMM); TMhelix (TMHMM); TMhelix (TMHMM); TMhelix (TMHMM); TMhelix (TMHMM); TMhelix (TMHMM)
GPLIN_001255400	127	heat shock protein hsp70- partial	8	F:nucleotide binding; C:intracellular membrane-bounded organelle; C:cell surface; F:unfolded protein binding; P:male meiosis; P:developmental process; P:response to unfolded protein; P:multicellular organismal process	no IPS match
GPLIN_001554300	244	protein nac- isoform a	8	F:high affinity sodium:dicarboxylate symporter activity; P:succinate transmembrane transport; P:determination of adult lifespan; C:integral to membrane; F:succinate transmembrane transporter activity; F:citrate transmembrane transporter activity; P:citrate transport; P:sodium ion transport	TMhelix (TMHMM); TMhelix (TMHMM)
GPLIN_001456300	141				no IPS match
GPLIN_000467600	243	sodium:neurotransmitter symporter family protein	3	P:transport; C:integral to membrane; F:symporter activity	TMhelix (TMHMM)
gi|54547845|gb|CV578410.1|CV578410	624	heat shock protein 70	15	P:embryo development ending in birth or egg hatching; P:body morphogenesis; P:nematode larval development; P:cell morphogenesis; F:protein binding; P:retrograde transport, endosome to Golgi; F:ATP binding; P:reproduction; P:determination of adult lifespan; P:locomotion; P:growth; P:receptor-mediated endocytosis; C:nucleus; C:cytosol; P:response to heat	no IPS match
GPLIN_001353500	633	ccdc88a protein	18	P:cellular macromolecule metabolic process; P:regulation of primary metabolic process; P:lamellipodium assembly; C:lamellipodium; P:cellular membrane organization; F:phosphatidylinositol binding; P:regulation of cellular metabolic process; C:Golgi apparatus; C:cytosol; F:actin binding; P:regulation of actin cytoskeleton organization; C:cytoplasmic vesicle; F:protein kinase B binding; F:protein ho…	no IPS match
GPLIN_000985900	256				SignalP-TM (SIGNALP_GRAM_POSITIVE); SignalP-noTM (SIGNALP_EUK); TMhelix (TMHMM)
GPLIN_000972400	332	annexin a7	6	P:embryo development ending in birth or egg hatching; F:phosphatidylserine binding; F:heparan sulfate proteoglycan binding; F:heparin binding; F:1-phosphatidylinositol binding; F:phosphatidylethanolamine binding	no IPS match
GPLIN_001480600	236	cre-cpl-1 protein	8	C:yolk granule; P:embryo development ending in birth or egg hatching; C:vesicle lumen; F:protein binding; P:positive regulation of growth rate; P:locomotion; F:cysteine-type endopeptidase activity; P:proteolysis	no IPS match
GPLIN_001594500	182				no IPS match
rc_Gpa_EST_07_2___H05_017	403				SignalP-noTM (SIGNALP_EUK)
GPLIN_000309300	540	o-glycosyl hydrolase family 30 protein	3	F:binding; P:metabolic process; F:catalytic activity	SignalP-TM (SIGNALP_GRAM_POSITIVE); SignalP-noTM (SIGNALP_EUK)
GPLIN_001532300	113	AF468679_1chitinase [Heterodera glycines]	2	F:hydrolase activity, hydrolyzing O-glycosyl compounds; P:carbohydrate metabolic process	no IPS match
GPLIN_001586800	169				no IPS match
GPLIN_000183600	434	protein cht-2	5	F:hydrolase activity, hydrolyzing O-glycosyl compounds; P:carbohydrate metabolic process; F:binding; P:macromolecule metabolic process; P:catabolic process	no IPS match
GPLIN_000237500	192				SignalP-noTM (SIGNALP_GRAM_NEGATIVE); SignalP-noTM (SIGNALP_EUK); SignalP-TM (SIGNALP_GRAM_POSITIVE); TMhelix (TMHMM)
GPLIN_000954900	487				TMhelix (TMHMM); TMhelix (TMHMM); TMhelix (TMHMM); TMhelix (TMHMM); TMhelix (TMHMM); TMhelix (TMHMM); TMhelix (TMHMM); TMhelix (TMHMM); TMhelix (TMHMM); TMhelix (TMHMM); TMhelix (TMHMM); TMhelix (TMHMM)
GPLIN_000799000	231				TMhelix (TMHMM); TMhelix (TMHMM); TMhelix (TMHMM); TMhelix (TMHMM)
GPLIN_001389400	694	protein glna- isoform a	4	P:neurological system process; F:glutaminase activity; P:glutamine catabolic process; C:mitochondrion	no IPS match
gi|54549778	300				no IPS match
GPLIN_001106600	707	amop domain-containing protein	2	C:integral to membrane; P:cell-matrix adhesion	no IPS match
GPLIN_001367300	707	protein clh- isoform a	5	P:embryo development ending in birth or egg hatching; P:transport; P:reproduction; C:membrane; F:ion channel activity	TMhelix (TMHMM); TMhelix (TMHMM); TMhelix (TMHMM); TMhelix (TMHMM); TMhelix (TMHMM); TMhelix (TMHMM); TMhelix (TMHMM)
Gpa_EST_02_04___H08_025	571				no IPS match
J2contig256	731	guanine deaminase	3	F:zinc ion binding; P:metabolic process; F:guanine deaminase activity	no IPS match
rc_gi|7143486|gb|AW505609.1|AW505609	264	serine carboxypeptidase 1	1	F:carboxypeptidase activity	no IPS match
GPLIN_000884900	315				TMhelix (TMHMM); TMhelix (TMHMM); TMhelix (TMHMM); TMhelix (TMHMM); TMhelix (TMHMM); TMhelix (TMHMM); TMhelix (TMHMM)
GPLIN_001225100	866	sodium- and chloride-dependent neurotransmitter transporter	5	C:plasma membrane; P:transport; C:integral to membrane; F:neurotransmitter transporter activity; F:symporter activity	TMhelix (TMHMM); TMhelix (TMHMM); TMhelix (TMHMM); TMhelix (TMHMM); TMhelix (TMHMM); TMhelix (TMHMM); TMhelix (TMHMM); TMhelix (TMHMM); TMhelix (TMHMM); TMhelix (TMHMM); TMhelix (TMHMM); TMhelix (TMHMM)
GPLIN_000520700	161				TMhelix (TMHMM)
GPLIN_000857500	71				no IPS match
GPLIN_001237300	203	heat shock protein 70	15	P:embryo development ending in birth or egg hatching; P:body morphogenesis; P:nematode larval development; P:cell morphogenesis; F:protein binding; P:retrograde transport, endosome to Golgi; F:ATP binding; P:reproduction; P:determination of adult lifespan; P:locomotion; P:growth; P:receptor-mediated endocytosis; C:nucleus; C:cytosol; P:response to heat	no IPS match
GPLIN_000584500	231				no IPS match
Gpa_EST_04_1___A12_048	637				no IPS match
Gpa_EST_P1_02_01_C4_C04_014	142	cathepsin l-like cysteine proteinase	1	F:peptidase activity	no IPS match
GPLIN_000966100	749	two-component system sensor protein	7	P:phosphorelay signal transduction system; F:phosphorelay sensor kinase activity; P:peptidyl-histidine phosphorylation; P:response to stress; F:ATP binding; C:membrane; F:ion channel activity	TMhelix (TMHMM); TMhelix (TMHMM); TMhelix (TMHMM)
GPLIN_001595700	137	heat shock protein 90	6	P:protein folding; P:cell cycle; F:ATP binding; F:unfolded protein binding; P:response to stress; C:perinuclear region of cytoplasm	no IPS match
Contig103	1166	hydroxyacyl-coenzyme a mitochondrial-like	9	P:fatty acid beta-oxidation; F:3-hydroxyacyl-CoA dehydrogenase activity; P:response to insulin stimulus; C:mitochondrial matrix; P:response to activity; C:mitochondrial inner membrane; P:negative regulation of insulin secretion; P:response to drug; F:binding	no IPS match
GPLIN_000080000	526	heat shock protein 70	2	F:ATP binding; P:response to stress	no IPS match
GPLIN_000713700	80				SignalP-noTM (SIGNALP_EUK)
GPLIN_000974400	643	cre-glna-2 protein	1	F:hydrolase activity	no IPS match
rc_Gpa_EST_P1_15-03M13F_H10_H10_033	539				no IPS match
Contig598	777				no IPS match
GPLIN_000084500	188	protein cpl- isoform b	13	C:vesicle lumen; P:positive regulation of growth rate; C:lysosome; C:fusome; C:yolk granule; P:salivary gland cell autophagic cell death; P:proteolysis; F:cysteine-type endopeptidase activity; F:structural constituent of chitin-based larval cuticle; F:protein binding; P:locomotion; P:protein catabolic process; P:embryo development ending in birth or egg hatching	no IPS match
Gpa_EST_P1_15-01M13F_F12_F12_043	566				SignalP-noTM (SIGNALP_EUK)
GPLIN_001398700	138				no IPS match
GPLIN_001502700	558	heat shock protein 70	15	P:embryo development ending in birth or egg hatching; P:body morphogenesis; P:nematode larval development; P:cell morphogenesis; F:protein binding; P:retrograde transport, endosome to Golgi; F:ATP binding; P:reproduction; P:determination of adult lifespan; P:locomotion; P:growth; P:receptor-mediated endocytosis; C:nucleus; C:cytosol; P:response to heat	no IPS match
GPLIN_000141600	108				no IPS match
rc_Gpa_EST_P1_02_02_F6_F06_019	202				no IPS match
Contig491	1054	heat shock protein 70	15	P:embryo development ending in birth or egg hatching; P:body morphogenesis; P:nematode larval development; P:cell morphogenesis; F:protein binding; P:retrograde transport, endosome to Golgi; F:ATP binding; P:reproduction; P:determination of adult lifespan; P:locomotion; P:growth; P:receptor-mediated endocytosis; C:nucleus; C:cytosol; P:response to heat	no IPS match
GPLIN_001290100	66				no IPS match
GPLIN_001342500	402	protein fat- isoform a	3	F:stearoyl-CoA 9-desaturase activity; F:protein binding; P:unsaturated fatty acid biosynthetic process	TMhelix (TMHMM); TMhelix (TMHMM); TMhelix (TMHMM); TMhelix (TMHMM)
GPLIN_000890300	231	mitochondrial 10-formyltetrahydrofolate dehydrogenase	5	C:cytoplasm; F:binding; F:oxidoreductase activity; P:one-carbon metabolic process; F:transferase activity, transferring one-carbon groups	no IPS match
rc_Gpa_EST_03_3___D10_037	503				no IPS match
GPLIN_001284700	164				no IPS match
gi|54547719|gb|CV578347.1|CV578347	440				no IPS match
GPLIN_000118900	115				no IPS match
GPLIN_001433500	97				no IPS match
GPLIN_000073200	141				no IPS match
GPLIN_000127800	501	tyrosine aminotransferase	4	P:aromatic amino acid family metabolic process; F:protein binding; P:biosynthetic process; F:transaminase activity	no IPS match
GPLIN_000226800	371	sex peptide receptor	4	P:negative regulation of female receptivity, post-mating; P:regulation of post-mating oviposition; F:neuropeptide receptor activity; C:plasma membrane	TMhelix (TMHMM); TMhelix (TMHMM); TMhelix (TMHMM); TMhelix (TMHMM); TMhelix (TMHMM)
Gpa_EST_07_4___G09_034	675	nadph--cytochrome p450 reductase-like	15	P:positive regulation of growth rate; P:oxidation-reduction process; F:NADPH-hemoprotein reductase activity; P:lipid biosynthetic process; P:positive regulation of monooxygenase activity; P:nematode larval development; C:membrane part; P:locomotion; C:cell fraction; P:eggshell formation; P:cellular organofluorine metabolic process; P:embryo development ending in birth or egg hatching; F:FMN bindi…	no IPS match
GPLIN_000143200	207				no IPS match
GPLIN_000228400	193	cre-nhr-85 protein	6	F:zinc ion binding; P:regulation of transcription, DNA-dependent; F:sequence-specific DNA binding; F:ligand-activated sequence-specific DNA binding RNA polymerase II transcription factor activity; F:sequence-specific DNA binding transcription factor activity; C:nucleus	SignalP-TM (SIGNALP_GRAM_POSITIVE)
GPLIN_001514400	238				TMhelix (TMHMM); TMhelix (TMHMM); TMhelix (TMHMM); TMhelix (TMHMM)
Gpa_Est_08_01_E2_E02_004	69				no IPS match
GPLIN_000439900	1222				no IPS match
GPLIN_000887800	704	heat shock protein 90	12	P:hermaphrodite genitalia development; F:identical protein binding; P:embryo development ending in birth or egg hatching; P:protein folding; P:defense response; P:cell cycle; P:dauer larval development; F:ATP binding; P:determination of adult lifespan; F:unfolded protein binding; P:gonad development; C:perinuclear region of cytoplasm	no IPS match
GPLIN_001601000	132				no IPS match
Gpa_Est_04_01_C11_C11_046	139				no IPS match
gi|54545319|gb|CV577155.1|CV577155	354	solute carrier family 2 (facilitated glucose transporter) member 2	3	F:substrate-specific transmembrane transporter activity; C:integral to membrane; P:transmembrane transport	TMhelix (TMHMM); TMhelix (TMHMM); TMhelix (TMHMM)
Contig502	697	heat shock protein 70	18	C:cytosol; C:protein complex; F:ADP binding; C:clathrin-sculpted gamma-aminobutyric acid transport vesicle membrane; C:soluble fraction; P:regulation of cell cycle; P:post-Golgi vesicle-mediated transport; C:extracellular vesicular exosome; P:chaperone mediated protein folding requiring cofactor; F:ATPase activity, coupled; P:ATP catabolic process; C:cell surface; P:cellular membrane organization…	no IPS match
Contig552	493				no IPS match
GPLIN_000532900	204	mitochondrial hydroxyacyl-coenzyme a dehydrogenase	9	P:fatty acid beta-oxidation; F:3-hydroxyacyl-CoA dehydrogenase activity; P:response to insulin stimulus; C:mitochondrial matrix; P:response to activity; C:mitochondrial inner membrane; P:negative regulation of insulin secretion; F:coenzyme binding; P:response to drug	no IPS match
GPLIN_000547800	491	protein cyp-33c5	1	P:positive regulation of growth rate	TMhelix (TMHMM)
GPLIN_001206900	1437	n-acetylated-alpha-linked acidic dipeptidase 2	2	F:metallopeptidase activity; F:carboxypeptidase activity	TMhelix (TMHMM); TMhelix (TMHMM)
Gpa_Est_04_02_B6_B06_023	178	heat shock protein 90	1	F:binding	no IPS match
GPLIN_000879800	200				SignalP-TM (SIGNALP_GRAM_POSITIVE)
GPLIN_001533700	22				no IPS match
GPLIN_000005800	685	trehalase	3	P:embryo development ending in birth or egg hatching; P:growth; P:nematode larval development	SignalP-noTM (SIGNALP_EUK)
GPLIN_000185100	286				TMhelix (TMHMM)
GPLIN_000484700	222				no IPS match
GPLIN_000661700	80	b( +)-type amino acid transporter 1	13	P:neutral amino acid transport; F:peptide antigen binding; C:integral to membrane; F:neutral amino acid transmembrane transporter activity; P:ion transport; P:cellular amino acid metabolic process; P:amino acid transmembrane transport; P:leukocyte migration; F:L-amino acid transmembrane transporter activity; P:developmental process; P:blood coagulation; C:plasma membrane; P:L-amino acid transport	TMhelix (TMHMM); TMhelix (TMHMM)
Gpa_EST_P1_11_03_F10_F10_035	580				no IPS match
GPLIN_000899800	1108	serine threonine-protein kinase d3	11	C:soluble fraction; C:dendrite; F:binding; C:membrane fraction; C:plasma membrane; C:axon; C:cell cortex; P:peptidyl-serine phosphorylation; P:locomotion; C:neuronal cell body; F:protein serine/threonine kinase activity	SignalP-TM (SIGNALP_GRAM_POSITIVE)
GPLIN_001614700	94				no IPS match
rc_gi|17969946|gb|BM276583.1|BM276583	174				no IPS match
Contig254	1109	cuticular collagen	3	P:body morphogenesis; P:positive regulation of growth rate; P:locomotion	TMhelix (TMHMM)
GPLIN_000469300	1198				no IPS match
GPLIN_000918500	94				no IPS match
GPLIN_000616900	443	calcium activated nucleotidase 1	9	P:positive regulation of growth rate; C:intracellular membrane-bounded organelle; P:determination of adult lifespan; F:signal transducer activity; P:positive regulation of I-kappaB kinase/NF-kappaB cascade; F:protein binding; C:cytoplasmic part; F:hydrolase activity; C:membrane	TMhelix (TMHMM)
GPLIN_001592200	52				no IPS match
rc_Gpa_EST_P1_12_03_D12_D12_045	488				no IPS match
GPLIN_000252800	113				no IPS match
GPLIN_001014000	239				no IPS match
GPLIN_001285100	402	sideroflexin 3	3	F:substrate-specific transmembrane transporter activity; P:ion transport; C:mitochondrial membrane	TMhelix (TMHMM); TMhelix (TMHMM); TMhelix (TMHMM)
GPLIN_001586700	103				no IPS match
GPLIN_000120300	118				no IPS match
GPLIN_000839000	514	protein isoform a	3	P:lipid storage; C:membrane; P:locomotion	TMhelix (TMHMM); TMhelix (TMHMM); TMhelix (TMHMM); TMhelix (TMHMM); TMhelix (TMHMM); TMhelix (TMHMM); TMhelix (TMHMM); TMhelix (TMHMM); TMhelix (TMHMM); TMhelix (TMHMM)
GPLIN_001396200	121				TMhelix (TMHMM)
GPLIN_000204300	212				TMhelix (TMHMM)
GPLIN_000860200	73	cre-unc-9 protein	7	C:gap junction; P:regulation of pharyngeal pumping; P:gap junction assembly; P:oviposition; P:locomotion; P:response to chemical stimulus; C:integral to membrane	no IPS match
GPLIN_000156300	952	pas kinase	6	P:protein phosphorylation; F:protein serine/threonine kinase activity; F:identical protein binding; F:ATP binding; P:regulation of cellular process; C:Golgi apparatus	no IPS match
GPLIN_000791500	564	cre-nrx-1 protein	1	C:presynaptic active zone	no IPS match
GPLIN_000899500	286	protein isoform a	1	C:cell part	TMhelix (TMHMM); TMhelix (TMHMM); TMhelix (TMHMM); TMhelix (TMHMM); TMhelix (TMHMM); TMhelix (TMHMM)
GPLIN_000576100	484	protein npr-17	1	P:regulation of biological process	TMhelix (TMHMM); TMhelix (TMHMM); TMhelix (TMHMM); TMhelix (TMHMM); TMhelix (TMHMM)
GPLIN_000976000	379				no IPS match
GPLIN_001180400	109				TMhelix (TMHMM)
Gpa_EST_P1_17-02M13F_F04_F04_011	351				no IPS match
GPLIN_000057300	1269	sodium bicarbonate transporter-like protein 11	5	F:inorganic anion exchanger activity; P:anion transport; P:phosphoenolpyruvate-dependent sugar phosphotransferase system; F:sugar:hydrogen symporter activity; C:integral to membrane	TMhelix (TMHMM); TMhelix (TMHMM); TMhelix (TMHMM); TMhelix (TMHMM); TMhelix (TMHMM); TMhelix (TMHMM); TMhelix (TMHMM); TMhelix (TMHMM); TMhelix (TMHMM); TMhelix (TMHMM); TMhelix (TMHMM)
GPLIN_001340800	103				no IPS match
GPLIN_000144800	939	cre-ncx-7 protein	1	P:localization	TMhelix (TMHMM); TMhelix (TMHMM); TMhelix (TMHMM); TMhelix (TMHMM); TMhelix (TMHMM); TMhelix (TMHMM); TMhelix (TMHMM); TMhelix (TMHMM); TMhelix (TMHMM); TMhelix (TMHMM); TMhelix (TMHMM); TMhelix (TMHMM)
GPLIN_000573700	375	purine nucleoside phosphorylase	21	P:inosine catabolic process; P:nicotinamide riboside catabolic process; F:receptor binding; F:drug binding; P:immune response; F:phosphate ion binding; P:positive regulation of T cell proliferation; P:purine nucleobase metabolic process; C:extracellular region; P:purine nucleotide catabolic process; C:cytosol; P:response to drug; F:purine nucleobase binding; F:nucleoside binding; F:purine-nucleos…	no IPS match
GPLIN_000916000	765				no IPS match
GPLIN_001407600	243	soluble calcium-activated nucleotidase 1	5	C:intracellular membrane-bounded organelle; F:signal transducer activity; P:positive regulation of I-kappaB kinase/NF-kappaB cascade; C:cytoplasmic part; C:membrane	TMhelix (TMHMM)
GPLIN_001631000	94				TMhelix (TMHMM)
GPLIN_001345000	853	protein kinase domain containing protein	1	F:catalytic activity	TMhelix (TMHMM)
GPLIN_001424300	206	zinc finger protein	4	P:gonad development; F:nucleic acid binding; C:intracellular; F:zinc ion binding	no IPS match
GPLIN_000045900	73				no IPS match
GPLIN_000100800	510	prolyl 4-hydroxylase	8	P:embryo development; P:body morphogenesis; F:binding; F:oxidoreductase activity; P:positive regulation of multicellular organism growth; P:collagen and cuticulin-based cuticle development; P:locomotion; C:endoplasmic reticulum	SignalP-noTM (SIGNALP_EUK); TMhelix (TMHMM)
GPLIN_000669000	782	cre-nhr-3 protein	10	F:transcription regulator activity; P:steroid hormone mediated signaling pathway; F:zinc ion binding; P:response to ethanol; P:regulation of transcription, DNA-dependent; F:sequence-specific DNA binding; P:lipid storage; F:sequence-specific DNA binding transcription factor activity; F:steroid hormone receptor activity; C:nucleus	no IPS match
GPLIN_001036000	92	carboxyl-terminal pdz ligand of neuronal nitric oxide synthase	11	F:structural constituent of muscle; P:sarcomere organization; C:axon; F:nitric-oxide synthase regulator activity; C:striated muscle dense body; P:regulation of oviposition; P:locomotory behavior; P:muscle cell cellular homeostasis; F:protein binding; P:positive regulation of locomotion; C:dystrophin-associated glycoprotein complex	no IPS match
GPLIN_000379400	437	twik (kcnk-like) family of potassium alpha subunit 12	2	P:developmental process; P:transport	TMhelix (TMHMM); TMhelix (TMHMM); TMhelix (TMHMM); TMhelix (TMHMM)
GPLIN_001196500	74				SignalP-TM (SIGNALP_GRAM_POSITIVE); SignalP-noTM (SIGNALP_EUK)
GPLIN_000637900	137				no IPS match
GPLIN_000680900	173				no IPS match
GPLIN_001127700	114				no IPS match
gi|54545672|gb|CV577340.1|CV577340	786	tyrosine aminotransferase	4	P:aromatic amino acid family metabolic process; F:protein binding; P:biosynthetic process; F:transaminase activity	no IPS match
GPLIN_000652400	96				no IPS match
GPLIN_000919000	667	nadph--cytochrome p450 reductase	8	P:embryo development ending in birth or egg hatching; P:nematode larval development; F:binding; F:oxidoreductase activity; P:positive regulation of growth rate; P:eggshell formation; P:lipid biosynthetic process; P:locomotion	TMhelix (TMHMM)
GPLIN_000947200	303	mitochondrial carrier protein	4	P:embryo development ending in birth or egg hatching; P:transport; P:positive regulation of growth rate; C:membrane	TMhelix (TMHMM); TMhelix (TMHMM)
GPLIN_001376200	457	protein shn- isoform b	3	P:defecation; P:positive regulation of growth rate; P:rhythmic behavior	no IPS match
GPLIN_001408300	363	cadherin domain containing protein	14	P:apical constriction involved in gastrulation; P:cytoskeletal anchoring at plasma membrane; F:beta-catenin binding; C:cell-cell adherens junction; P:reproduction; P:dauer entry; C:catenin complex; P:body morphogenesis; P:cell adhesion; P:axonal fasciculation; P:receptor-mediated endocytosis; P:cell migration involved in gastrulation; P:embryo development ending in birth or egg hatching; P:establ…	no IPS match
Gpa_EST_03_2___C01_006	707	mitochondrial carrier triple repeat protein 1-like	1	P:embryo development ending in birth or egg hatching	TMhelix (TMHMM)
GPLIN_000963300	178				SignalP-noTM (SIGNALP_EUK); TMhelix (TMHMM)
GPLIN_001041600	87	acetylcholine regulator unc-18	15	C:cytosol; P:positive regulation of neurotransmitter secretion; C:axon; C:azurophil granule; F:syntaxin-3 binding; F:syntaxin-1 binding; P:reproduction; P:synaptic transmission, cholinergic; C:specific granule; C:tertiary granule; P:locomotion; C:apical plasma membrane; P:synaptic vesicle docking involved in exocytosis; P:neutrophil degranulation; C:SNARE complex	no IPS match
GPLIN_001276300	254				no IPS match
Gpa_EST_P1_14-03M13F_F03_F03_011	583				TMhelix (TMHMM)
gi|54546093|gb|CV577549.1|CV577549	563	protein emb- isoform b	15	P:axon guidance; P:positive regulation of growth rate; P:determination of adult lifespan; P:neuromuscular junction development; P:positive regulation of protein secretion; P:reproduction; F:platelet-derived growth factor binding; P:nematode larval development; P:epithelial cell differentiation; P:inductive cell migration; P:receptor-mediated endocytosis; F:extracellular matrix structural constitu…	no IPS match
Contig710	190				no IPS match
GPLIN_000163300	430	protein isoform a	2	P:locomotion; P:axonal fasciculation	TMhelix (TMHMM); TMhelix (TMHMM); TMhelix (TMHMM); TMhelix (TMHMM); TMhelix (TMHMM); TMhelix (TMHMM); TMhelix (TMHMM); TMhelix (TMHMM); TMhelix (TMHMM); TMhelix (TMHMM)
GPLIN_000303500	698	prolyl 4-hydroxylase	8	P:embryo development; P:body morphogenesis; F:binding; P:positive regulation of multicellular organism growth; P:collagen and cuticulin-based cuticle development; F:oxidoreductase activity, acting on paired donors, with incorporation or reduction of molecular oxygen; P:locomotion; C:endoplasmic reticulum	no IPS match
GPLIN_001442200	25				no IPS match
GPLIN_001609400	60				no IPS match
GPLIN_000607300	573	protein nhr- isoform b	1	F:protein binding	no IPS match
GPLIN_000942300	95				SignalP-TM (SIGNALP_GRAM_POSITIVE); TMhelix (TMHMM)
GPLIN_001339200	226				no IPS match
GPLIN_000604800	145				no IPS match
GPLIN_000624000	246				no IPS match
GPLIN_001228900	117	glycoside hydrolase family protein	2	F:hydrolase activity, acting on glycosyl bonds; P:metabolic process	no IPS match
GPLIN_000435500	567	cre-dab-1 protein	15	P:cell migration; P:positive regulation of growth rate; P:protein secretion; P:oviposition; C:extrinsic to internal side of plasma membrane; P:ecdysis, collagen and cuticulin-based cuticle; F:clathrin heavy chain binding; C:cell cortex; P:nematode larval development; C:AP-2 adaptor complex; P:positive regulation of locomotion; F:protein domain specific binding; P:receptor-mediated endocytosis; C:…	no IPS match
GPLIN_000794700	869	soluble calcium-activated nucleotidase 1-like	3	P:determination of adult lifespan; P:positive regulation of growth rate; F:protein binding	no IPS match
GPLIN_001353400	155				no IPS match
GPLIN_001536500	176	sodium bicarbonate transporter-like protein 11	4	F:ion transmembrane transporter activity; P:transport; F:secondary active transmembrane transporter activity; C:membrane	TMhelix (TMHMM); TMhelix (TMHMM); TMhelix (TMHMM)
GPLIN_000106000	325				TMhelix (TMHMM); TMhelix (TMHMM); TMhelix (TMHMM); TMhelix (TMHMM); TMhelix (TMHMM)
GPLIN_001073200	192				no IPS match
GPLIN_001364700	567	sodium nucleoside cotransporter 2	1	C:membrane	TMhelix (TMHMM); TMhelix (TMHMM); TMhelix (TMHMM); TMhelix (TMHMM); TMhelix (TMHMM); TMhelix (TMHMM); TMhelix (TMHMM); TMhelix (TMHMM); TMhelix (TMHMM); TMhelix (TMHMM); TMhelix (TMHMM)
GPLIN_001427400	413				no IPS match
GPLIN_000147300	258	heterochromatin protein 1beta-like protein	4	C:chromatin; P:chromatin assembly or disassembly; F:chromatin binding; C:nucleus	no IPS match
GPLIN_001379200	77				TMhelix (TMHMM)
GPLIN_001196600	485				no IPS match
GPLIN_001509500	72				TMhelix (TMHMM); TMhelix (TMHMM)
GPLIN_000006100	376				no IPS match
GPLIN_000228300	309	methylthioadenosine phosphorylase	2	P:phosphorylation; F:S-methyl-5-thioadenosine phosphorylase activity	no IPS match
GPLIN_000454600	769				no IPS match
GPLIN_000758100	77				SignalP-noTM (SIGNALP_EUK); TMhelix (TMHMM)
GPLIN_000936700	801	protein mvk- isoform c	13	P:glucose catabolic process; P:determination of adult lifespan; F:manganese ion binding; P:growth; F:ATP binding; P:nematode larval development; F:phosphoglycerate mutase activity; P:phosphorylation; P:locomotion; P:embryo development ending in birth or egg hatching; C:cytoplasm; F:mevalonate kinase activity; P:isoprenoid biosynthetic process	SignalP-TM (SIGNALP_GRAM_POSITIVE)
GPLIN_001216000	213	sarco endoplasmic reticulum calcium atpase	19	P:determination of adult lifespan; P:reproduction; P:cellular calcium ion homeostasis; P:growth; P:receptor-mediated endocytosis; P:calcium ion transport; C:integral to membrane; P:molting cycle, collagen and cuticulin-based cuticle; C:sarcoplasmic reticulum membrane; P:water homeostasis; F:metal ion binding; P:ATP biosynthetic process; P:embryo development ending in birth or egg hatching; F:calc…	TMhelix (TMHMM); TMhelix (TMHMM)
GPLIN_001256700	358	laminin subunit beta-1	14	P:odontogenesis; P:embryo implantation; C:laminin-1 complex; P:neuron projection development; F:glycosphingolipid binding; C:extracellular space; F:enzyme binding; P:substrate adhesion-dependent cell spreading; C:laminin-8 complex; P:positive regulation of cell migration; F:integrin binding; C:laminin-10 complex; C:laminin-2 complex; F:extracellular matrix structural constituent	SignalP-noTM (SIGNALP_EUK); SignalP-TM (SIGNALP_GRAM_POSITIVE); SignalP-noTM (SIGNALP_GRAM_NEGATIVE)
GPLIN_001364800	241	ras-related protein rab-3	12	P:regulation of pharyngeal pumping; P:small GTPase mediated signal transduction; P:mating behavior; C:synaptic vesicle; P:chemotaxis; P:nucleocytoplasmic transport; P:synaptic transmission, cholinergic; P:positive regulation of locomotion; F:GTPase activity; P:intracellular protein transport; C:nucleus; F:GTP binding	no IPS match
Contig256	723				no IPS match
GPLIN_000288600	305	synaptotagmin 1-like	5	C:synaptic vesicle; P:transport; F:transferase activity; C:membrane; F:transporter activity	no IPS match
GPLIN_000495300	283				SignalP-noTM (SIGNALP_EUK)
GPLIN_000583400	197				no IPS match
GPLIN_001407100	1119				SignalP-TM (SIGNALP_GRAM_POSITIVE); SignalP-noTM (SIGNALP_EUK); SignalP-noTM (SIGNALP_GRAM_NEGATIVE)
GPLIN_001408400	584				no IPS match
GPLIN_001514300	149	hypothetical protein LOAG_10315 [Loa loa]	1	C:intracellular organelle	no IPS match
GPLIN_001557000	106	tau-tubulin kinase 1	6	P:nematode larval development; P:phosphorylation; F:protein kinase activity; P:locomotion; P:growth; F:nucleotide binding	no IPS match
GPLIN_001005900	216				no IPS match
GPLIN_001099500	340	cathepsin b	1	F:hydrolase activity	SignalP-noTM (SIGNALP_EUK)
