# Supplementary material for: Gene expression changes in diapause or quiescent potato cyst nematode, Globodera pallida, eggs after hydration or exposure to tomato root diffusate
Source: PeerJ. 2016 Feb 4;4:e1654. doi: 10.7717/peerj.1654 (PMC4748719; doi:10.7717/peerj.1654)
Supplement: Table S13 [file peerj-04-1654-s013.txt]

Seq. Name	Seq. Length	Seq. Description	#GOs	GOs	InterProScan
GPLIN_000142600	252	pectate lyase 2	2	C:extracellular region; F:pectate lyase activity	SignalP-noTM (SIGNALP_GRAM_NEGATIVE); SignalP-TM (SIGNALP_GRAM_POSITIVE); SignalP-noTM (SIGNALP_EUK)
GPLIN_000467400	264				SignalP-noTM (SIGNALP_EUK); SignalP-noTM (SIGNALP_GRAM_NEGATIVE); SignalP-TM (SIGNALP_GRAM_POSITIVE)
Gpa_EST_P1_14-01M13F_B05_B05_023	461				no IPS match
rc_Contig205	679				no IPS match
GPLIN_000518500	277				SignalP-TM (SIGNALP_GRAM_POSITIVE); SignalP-noTM (SIGNALP_GRAM_NEGATIVE); SignalP-noTM (SIGNALP_EUK)
GPLIN_001215600	222	ghf5 endo- -beta-glucanase precursor	3	P:carbohydrate metabolic process; F:cation binding; F:cellulase activity	no IPS match
Gpa_EST_P1_15-03M13F_A01_A01_008	419	2-acylglycerol o-acyltransferase 1	1	F:transferase activity, transferring acyl groups other than amino-acyl groups	no IPS match
Contig373	399				no IPS match
GPLIN_001111300	170	beta- -endoglucanase	4	F:carbohydrate binding; P:carbohydrate metabolic process; F:cation binding; F:cellulase activity	SignalP-noTM (SIGNALP_EUK)
GPLIN_000745800	274				no IPS match
GPLIN_000361900	707	glucosylceramidase-like	1	F:catalytic activity	no IPS match
GPLIN_001111200	336	beta- -endoglucanase	3	P:carbohydrate metabolic process; F:cation binding; F:cellulase activity	SignalP-noTM (SIGNALP_GRAM_NEGATIVE); SignalP-TM (SIGNALP_GRAM_POSITIVE); SignalP-noTM (SIGNALP_EUK)
rc_Gpa_EST_07_3___E08_028	443				no IPS match
GPLIN_000956300	267	succinyl- :3-ketoacid coenzyme a transferase mitochondrial	7	F:3-oxoacid CoA-transferase activity; P:ketone body catabolic process; P:organ development; C:mitochondrial matrix; F:protein homodimerization activity; P:cellular lipid metabolic process; P:response to organic substance	no IPS match
GPLIN_001475500	171				SignalP-noTM (SIGNALP_EUK)
GPLIN_000523200	84				SignalP-noTM (SIGNALP_EUK); SignalP-noTM (SIGNALP_GRAM_NEGATIVE); SignalP-TM (SIGNALP_GRAM_POSITIVE); TMhelix (TMHMM)
GPLIN_001575900	23				no IPS match
GPLIN_000279000	159				TMhelix (TMHMM); TMhelix (TMHMM); TMhelix (TMHMM); TMhelix (TMHMM); TMhelix (TMHMM)
GPLIN_000885600	92	succinyl- :3-ketoacid coenzyme a transferase mitochondrial	10	P:cellular response to chemical stimulus; P:regulation of biological quality; F:3-oxoacid CoA-transferase activity; P:response to nutrient levels; P:ketone body catabolic process; P:organ development; C:mitochondrial matrix; F:protein homodimerization activity; P:cellular lipid metabolic process; P:response to organic substance	no IPS match
GPLIN_000894500	385	protein	1	P:localization	TMhelix (TMHMM); TMhelix (TMHMM); TMhelix (TMHMM); TMhelix (TMHMM); TMhelix (TMHMM); TMhelix (TMHMM); TMhelix (TMHMM); TMhelix (TMHMM); TMhelix (TMHMM); TMhelix (TMHMM)
Contig49	484				no IPS match
GPLIN_001093500	449	galactoside-binding lectin family protein	1	F:binding	no IPS match
Gpa_EST_02_test____H05_017	63				no IPS match
GPLIN_000424300	272	diacylglycerol o-acyltransferase 2 isoform 2	6	F:acylglycerol O-acyltransferase activity; C:membrane fraction; P:cellular lipid metabolic process; P:small molecule metabolic process; P:lipid biosynthetic process; C:membrane part	no IPS match
J2contig377	599				SignalP-TM (SIGNALP_GRAM_POSITIVE); TMhelix (TMHMM)
rc_J2contig298	660	expansin partial	4	P:carbohydrate metabolic process; F:polysaccharide binding; F:cellulase activity; F:cation binding	SignalP-TM (SIGNALP_EUK); TMhelix (TMHMM)
GPLIN_000926600	183				SignalP-noTM (SIGNALP_EUK)
GPLIN_000085200	112				no IPS match
GPLIN_000085400	328	alcohol dehydrogenase	5	F:octanol dehydrogenase activity; F:binding; P:alcohol metabolic process; F:S-(hydroxymethyl)glutathione dehydrogenase activity; F:alcohol dehydrogenase (NAD) activity	no IPS match
GPLIN_000536400	365	beta- - partial	4	P:carbohydrate metabolic process; F:cation binding; F:polysaccharide binding; F:cellulase activity	no IPS match
Gpa-Est-05-2___E05_020	619	alcohol dehydrogenase 8a	16	F:drug binding; F:NAD binding; C:cytosol; P:organ regeneration; P:vitamin A metabolic process; P:ethanol oxidation; C:soluble fraction; P:retinoid metabolic process; F:metal ion binding; F:retinol dehydrogenase activity; P:acetaldehyde biosynthetic process; F:alcohol dehydrogenase (NAD) activity; P:cellular hormone metabolic process; P:response to progesterone stimulus; F:ethanol binding; P:embry…	no IPS match
GPLIN_000148300	147				SignalP-noTM (SIGNALP_EUK); SignalP-TM (SIGNALP_GRAM_POSITIVE); TMhelix (TMHMM)
GPLIN_000662500	180				SignalP-noTM (SIGNALP_EUK)
GPLIN_000591700	375	solute carrier family facilitated glucose transporter member 3-like	7	P:transmembrane transport; C:intracellular membrane-bounded organelle; C:integral to membrane; P:hexose transport; C:plasma membrane part; F:glucose transmembrane transporter activity; C:cytoplasm	TMhelix (TMHMM); TMhelix (TMHMM); TMhelix (TMHMM); TMhelix (TMHMM); TMhelix (TMHMM); TMhelix (TMHMM); TMhelix (TMHMM); TMhelix (TMHMM)
GPLIN_000943100	141				SignalP-noTM (SIGNALP_EUK)
GPLIN_000787200	196				TMhelix (TMHMM); TMhelix (TMHMM); TMhelix (TMHMM); TMhelix (TMHMM)
GPLIN_000741500	241	prostatic acid phosphatase-like	4	F:acid phosphatase activity; P:skeletal system development; C:lysosome; P:lysosome organization	no IPS match
GPLIN_001463600	294				SignalP-noTM (SIGNALP_EUK)
GPLIN_000638800	174				SignalP-noTM (SIGNALP_EUK); SignalP-TM (SIGNALP_GRAM_POSITIVE)
GPLIN_001507300	122				no IPS match
GPLIN_000978200	393	protein	1	P:localization	TMhelix (TMHMM); TMhelix (TMHMM); TMhelix (TMHMM); TMhelix (TMHMM); TMhelix (TMHMM); TMhelix (TMHMM); TMhelix (TMHMM); TMhelix (TMHMM); TMhelix (TMHMM); TMhelix (TMHMM)
rc_J2contig172	661	vap1 protein	4	C:extracellular region; P:aerobic electron transport chain; F:electron carrier activity; P:locomotion	no IPS match
GPLIN_000142900	93	arabinogalactan endo- -beta-galactosidase	4	F:arabinogalactan endo-1,4-beta-galactosidase activity; F:glucosidase activity; P:carbohydrate metabolic process; F:cation binding	no IPS match
Gpa_EST_P1_14-02M13F_D05_D05_021	346				no IPS match
gi|17969943|gb|BM276580.1|BM276580	147	beta- - partial	4	P:carbohydrate metabolic process; F:cation binding; F:polysaccharide binding; F:cellulase activity	no IPS match
GPLIN_000487500	187				no IPS match
GPLIN_000235600	88				no IPS match
GPLIN_001574400	198	alcohol dehydrogenase class-3-like	4	F:octanol dehydrogenase activity; P:alcohol metabolic process; F:S-(hydroxymethyl)glutathione dehydrogenase activity; F:alcohol dehydrogenase (NAD) activity	TMhelix (TMHMM)
GPLIN_000784700	79				SignalP-TM (SIGNALP_GRAM_POSITIVE); SignalP-noTM (SIGNALP_EUK); TMhelix (TMHMM); TMhelix (TMHMM)
GPLIN_000231600	595				SignalP-noTM (SIGNALP_GRAM_NEGATIVE); SignalP-TM (SIGNALP_GRAM_POSITIVE); SignalP-noTM (SIGNALP_EUK); TMhelix (TMHMM)
GPLIN_001497800	79				SignalP-noTM (SIGNALP_EUK); SignalP-TM (SIGNALP_GRAM_POSITIVE); TMhelix (TMHMM); TMhelix (TMHMM)
GPLIN_000322700	266				SignalP-TM (SIGNALP_GRAM_POSITIVE); SignalP-noTM (SIGNALP_EUK)
GPLIN_000432400	126				no IPS match
GPLIN_000940400	466	protein del- isoform a	3	C:membrane; F:ion channel activity; P:sodium ion transport	TMhelix (TMHMM); TMhelix (TMHMM)
GPLIN_000933200	133	beta- -endoglucanase	4	P:carbohydrate metabolic process; F:cation binding; F:polysaccharide binding; F:cellulase activity	SignalP-noTM (SIGNALP_EUK); SignalP-noTM (SIGNALP_GRAM_NEGATIVE)
GPLIN_001093400	410				no IPS match
GPLIN_001218100	192				no IPS match
GPLIN_001249800	376				no IPS match
Gpa_EST_03_1___A09_040	697				no IPS match
GPLIN_001004000	132				SignalP-TM (SIGNALP_GRAM_POSITIVE); SignalP-noTM (SIGNALP_EUK); SignalP-noTM (SIGNALP_GRAM_NEGATIVE)
GPLIN_000143000	156	arabinogalactan endo- -beta-galactosidase	4	F:arabinogalactan endo-1,4-beta-galactosidase activity; F:glucosidase activity; P:carbohydrate metabolic process; F:cation binding	no IPS match
Gpa_EST_13_02_M13F___H02_001	311				no IPS match
Gpa_EST_03_3___B09_039	563				no IPS match
GPLIN_001449500	104	activation-associated secreted protein- partial	3	C:extracellular region; F:electron carrier activity; P:aerobic electron transport chain	SignalP-TM (SIGNALP_GRAM_POSITIVE); SignalP-noTM (SIGNALP_EUK)
GPLIN_001386300	136				no IPS match
GPLIN_001553900	43				no IPS match
GPLIN_000429500	513	excitatory amino acid transporter 2-like	6	P:dicarboxylic acid transport; F:sodium:dicarboxylate symporter activity; C:plasma membrane; P:L-glutamate transport; F:L-glutamate transmembrane transporter activity; C:cell projection	TMhelix (TMHMM); TMhelix (TMHMM); TMhelix (TMHMM); TMhelix (TMHMM); TMhelix (TMHMM); TMhelix (TMHMM); TMhelix (TMHMM); TMhelix (TMHMM); TMhelix (TMHMM); TMhelix (TMHMM)
Gpa_EST_06_4___G01_002	527				no IPS match
GPLIN_001080700	317				no IPS match
GPLIN_001195200	454				SignalP-noTM (SIGNALP_EUK)
GPLIN_001139400	364	venom allergen-like protein	4	C:extracellular region; P:aerobic electron transport chain; F:electron carrier activity; P:locomotion	TMhelix (TMHMM)
GPLIN_001396500	182	ef hand family protein	1	F:calcium ion binding	no IPS match
GPLIN_001450000	83				SignalP-TM (SIGNALP_GRAM_POSITIVE); SignalP-TM (SIGNALP_GRAM_NEGATIVE); SignalP-TM (SIGNALP_EUK); TMhelix (TMHMM)
GPLIN_000325500	453	yr51_caeel ame: full=uncharacterized protein	2	P:developmental process; P:multicellular organismal process	no IPS match
GPLIN_000618300	432				SignalP-noTM (SIGNALP_EUK)
J2contig218	498	protein cbg05384	2	P:body morphogenesis; P:locomotion	SignalP-noTM (SIGNALP_EUK)
GPLIN_001204500	413	myosin heavy chain	18	P:oviposition; P:locomotory behavior; P:growth; P:receptor-mediated endocytosis; P:inositol lipid-mediated signaling; P:positive regulation of locomotion; C:striated muscle myosin thick filament; P:muscle contraction; C:A band; F:microfilament motor activity; F:structural constituent of muscle; P:embryo development ending in birth or egg hatching; P:pharyngeal pumping; P:nematode larval developme…	SignalP-noTM (SIGNALP_EUK)
GPLIN_000333000	82				SignalP-noTM (SIGNALP_GRAM_NEGATIVE); SignalP-noTM (SIGNALP_EUK); SignalP-TM (SIGNALP_GRAM_POSITIVE)
GPLIN_000625400	198				SignalP-noTM (SIGNALP_EUK)
GPLIN_000893000	397				SignalP-noTM (SIGNALP_EUK)
GPLIN_001373500	81				no IPS match
Gpa_EST_P1_16_02-M13F_E12_E12_044	401				no IPS match
Contig523	1139	cathepsin z precursor	9	P:embryo development ending in birth or egg hatching; P:body morphogenesis; P:nematode larval development; C:extracellular matrix; P:molting cycle, collagen and cuticulin-based cuticle; C:integral to membrane; F:cysteine-type endopeptidase activity; P:growth; P:proteolysis	SignalP-noTM (SIGNALP_EUK); SignalP-TM (SIGNALP_GRAM_POSITIVE); TMhelix (TMHMM)
GPLIN_000688100	518	vesicular acetylcholine transporter unc-17	14	F:acetylcholine transmembrane transporter activity; P:acetylcholine transport; C:neuron projection; F:drug transmembrane transporter activity; P:regulation of pharyngeal pumping; P:drug transmembrane transport; P:synaptic transmission, cholinergic; F:transferase activity; C:integral to synaptic vesicle membrane; P:nematode larval development; P:regulation of locomotion; P:regulation of muscle con…	TMhelix (TMHMM); TMhelix (TMHMM); TMhelix (TMHMM); TMhelix (TMHMM); TMhelix (TMHMM); TMhelix (TMHMM); TMhelix (TMHMM); TMhelix (TMHMM); TMhelix (TMHMM); TMhelix (TMHMM)
rc_Gpa_EST_07_4___B12_047	506				TMhelix (TMHMM)
GPLIN_000812600	86				SignalP-noTM (SIGNALP_GRAM_NEGATIVE); SignalP-noTM (SIGNALP_EUK); SignalP-TM (SIGNALP_GRAM_POSITIVE); TMhelix (TMHMM)
GPLIN_001502500	47				SignalP-noTM (SIGNALP_EUK)
GPLIN_000025600	311				TMhelix (TMHMM); TMhelix (TMHMM)
GPLIN_000024800	636	beta-fructofuranosidase	1	F:hydrolase activity	TMhelix (TMHMM)
GPLIN_001426200	102	protein isoform b	2	P:determination of adult lifespan; P:locomotion	TMhelix (TMHMM)
GPLIN_000311800	133				no IPS match
GPLIN_000545100	96				SignalP-noTM (SIGNALP_GRAM_NEGATIVE); SignalP-noTM (SIGNALP_EUK); SignalP-TM (SIGNALP_GRAM_POSITIVE); TMhelix (TMHMM)
GPLIN_001606400	207				SignalP-noTM (SIGNALP_GRAM_NEGATIVE); SignalP-TM (SIGNALP_GRAM_POSITIVE); SignalP-noTM (SIGNALP_EUK)
GPLIN_000445700	104	venom allergen-like protein	4	C:extracellular region; P:aerobic electron transport chain; F:electron carrier activity; P:locomotion	no IPS match
GPLIN_000676600	337				TMhelix (TMHMM)
GPLIN_000818800	291	protein	1	P:lipid storage	TMhelix (TMHMM); TMhelix (TMHMM); TMhelix (TMHMM); TMhelix (TMHMM); TMhelix (TMHMM)
Gpa_EST_P1_12_01_E07_E07_028	393				no IPS match
GPLIN_000092200	111				TMhelix (TMHMM)
GPLIN_001120300	123				no IPS match
GPLIN_000755200	315	beta- -endoglucanase-1 precursor	3	F:carbohydrate binding; P:metabolic process; F:hydrolase activity, hydrolyzing O-glycosyl compounds	SignalP-noTM (SIGNALP_EUK); SignalP-TM (SIGNALP_GRAM_POSITIVE); TMhelix (TMHMM)
GPLIN_000587000	312				TMhelix (TMHMM)
GPLIN_000846800	235	protein lgc-38	6	F:receptor activity; C:postsynaptic membrane; C:cell junction; F:extracellular ligand-gated ion channel activity; P:ion transport; C:integral to membrane	TMhelix (TMHMM); TMhelix (TMHMM)
GPLIN_000954300	136				TMhelix (TMHMM)
GPLIN_000207400	704	cre-pqn-32 protein	1	F:protein binding	no IPS match
GPLIN_001490800	74				SignalP-noTM (SIGNALP_EUK)
GPLIN_001045400	593	high-affinity choline transporter 1	9	P:transmembrane transport; P:sodium ion transport; C:axon; C:integral to membrane; C:synaptic vesicle; F:choline transmembrane transporter activity; P:choline transport; C:neuronal cell body; P:acetylcholine biosynthetic process	TMhelix (TMHMM); TMhelix (TMHMM); TMhelix (TMHMM); TMhelix (TMHMM); TMhelix (TMHMM); TMhelix (TMHMM); TMhelix (TMHMM); TMhelix (TMHMM); TMhelix (TMHMM); TMhelix (TMHMM); TMhelix (TMHMM); TMhelix (TMHMM); TMhelix (TMHMM)
GPLIN_001204400	1809	myosin tail family protein	12	F:structural constituent of muscle; P:oviposition; F:microfilament motor activity; P:pharyngeal pumping; F:actin filament binding; P:inositol lipid-mediated signaling; P:body morphogenesis; P:axonal fasciculation; P:locomotion; P:skeletal muscle myosin thick filament assembly; P:muscle contraction; C:striated muscle myosin thick filament	no IPS match
GPLIN_001344700	616	four domain-type voltage-gated ion channel alpha-1 subunit	5	P:positive regulation of synaptic transmission, GABAergic; P:positive regulation of locomotion; P:transport; C:membrane; P:positive regulation of synaptic transmission, cholinergic	TMhelix (TMHMM); TMhelix (TMHMM); TMhelix (TMHMM); TMhelix (TMHMM); TMhelix (TMHMM); TMhelix (TMHMM); TMhelix (TMHMM); TMhelix (TMHMM); TMhelix (TMHMM); TMhelix (TMHMM)
GPLIN_001610800	154				SignalP-TM (SIGNALP_GRAM_POSITIVE); SignalP-noTM (SIGNALP_GRAM_NEGATIVE)
GPLIN_001241100	503	protein nas- isoform a	3	P:embryo development ending in birth or egg hatching; P:positive regulation of growth rate; F:hydrolase activity	SignalP-TM (SIGNALP_GRAM_POSITIVE); SignalP-TM (SIGNALP_GRAM_NEGATIVE); SignalP-noTM (SIGNALP_EUK); TMhelix (TMHMM)
GPLIN_000797600	333				no IPS match
J2contig333	474				no IPS match
GPLIN_000185800	227				SignalP-TM (SIGNALP_GRAM_POSITIVE); SignalP-noTM (SIGNALP_EUK)
GPLIN_000196600	252	cathepsin z precursor	8	P:embryo development ending in birth or egg hatching; P:body morphogenesis; P:nematode larval development; C:extracellular matrix; P:molting cycle, collagen and cuticulin-based cuticle; F:cysteine-type endopeptidase activity; P:growth; P:proteolysis	no IPS match
GPLIN_000024600	379				TMhelix (TMHMM); TMhelix (TMHMM); TMhelix (TMHMM); TMhelix (TMHMM); TMhelix (TMHMM); TMhelix (TMHMM); TMhelix (TMHMM)
Gpa_EST_P1_17-01M13F_C08_C08_030	353				no IPS match
Contig582	566	g-protein-linked acetylcholine receptor protein 2	4	; P:G-protein coupled acetylcholine receptor signaling pathway; F:transferase activity; C:integral to membrane	TMhelix (TMHMM)
GPLIN_000580700	1420	rgc rgc protein kinase	5	P:response to stimulus; P:primary metabolic process; F:lyase activity; F:kinase activity; P:cellular metabolic process	TMhelix (TMHMM); TMhelix (TMHMM)
GPLIN_000590700	258				SignalP-noTM (SIGNALP_EUK)
GPLIN_000615600	86				no IPS match
GPLIN_000518600	414	calcium-binding protein	2	F:hydrolase activity; P:cellular process	no IPS match
rc_Gpa_EST_13_02_M13F___H02_001	311				no IPS match
Contig277	1068				no IPS match
GPLIN_001247000	94				SignalP-noTM (SIGNALP_EUK); TMhelix (TMHMM)
Gpa_EST_P1_16_02-M13F_C05_C05_022	446				no IPS match
GPLIN_000250800	76				no IPS match
GPLIN_000121100	369				TMhelix (TMHMM); TMhelix (TMHMM); TMhelix (TMHMM); TMhelix (TMHMM); TMhelix (TMHMM); TMhelix (TMHMM); TMhelix (TMHMM)
GPLIN_000508200	385				SignalP-noTM (SIGNALP_EUK)
GPLIN_000322500	326				no IPS match
GPLIN_000412500	94	o-glycosyl hydrolase family 30	1	F:catalytic activity	no IPS match
GPLIN_001134600	593				no IPS match
GPLIN_000614700	130				no IPS match
Contig512	601	acyl binding protein	1	F:fatty-acyl-CoA binding	no IPS match
GPLIN_001313100	231	bestrophin family protein	3	P:lipid storage; P:positive regulation of multicellular organism growth; P:locomotion	TMhelix (TMHMM); TMhelix (TMHMM); TMhelix (TMHMM); TMhelix (TMHMM)
GPLIN_000043500	260	protein gcy- isoform b	11	P:protein phosphorylation; P:intracellular signal transduction; F:guanylate cyclase activity; P:chitin catabolic process; F:protein serine/threonine kinase activity; P:cell wall macromolecule catabolic process; C:integral to membrane; F:G-protein coupled peptide receptor activity; F:ATP binding; F:chitinase activity; P:cGMP biosynthetic process	no IPS match
Gpa_EST_P1_11_02_B01_B01_007	502				TMhelix (TMHMM)
gi|54548708|gb|CV578832.1|CV578832	280				no IPS match
GPLIN_000309700	325				TMhelix (TMHMM); TMhelix (TMHMM)
Contig564	995	heat shock protein 70-c	45	C:cell surface; C:endoplasmic reticulum chaperone complex; F:chaperone binding; P:cell morphogenesis; F:cysteine-type endopeptidase inhibitor activity involved in apoptotic process; P:nematode larval development; F:unfolded protein binding; P:negative regulation of transforming growth factor beta receptor signaling pathway; F:ubiquitin protein ligase binding; P:cerebellum structural organization;…	no IPS match
GPLIN_000504600	659	heat shock protein 70-c	14	P:positive regulation of growth rate; P:protein secretion; F:calcium ion binding; P:protein folding; P:cell morphogenesis; P:reproduction; F:ATP binding; P:body morphogenesis; P:nematode larval development; C:endoplasmic reticulum lumen; F:ATPase activity; P:endoplasmic reticulum unfolded protein response; P:locomotion; P:embryo development ending in birth or egg hatching	SignalP-noTM (SIGNALP_EUK); SignalP-TM (SIGNALP_GRAM_POSITIVE)
GPLIN_000349500	458				TMhelix (TMHMM); TMhelix (TMHMM); TMhelix (TMHMM); TMhelix (TMHMM); TMhelix (TMHMM); TMhelix (TMHMM); TMhelix (TMHMM)
GPLIN_000412800	422				TMhelix (TMHMM)
GPLIN_000897100	701	glutamate gated chloride channel alpha 3	8	P:regulation of pharyngeal pumping; C:postsynaptic membrane; P:locomotion involved in locomotory behavior; C:cell junction; F:extracellular ligand-gated ion channel activity; P:ion transport; P:regulation of action potential; C:integral to membrane	TMhelix (TMHMM); TMhelix (TMHMM); TMhelix (TMHMM); TMhelix (TMHMM)
GPLIN_000125500	497	cre-unc-58 protein	7	P:parturition; P:regulation of muscle contraction; F:potassium channel activity; P:oviposition; P:potassium ion transmembrane transport; P:locomotion; C:integral to membrane	TMhelix (TMHMM); TMhelix (TMHMM); TMhelix (TMHMM); TMhelix (TMHMM); TMhelix (TMHMM)
GPLIN_000219200	127				TMhelix (TMHMM); TMhelix (TMHMM); TMhelix (TMHMM)
GPLIN_000833200	220				no IPS match
GPLIN_001599200	66				no IPS match
GPLIN_000783000	168	beta- -galactosyltransferase 3-like	4	C:Golgi apparatus; F:galactosyltransferase activity; P:cellular protein metabolic process; C:membrane	SignalP-TM (SIGNALP_GRAM_POSITIVE)
GPLIN_001435200	303				TMhelix (TMHMM); TMhelix (TMHMM); TMhelix (TMHMM); TMhelix (TMHMM); TMhelix (TMHMM); TMhelix (TMHMM); TMhelix (TMHMM)
GPLIN_001613900	104	cathepsin partial	9	P:embryo development ending in birth or egg hatching; P:body morphogenesis; P:nematode larval development; C:extracellular matrix; P:molting cycle, collagen and cuticulin-based cuticle; C:integral to membrane; F:cysteine-type endopeptidase activity; P:growth; P:proteolysis	no IPS match
GPLIN_000142700	331				no IPS match
GPLIN_000256700	210				no IPS match
GPLIN_000969900	99				SignalP-noTM (SIGNALP_GRAM_NEGATIVE); SignalP-noTM (SIGNALP_EUK); SignalP-TM (SIGNALP_GRAM_POSITIVE)
Gpa_EST_03_3___B12_047	694	protein	1	F:hydrolase activity	SignalP-noTM (SIGNALP_EUK); TMhelix (TMHMM)
GPLIN_001050200	342				no IPS match
GPLIN_001346100	372	ammonium transporter	2	P:embryo development ending in birth or egg hatching; P:transport	TMhelix (TMHMM); TMhelix (TMHMM); TMhelix (TMHMM); TMhelix (TMHMM); TMhelix (TMHMM); TMhelix (TMHMM); TMhelix (TMHMM); TMhelix (TMHMM)
GPLIN_000496400	416				no IPS match
GPLIN_000604100	1013	inactive phospholipase c-like protein 2	2	P:pronuclear migration; F:phosphoric diester hydrolase activity	no IPS match
GPLIN_001189700	484	cub domain containing protein	1	C:membrane	TMhelix (TMHMM)
gi|54548234|gb|CV578603.1|CV578603	232				TMhelix (TMHMM)
GPLIN_000956600	141				no IPS match
Gpa_EST_07_3___E06_020	629				TMhelix (TMHMM)
GPLIN_000668700	194				SignalP-TM (SIGNALP_GRAM_POSITIVE); SignalP-noTM (SIGNALP_GRAM_NEGATIVE); SignalP-noTM (SIGNALP_EUK)
GPLIN_001183400	286	gns1 sur4 family protein	1	C:integral to membrane	TMhelix (TMHMM); TMhelix (TMHMM); TMhelix (TMHMM); TMhelix (TMHMM)
GPLIN_001337700	88				TMhelix (TMHMM)
J2contig93	576	ectonucleotide pyrophosphatase phosphodiesterase family member 6-like	2	C:I band; C:striated muscle dense body	TMhelix (TMHMM)
GPLIN_000938600	165				SignalP-noTM (SIGNALP_GRAM_NEGATIVE); SignalP-TM (SIGNALP_GRAM_POSITIVE); SignalP-noTM (SIGNALP_EUK); TMhelix (TMHMM)
GPLIN_000121400	336				TMhelix (TMHMM)
GPLIN_000635000	107	o-glycosyl hydrolase family 30 protein	3	F:hydrolase activity, acting on glycosyl bonds; P:cellular process; P:primary metabolic process	no IPS match
GPLIN_000674700	87				no IPS match
GPLIN_001517500	118				TMhelix (TMHMM)
GPLIN_000427400	171	cre-unc-95 protein	2	F:protein binding; F:metal ion binding	no IPS match
GPLIN_001359700	477				no IPS match
GPLIN_000061300	560				no IPS match
GPLIN_000451100	647	protein aat- isoform a	4	C:membrane; P:amino acid transport; C:cell surface; P:transmembrane transport	TMhelix (TMHMM); TMhelix (TMHMM); TMhelix (TMHMM); TMhelix (TMHMM); TMhelix (TMHMM); TMhelix (TMHMM); TMhelix (TMHMM); TMhelix (TMHMM); TMhelix (TMHMM)
GPLIN_001029600	426	protein best- isoform d	3	P:lipid storage; P:positive regulation of multicellular organism growth; P:locomotion	TMhelix (TMHMM); TMhelix (TMHMM); TMhelix (TMHMM); TMhelix (TMHMM)
GPLIN_001495800	215				no IPS match
GPLIN_000412400	194	o-glycosyl hydrolase family 30 protein	2	F:hydrolase activity; P:metabolic process	no IPS match
GPLIN_001014900	512				TMhelix (TMHMM)
GPLIN_000690800	192				no IPS match
GPLIN_001189600	135				no IPS match
GPLIN_000105900	117				no IPS match
GPLIN_000126600	327				no IPS match
Contig718	534				no IPS match
GPLIN_000239100	241				no IPS match
GPLIN_000602100	308	protein npr-32	2	F:signal transducer activity; P:signal transduction	TMhelix (TMHMM); TMhelix (TMHMM); TMhelix (TMHMM)
GPLIN_000954800	195				no IPS match
GPLIN_000440700	496	amino acid permease	4	P:amino acid transmembrane transport; C:plasma membrane; F:amino acid transmembrane transporter activity; P:lipid storage	TMhelix (TMHMM); TMhelix (TMHMM); TMhelix (TMHMM); TMhelix (TMHMM); TMhelix (TMHMM); TMhelix (TMHMM); TMhelix (TMHMM); TMhelix (TMHMM); TMhelix (TMHMM); TMhelix (TMHMM); TMhelix (TMHMM); TMhelix (TMHMM); TMhelix (TMHMM)
GPLIN_000477600	303				no IPS match
GPLIN_001472900	623	ammonium transporter 1	2	C:membrane; P:transmembrane transport	TMhelix (TMHMM); TMhelix (TMHMM); TMhelix (TMHMM); TMhelix (TMHMM); TMhelix (TMHMM); TMhelix (TMHMM); TMhelix (TMHMM); TMhelix (TMHMM); TMhelix (TMHMM); TMhelix (TMHMM); TMhelix (TMHMM); TMhelix (TMHMM); TMhelix (TMHMM)
GPLIN_000395900	351	arginine kinase	5	C:integral to membrane; F:ATP binding; P:phosphorylation; F:protein binding; F:arginine kinase activity	no IPS match
GPLIN_000954200	143	cre-ttr-6 protein	1	P:determination of adult lifespan	no IPS match
GPLIN_001045000	275				no IPS match
GPLIN_000259000	391				no IPS match
GPLIN_000561600	68	ceh-12	7	P:central nervous system development; F:transcription regulator activity; P:regulation of transcription, DNA-dependent; F:sequence-specific DNA binding; P:axon target recognition; F:sequence-specific DNA binding transcription factor activity; C:nucleus	no IPS match
GPLIN_001507500	187				TMhelix (TMHMM)
GPLIN_001508200	206	glucosylceramidase isoform 1	2	P:metabolic process; F:catalytic activity	SignalP-noTM (SIGNALP_EUK)
GPLIN_001527900	221	isoform b	4	P:synaptic vesicle transport; P:regulation of cellular process; C:cell part; P:endocytosis	no IPS match
GPLIN_000888300	794				no IPS match
GPLIN_001616000	140				no IPS match
Gpa_EST_04_1___F10_035	315	mitochondrial atp synthase epsilon chain domain-containing protein	5	P:positive regulation of growth rate; P:reproduction; P:nematode larval development; P:inductive cell migration; P:embryo development ending in birth or egg hatching	no IPS match
GPLIN_001200200	100				SignalP-TM (SIGNALP_GRAM_POSITIVE); SignalP-noTM (SIGNALP_EUK)
Gpa_EST_06_4___E08_028	465				no IPS match
GPLIN_000437300	235				no IPS match
GPLIN_001524900	77				no IPS match
GPLIN_000383900	269				no IPS match
GPLIN_000594500	219				no IPS match
GPLIN_001157700	134				TMhelix (TMHMM)
GPLIN_000887200	794	protein mgl-2	10	P:cellular macromolecule metabolic process; P:regulation of primary metabolic process; C:membrane; P:positive regulation of catalytic activity; P:regulation of cellular metabolic process; C:intracellular part; P:G-protein coupled receptor signaling pathway; F:receptor activity; F:binding; P:regulation of macromolecule metabolic process	TMhelix (TMHMM); TMhelix (TMHMM); TMhelix (TMHMM); TMhelix (TMHMM)
GPLIN_000903700	118				no IPS match
GPLIN_001203100	93				SignalP-TM (SIGNALP_EUK); TMhelix (TMHMM); TMhelix (TMHMM)
GPLIN_001592100	122				TMhelix (TMHMM); TMhelix (TMHMM)
Gpa_EST_P1_03_01_H1_H01_001	476				TMhelix (TMHMM); TMhelix (TMHMM)
J2contig311	913	beta-galactoside-binding lectin	1	F:binding	no IPS match
GPLIN_000168600	152	protein rsp- isoform b	17	P:positive regulation of growth rate; F:RNA binding; P:regulation of alternative mRNA splicing, via spliceosome; P:negative regulation of vulval development; P:hermaphrodite genitalia development; P:body morphogenesis; F:protein binding; P:positive regulation of vulval development; F:nucleotide binding; P:locomotion; P:morphogenesis of an epithelium; P:oogenesis; P:embryo development ending in bi…	no IPS match
GPLIN_000783800	600				TMhelix (TMHMM); TMhelix (TMHMM); TMhelix (TMHMM); TMhelix (TMHMM); TMhelix (TMHMM); TMhelix (TMHMM); TMhelix (TMHMM); TMhelix (TMHMM); TMhelix (TMHMM); TMhelix (TMHMM); TMhelix (TMHMM)
GPLIN_001081600	84	oligoribonuclease	1	F:nuclease activity	no IPS match
GPLIN_000343300	218	cre-aat-1 protein	3	F:amino acid transmembrane transporter activity; C:plasma membrane; P:amino acid transmembrane transport	TMhelix (TMHMM); TMhelix (TMHMM); TMhelix (TMHMM); TMhelix (TMHMM); TMhelix (TMHMM); TMhelix (TMHMM)
GPLIN_000113200	120				no IPS match
GPLIN_000370800	716				SignalP-noTM (SIGNALP_EUK); TMhelix (TMHMM)
gi|54546338|gb|CV577666.1|CV577666	433	udp-galactose transporter family protein	2	P:transport; C:membrane	TMhelix (TMHMM); TMhelix (TMHMM); TMhelix (TMHMM); TMhelix (TMHMM)
GPLIN_000572100	115				no IPS match
GPLIN_001469200	138				no IPS match
Contig621	960	protein isoform c	12	C:proton-transporting ATP synthase complex, catalytic core F(1); P:positive regulation of growth rate; P:plasma membrane ATP synthesis coupled proton transport; P:determination of adult lifespan; F:proton-transporting ATP synthase activity, rotational mechanism; P:reproduction; F:ATP binding; P:nematode larval development; F:protein binding; F:proton-transporting ATPase activity, rotational mecha…	no IPS match
Contig732	535				no IPS match
GPLIN_000168300	323				no IPS match
GPLIN_000651700	82				no IPS match
GPLIN_000899700	630	acr-17-like protein	3	C:membrane; F:extracellular ligand-gated ion channel activity; P:transport	TMhelix (TMHMM); TMhelix (TMHMM); TMhelix (TMHMM); TMhelix (TMHMM)
GPLIN_001400700	537				no IPS match
GPLIN_000202100	880	protein srap- isoform a	1	F:protein binding	SignalP-TM (SIGNALP_GRAM_POSITIVE)
GPLIN_000298400	220				SignalP-noTM (SIGNALP_GRAM_NEGATIVE); SignalP-noTM (SIGNALP_EUK)
GPLIN_000959200	318	troponin t	9	P:larval somatic muscle development; P:positive regulation of growth rate; P:sarcomere organization; P:embryonic morphogenesis; P:axonal fasciculation; P:positive regulation of locomotion; P:receptor-mediated endocytosis; P:regulation of muscle contraction; P:ovulation	no IPS match
GPLIN_001008700	75				no IPS match
Contig721	525	atp synthase beta	25	P:angiogenesis; F:proton-transporting ATPase activity, rotational mechanism; C:cilium; F:hydrogen-exporting ATPase activity, phosphorylative mechanism; P:negative regulation of cell adhesion involved in substrate-bound cell migration; P:receptor-mediated endocytosis; P:ADP biosynthetic process; F:proton-transporting ATP synthase activity, rotational mechanism; F:lipoprotein particle receptor acti…	no IPS match
GPLIN_000298500	149				no IPS match
GPLIN_001339500	276				SignalP-noTM (SIGNALP_EUK)
gi|54549230|gb|CV579086.1|CV579086	613	heat shock protein 70-c	46	C:cell surface; C:endoplasmic reticulum chaperone complex; F:chaperone binding; P:cell morphogenesis; F:cysteine-type endopeptidase inhibitor activity involved in apoptotic process; P:nematode larval development; F:unfolded protein binding; P:negative regulation of transforming growth factor beta receptor signaling pathway; F:ubiquitin protein ligase binding; P:cerebellum structural organization;…	no IPS match
GPLIN_000353800	142	karyopherin alpha 4	15	P:feminization of hermaphroditic germ-line; F:protein transporter activity; P:nuclear pore organization; P:protein import into nucleus; P:growth; C:nuclear pore; P:nematode larval development; F:protein binding; P:locomotion; P:germ cell development; P:oogenesis; P:embryo development ending in birth or egg hatching; C:cytoplasm; P:meiotic prophase I; P:RNA interference	no IPS match
GPLIN_000659100	87	cre-tyr-4 protein	1	F:protein binding	no IPS match
GPLIN_000949400	909	hydroxyacid-oxoacid mitochondrial	5	F:hydroxyacid-oxoacid transhydrogenase activity; P:molecular hydrogen transport; C:membrane; C:mitochondrion; F:transporter activity	TMhelix (TMHMM); TMhelix (TMHMM); TMhelix (TMHMM); TMhelix (TMHMM); TMhelix (TMHMM); TMhelix (TMHMM); TMhelix (TMHMM); TMhelix (TMHMM); TMhelix (TMHMM)
GPLIN_000028300	622	acetylcholine receptor monepantel-1	1	C:membrane	TMhelix (TMHMM); TMhelix (TMHMM); TMhelix (TMHMM); TMhelix (TMHMM)
GPLIN_000602000	435	protein lgc-51	2	P:transport; C:membrane	TMhelix (TMHMM); TMhelix (TMHMM); TMhelix (TMHMM); TMhelix (TMHMM)
GPLIN_001172300	205				SignalP-TM (SIGNALP_GRAM_POSITIVE); SignalP-noTM (SIGNALP_GRAM_NEGATIVE); SignalP-noTM (SIGNALP_EUK); TMhelix (TMHMM)
GPLIN_001236900	376				SignalP-noTM (SIGNALP_GRAM_NEGATIVE); SignalP-noTM (SIGNALP_EUK); SignalP-TM (SIGNALP_GRAM_POSITIVE)
GPLIN_001261600	237				TMhelix (TMHMM); TMhelix (TMHMM); TMhelix (TMHMM); TMhelix (TMHMM); TMhelix (TMHMM)
GPLIN_001461600	793	metabotropic glutamate receptor 5	5	P:response to stimulus; F:signal transducer activity; P:signaling; P:regulation of cellular process; C:membrane	TMhelix (TMHMM); TMhelix (TMHMM); TMhelix (TMHMM); TMhelix (TMHMM); TMhelix (TMHMM); TMhelix (TMHMM)
GPLIN_001472000	78				no IPS match
GPLIN_001568100	58				no IPS match
GPLIN_000352400	1431				TMhelix (TMHMM)
GPLIN_000513100	266				TMhelix (TMHMM)
GPLIN_000370200	130				no IPS match
GPLIN_000616300	450	beta- -endoglucanase-1 precursor	4	F:carbohydrate binding; P:carbohydrate metabolic process; F:cation binding; F:cellulase activity	SignalP-noTM (SIGNALP_EUK); SignalP-TM (SIGNALP_GRAM_POSITIVE); SignalP-noTM (SIGNALP_GRAM_NEGATIVE)
GPLIN_001413400	68				no IPS match
GPLIN_001483600	45				no IPS match
Contig131	677	#?NOMBRE?	5	P:L-methionine salvage from methylthioadenosine; P:oxidation-reduction process; F:metal ion binding; F:dioxygenase activity; P:embryo development ending in birth or egg hatching	no IPS match
Contig306	1163	arginine kinase	4	C:integral to membrane; F:ATP binding; P:phosphorylation; F:arginine kinase activity	no IPS match
GPLIN_000269100	96				no IPS match
GPLIN_001081700	281	hypothetical kda protein in chromosome	1	F:binding	no IPS match
Contig221	753	peroxisomal -trans-enoyl- isomerase	3	P:metabolic process; F:isomerase activity; F:fatty-acyl-CoA binding	TMhelix (TMHMM)
GPLIN_000261800	492	twik (kcnk-like) family of potasium alpha subunit 40	3	C:membrane; F:ion channel activity; P:potassium ion transport	TMhelix (TMHMM); TMhelix (TMHMM); TMhelix (TMHMM); TMhelix (TMHMM); TMhelix (TMHMM); TMhelix (TMHMM)
GPLIN_000542300	262				no IPS match
Gpa_EST_P1_02_01_H1_H01_001	214				SignalP-noTM (SIGNALP_EUK)
Contig751	807	thioredoxin peroxidase	10	P:hydrogen peroxide catabolic process; P:oxidation-reduction process; P:determination of adult lifespan; P:response to metal ion; P:heat acclimation; P:cell redox homeostasis; P:negative regulation of transcription from RNA polymerase II promoter; F:thioredoxin peroxidase activity; C:cytoplasm; P:positive regulation of multicellular organism growth	no IPS match
GPLIN_001153000	230	glutathione peroxidase	4	F:glutathione peroxidase activity; C:extracellular region; P:oxidation-reduction process; P:response to oxidative stress	SignalP-noTM (SIGNALP_EUK)
GPLIN_001195300	549	protein lgc- isoform b	8	P:central nervous system development; C:integral to membrane; P:regulation of neuron differentiation; C:plasma membrane part; C:synapse; P:ion transport; F:extracellular-glycine-gated chloride channel activity; P:response to amino acid stimulus	SignalP-noTM (SIGNALP_EUK); TMhelix (TMHMM); TMhelix (TMHMM); TMhelix (TMHMM); TMhelix (TMHMM); TMhelix (TMHMM)
GPLIN_001418600	846	vacuolar proton pump	19	P:proton transport; P:regulation of secretion; P:positive regulation of growth rate; P:receptor-mediated endocytosis; P:positive regulation of programmed cell death; P:collagen and cuticulin-based cuticle development; P:molting cycle, collagen and cuticulin-based cuticle; P:inductive cell migration; P:water homeostasis; P:embryo development ending in birth or egg hatching; P:response to hypoxia; …	TMhelix (TMHMM); TMhelix (TMHMM); TMhelix (TMHMM); TMhelix (TMHMM); TMhelix (TMHMM)
GPLIN_000124800	317	iron zinc purple acid phosphatase-like	1	F:hydrolase activity	no IPS match
GPLIN_000206700	455	gamma-aminobutyric acid receptor subunit beta	4	P:gamma-aminobutyric acid signaling pathway; C:membrane; P:locomotory behavior; P:regulation of backward locomotion	TMhelix (TMHMM); TMhelix (TMHMM); TMhelix (TMHMM); TMhelix (TMHMM)
GPLIN_000412600	371	o-glycosyl hydrolase family 30 protein	2	F:hydrolase activity; P:metabolic process	no IPS match
GPLIN_000975300	510	transmembrane amino acid transporter	3	P:lipid storage; C:membrane; P:locomotion	TMhelix (TMHMM); TMhelix (TMHMM); TMhelix (TMHMM); TMhelix (TMHMM); TMhelix (TMHMM); TMhelix (TMHMM); TMhelix (TMHMM); TMhelix (TMHMM); TMhelix (TMHMM)
GPLIN_001322500	105				no IPS match
Gpa_EST_P1_15-04M13F_H09_H09_033	593	erv1 alr family protein	2	P:metabolic process; F:oxidoreductase activity, acting on a sulfur group of donors	no IPS match
GPLIN_000125200	383				SignalP-noTM (SIGNALP_EUK)
GPLIN_000204200	545	protein isoform d	2	F:asparaginase activity; P:asparagine metabolic process	no IPS match
GPLIN_000716400	235				TMhelix (TMHMM); TMhelix (TMHMM); TMhelix (TMHMM)
GPLIN_000852100	207	h+ transporting atp synthase o subunit isoform 1	8	P:determination of adult lifespan; P:growth; P:reproduction; P:lipid storage; P:nematode larval development; F:protein binding; P:embryo development ending in birth or egg hatching; C:membrane	no IPS match
GPLIN_000891300	204				no IPS match
GPLIN_001221600	392				TMhelix (TMHMM)
Gpa_EST_P1_12_04M13F_G07_G07_026	300	protein hex-1	2	P:carbohydrate metabolic process; F:beta-N-acetylhexosaminidase activity	no IPS match
GPLIN_000125600	186				no IPS match
GPLIN_000706100	476				TMhelix (TMHMM); TMhelix (TMHMM); TMhelix (TMHMM); TMhelix (TMHMM); TMhelix (TMHMM); TMhelix (TMHMM); TMhelix (TMHMM)
GPLIN_000731400	383				no IPS match
GPLIN_000699200	81	myo- partial	3	C:myosin complex; F:ATP binding; F:motor activity	no IPS match
GPLIN_000869700	104				SignalP-TM (SIGNALP_GRAM_POSITIVE); SignalP-noTM (SIGNALP_EUK); SignalP-TM (SIGNALP_GRAM_NEGATIVE)
J2contig181	688				no IPS match
GPLIN_000345800	172				no IPS match
GPLIN_000516000	188				TMhelix (TMHMM); TMhelix (TMHMM); TMhelix (TMHMM); TMhelix (TMHMM)
Gpa_EST_P1_14-03M13F_F08_F08_027	512	vacuolar proton pump	19	P:proton transport; P:regulation of secretion; P:positive regulation of growth rate; P:receptor-mediated endocytosis; P:positive regulation of programmed cell death; P:collagen and cuticulin-based cuticle development; P:molting cycle, collagen and cuticulin-based cuticle; P:inductive cell migration; P:water homeostasis; P:embryo development ending in birth or egg hatching; P:response to hypoxia; …	TMhelix (TMHMM); TMhelix (TMHMM)
Contig268	711	nucleoside diphosphate kinase	13	P:nucleoside diphosphate phosphorylation; F:nucleoside diphosphate kinase activity; F:metal ion binding; P:growth; P:hermaphrodite genitalia development; P:UTP biosynthetic process; F:ATP binding; P:nematode larval development; P:GTP biosynthetic process; P:receptor-mediated endocytosis; P:embryo development ending in birth or egg hatching; C:cytoplasm; P:CTP biosynthetic process	no IPS match
GPLIN_000024700	148				TMhelix (TMHMM)
GPLIN_000122000	236	glucose transporter type 1-like	1	P:transport	TMhelix (TMHMM); TMhelix (TMHMM); TMhelix (TMHMM); TMhelix (TMHMM); TMhelix (TMHMM)
GPLIN_000177800	223				TMhelix (TMHMM)
GPLIN_000306600	293				SignalP-noTM (SIGNALP_EUK)
GPLIN_000653700	87	thioredoxin peroxidase	10	P:hydrogen peroxide catabolic process; P:oxidation-reduction process; P:determination of adult lifespan; P:response to metal ion; P:heat acclimation; P:cell redox homeostasis; P:negative regulation of transcription from RNA polymerase II promoter; F:thioredoxin peroxidase activity; C:cytoplasm; P:positive regulation of multicellular organism growth	no IPS match
GPLIN_000709300	760				no IPS match
Gpa-Est-05-4___D02_005	400				no IPS match
Gpa_EST_P1_02_02_F6_F06_019	202				no IPS match
rc_Contig135	262	aldehyde mitochondrial isoform x2	19	F:aldehyde dehydrogenase [NAD(P)+] activity; P:response to testosterone stimulus; P:ethanol oxidation; P:xenobiotic metabolic process; P:liver development; P:cellular response to fatty acid; P:carbohydrate metabolic process; F:identical protein binding; F:electron carrier activity; P:lipid storage; P:response to nicotine; P:cellular response to hormone stimulus; C:mitochondrial matrix; P:multicel…	no IPS match
GPLIN_000141100	195				SignalP-noTM (SIGNALP_GRAM_NEGATIVE); SignalP-TM (SIGNALP_GRAM_POSITIVE); SignalP-noTM (SIGNALP_EUK); TMhelix (TMHMM)
GPLIN_000516300	395	protein egl- isoform b	3	P:potassium ion transmembrane transport; C:integral to membrane; F:potassium channel activity	TMhelix (TMHMM); TMhelix (TMHMM)
GPLIN_000712500	273				no IPS match
GPLIN_000896600	761				no IPS match
GPLIN_001020200	134				SignalP-noTM (SIGNALP_EUK); SignalP-TM (SIGNALP_GRAM_POSITIVE); SignalP-noTM (SIGNALP_GRAM_NEGATIVE)
GPLIN_001089100	470	ceh-14	10	F:transcription regulator activity; F:zinc ion binding; P:regulation of transcription, DNA-dependent; F:sequence-specific DNA binding; P:detection of temperature stimulus; F:sequence-specific DNA binding transcription factor activity; P:thermosensory behavior; P:anatomical structure morphogenesis; P:neuron differentiation; C:nucleus	no IPS match
GPLIN_001455000	498	iron zinc purple acid phosphatase-like	1	F:hydrolase activity	SignalP-noTM (SIGNALP_EUK); TMhelix (TMHMM)
Contig481	1074				TMhelix (TMHMM)
GPLIN_001640800	81				no IPS match
GPLIN_000884800	356				TMhelix (TMHMM); TMhelix (TMHMM); TMhelix (TMHMM); TMhelix (TMHMM); TMhelix (TMHMM); TMhelix (TMHMM); TMhelix (TMHMM)
Gpa_EST_06_4___E06_020	495	sparc	9	P:embryo development ending in birth or egg hatching; P:nematode larval development; C:extracellular space; P:positive regulation of multicellular organism growth; P:positive regulation of growth rate; F:calcium ion binding; P:reproduction; P:signal transduction; C:proteinaceous extracellular matrix	no IPS match
GPLIN_000166800	356	ddhd domain containing 1	7	P:phosphatidylinositol metabolic process; C:nucleus; C:cytosol; P:regulation of protein localization; C:endoplasmic reticulum; F:phosphatidylcholine 1-acylhydrolase activity; P:regulation of asymmetric cell division	TMhelix (TMHMM); TMhelix (TMHMM); TMhelix (TMHMM); TMhelix (TMHMM)
GPLIN_000772700	287				no IPS match
GPLIN_001068200	210				no IPS match
Contig251	814	cathepsin a	4	C:nucleolus; F:carboxypeptidase activity; F:protein binding; C:mitochondrion	SignalP-noTM (SIGNALP_EUK)
GPLIN_000015500	168	nucleoside diphosphate kinase	12	P:nucleoside diphosphate phosphorylation; F:nucleoside diphosphate kinase activity; P:growth; P:hermaphrodite genitalia development; P:UTP biosynthetic process; F:ATP binding; P:nematode larval development; P:GTP biosynthetic process; P:receptor-mediated endocytosis; P:embryo development ending in birth or egg hatching; C:cytoplasm; P:CTP biosynthetic process	no IPS match
GPLIN_000643500	80				no IPS match
J2contig204	478				no IPS match
rc_gi|7143577|gb|AW505700.1|AW505700	505				TMhelix (TMHMM)
GPLIN_000108000	671				no IPS match
GPLIN_001005300	331	protein mec- isoform b	3	C:neuron projection membrane; C:integral to membrane; P:mechanosensory behavior	TMhelix (TMHMM)
Gpa_EST_P1_14-02M13F_D04_D04_013	270				TMhelix (TMHMM)
GPLIN_000190000	96	lim domain protein	4	C:cell-cell junction; P:cytokinesis; C:cytoplasm; F:zinc ion binding	no IPS match
GPLIN_000283000	90	heat shock factor-binding protein 1	2	F:protein binding; P:response to stress	no IPS match
GPLIN_000330800	149				TMhelix (TMHMM)
GPLIN_000376100	536	protein snt- isoform a	16	F:protein binding; C:neuromuscular junction; P:regulation of synapse structure and activity; P:regulation of neurotransmitter secretion; P:regulation of pharyngeal pumping; P:larval locomotory behavior; P:regulation of pole plasm oskar mRNA localization; C:integral to membrane; F:calcium-dependent phospholipid binding; F:transporter activity; C:synaptic vesicle; P:calcium ion-dependent exocytosis…	TMhelix (TMHMM)
GPLIN_000483900	538	atp synthase subunit mitochondrial	19	P:angiogenesis; F:proton-transporting ATPase activity, rotational mechanism; C:cilium; F:hydrogen-exporting ATPase activity, phosphorylative mechanism; P:negative regulation of cell adhesion involved in substrate-bound cell migration; F:proton-transporting ATP synthase activity, rotational mechanism; P:regulation of intracellular pH; P:ATP hydrolysis coupled proton transport; F:MHC class I protei…	SignalP-TM (SIGNALP_GRAM_POSITIVE)
GPLIN_001372300	415	unc-4	11	C:axon; P:synapse assembly; P:regulation of axonogenesis; P:regulation of transcription, DNA-dependent; F:DNA binding; P:neuroblast fate determination; F:sequence-specific DNA binding transcription factor activity; P:synaptic target recognition; P:locomotion; P:regulation of synapse structure and activity; C:nucleus	no IPS match
GPLIN_001431300	85				SignalP-noTM (SIGNALP_GRAM_NEGATIVE); SignalP-noTM (SIGNALP_EUK); SignalP-TM (SIGNALP_GRAM_POSITIVE)
Gpa_Est_04_01_B3_B03_015	138				no IPS match
GPLIN_000148200	125				SignalP-noTM (SIGNALP_EUK); TMhelix (TMHMM)
GPLIN_000169900	135				TMhelix (TMHMM)
GPLIN_000460800	907	cre-twk-29 protein	3	C:integral to membrane; P:potassium ion transport; F:potassium channel activity	TMhelix (TMHMM); TMhelix (TMHMM); TMhelix (TMHMM); TMhelix (TMHMM); TMhelix (TMHMM); TMhelix (TMHMM)
GPLIN_000733600	248				SignalP-TM (SIGNALP_EUK); TMhelix (TMHMM)
GPLIN_001285200	331				TMhelix (TMHMM); TMhelix (TMHMM)
GPLIN_001385100	832	protein haf- isoform a	11	P:lipid metabolic process; P:positive regulation of growth rate; P:lysosomal transport; C:lysosomal membrane; P:multicellular organism growth; C:membrane fraction; F:ATPase activity; F:nucleotide binding; F:transporter activity; P:embryo development ending in birth or egg hatching; P:RNA interference	TMhelix (TMHMM); TMhelix (TMHMM); TMhelix (TMHMM); TMhelix (TMHMM); TMhelix (TMHMM); TMhelix (TMHMM); TMhelix (TMHMM); TMhelix (TMHMM); TMhelix (TMHMM)
GPLIN_001546100	212				no IPS match
gi|54546583|gb|CV577786.1|CV577786	406				TMhelix (TMHMM)
GPLIN_000317800	466	mannose-6-phosphate isomerase	6	P:positive regulation of growth rate; P:reproduction; P:nematode larval development; P:embryo development ending in birth or egg hatching; P:dolichol-linked oligosaccharide biosynthetic process; C:cytoplasm	no IPS match
GPLIN_000390900	99				no IPS match
GPLIN_000618200	621	protein lgc- isoform a	5	F:ion channel activity; C:membrane part; C:synapse; P:transport; C:plasma membrane	SignalP-noTM (SIGNALP_EUK); TMhelix (TMHMM); TMhelix (TMHMM); TMhelix (TMHMM); TMhelix (TMHMM); TMhelix (TMHMM)
GPLIN_001186500	412				TMhelix (TMHMM)
GPLIN_000098700	392				no IPS match
GPLIN_000116800	137	mesencephalic astrocyte-derived neurotrophic factor	3	C:extracellular space; C:endoplasmic reticulum; C:perinuclear region of cytoplasm	no IPS match
GPLIN_000309400	146	cre-lgc-30 protein	1	C:membrane	TMhelix (TMHMM)
GPLIN_001007400	1411	o-glycosyl hydrolase family 30 protein	2	F:hydrolase activity; P:metabolic process	no IPS match
GPLIN_001052800	98				no IPS match
J2contig19	395				SignalP-TM (SIGNALP_EUK)
GPLIN_000213500	356				TMhelix (TMHMM); TMhelix (TMHMM); TMhelix (TMHMM); TMhelix (TMHMM); TMhelix (TMHMM); TMhelix (TMHMM); TMhelix (TMHMM)
GPLIN_000699800	162				TMhelix (TMHMM); TMhelix (TMHMM); TMhelix (TMHMM)
GPLIN_000747800	103	collagen alpha-1 chain-like	7	P:embryo development ending in birth or egg hatching; P:nematode larval development; C:collagen type IV; P:positive regulation of multicellular organism growth; P:reproduction; P:inductive cell migration; F:extracellular matrix structural constituent conferring tensile strength	SignalP-noTM (SIGNALP_EUK)
GPLIN_001393000	93				SignalP-TM (SIGNALP_GRAM_NEGATIVE); SignalP-TM (SIGNALP_EUK); SignalP-TM (SIGNALP_GRAM_POSITIVE); TMhelix (TMHMM); TMhelix (TMHMM)
GPLIN_001401800	289				no IPS match
Gpa_EST_P1_11_04_B08_B08_031	234				no IPS match
rc_Gpa_EST_P1_15-04M13F_A12_A12_048	364				no IPS match
Contig337	630				no IPS match
GPLIN_000016900	73				TMhelix (TMHMM)
GPLIN_000524400	929				no IPS match
GPLIN_000536000	132				no IPS match
GPLIN_000898100	405				TMhelix (TMHMM); TMhelix (TMHMM); TMhelix (TMHMM); TMhelix (TMHMM)
GPLIN_001540600	170	uncoordinated protein 58	6	P:parturition; P:regulation of muscle contraction; F:potassium channel activity; P:oviposition; P:locomotion; P:potassium ion transport	TMhelix (TMHMM)
Gpa_Est_04_02_E8_E08_028	181				no IPS match
Contig445	431				SignalP-TM (SIGNALP_EUK); TMhelix (TMHMM); TMhelix (TMHMM)
GPLIN_000451700	198				no IPS match
GPLIN_000472600	413	btb poz domain-containing protein kctd16-like	1	P:embryo development ending in birth or egg hatching	no IPS match
GPLIN_000555600	575				SignalP-noTM (SIGNALP_EUK)
GPLIN_001507800	219				TMhelix (TMHMM)
GPLIN_000107100	255	cre-wrt- protein	7	P:collagen and cuticulin-based cuticle development; P:negative regulation of vulval development; P:molting cycle, collagen and cuticulin-based cuticle; P:protein metabolic process; P:locomotion; P:embryo development ending in birth or egg hatching; P:positive regulation of multicellular organism growth	no IPS match
GPLIN_000398200	283				TMhelix (TMHMM); TMhelix (TMHMM); TMhelix (TMHMM); TMhelix (TMHMM)
GPLIN_000485700	96				no IPS match
GPLIN_001144500	153				no IPS match
GPLIN_001508400	135				no IPS match
GPLIN_001569700	88				no IPS match
GPLIN_000671800	455	protein hmit-	1	P:transport	SignalP-TM (SIGNALP_GRAM_POSITIVE); TMhelix (TMHMM); TMhelix (TMHMM); TMhelix (TMHMM); TMhelix (TMHMM); TMhelix (TMHMM); TMhelix (TMHMM); TMhelix (TMHMM); TMhelix (TMHMM)
Gpa_EST_P1_14-03M13F_E05_E05_020	598				no IPS match
gi|54549056|gb|CV579001.1|CV579001	437				no IPS match
GPLIN_000889800	995	transmembrane cell adhesion receptor mua-3	5	P:cellular process; F:binding; C:membrane part; P:multicellular organismal development; P:cellular component organization	TMhelix (TMHMM)
Gpa_EST_P1_15-03M13F_C02_C02_006	89				no IPS match
GPLIN_000380700	315	lin- partial	7	P:regulation of vulval development; P:establishment or maintenance of cell polarity; P:Wnt receptor signaling pathway; P:oviposition; P:locomotion; P:cell fate specification involved in pattern specification; P:tail tip morphogenesis	no IPS match
