# Supplementary material for: Gene expression changes in diapause or quiescent potato cyst nematode, Globodera pallida, eggs after hydration or exposure to tomato root diffusate
Source: PeerJ. 2016 Feb 4;4:e1654. doi: 10.7717/peerj.1654 (PMC4748719; doi:10.7717/peerj.1654)
Supplement: Table S14 [file peerj-04-1654-s014.txt]

Seq. Name	Seq. Length	Seq. Description	#GOs	GOs	InterProScan
rc_Gpa-EST-01-04____H05_017	233				SignalP-noTM (SIGNALP_EUK); TMhelix (TMHMM)
GPLIN_001261800	320				SignalP-noTM (SIGNALP_EUK)
GPLIN_000067000	467				SignalP-noTM (SIGNALP_EUK); SignalP-noTM (SIGNALP_GRAM_NEGATIVE)
GPLIN_001542600	117				no IPS match
GPLIN_000333400	123				no IPS match
GPLIN_000932700	268				SignalP-noTM (SIGNALP_EUK); SignalP-TM (SIGNALP_GRAM_POSITIVE); SignalP-noTM (SIGNALP_GRAM_NEGATIVE)
GPLIN_000331300	283	cre-lips-7 protein	1	P:meiotic chromosome segregation	SignalP-noTM (SIGNALP_EUK)
GPLIN_001535500	94				no IPS match
GPLIN_001235500	229	achaete-scute homolog 4	6	P:multicellular organism growth; P:nematode larval development; F:RNA polymerase II distal enhancer sequence-specific DNA binding transcription factor activity; P:regulation of gene expression; P:pharynx development; P:transcription from RNA polymerase II promoter	no IPS match
GPLIN_000727300	595				no IPS match
GPLIN_001404500	391	thaumatin-like protein	1	P:response to other organism	no IPS match
GPLIN_000067100	71				no IPS match
GPLIN_000874800	482				no IPS match
GPLIN_001340000	251				SignalP-noTM (SIGNALP_GRAM_NEGATIVE); SignalP-noTM (SIGNALP_EUK); SignalP-TM (SIGNALP_GRAM_POSITIVE)
GPLIN_000170000	283	galactoside-binding lectin family protein	3	C:collagen and cuticulin-based cuticle extracellular matrix; F:protein binding; F:galactoside binding	no IPS match
GPLIN_000323100	170				SignalP-noTM (SIGNALP_EUK); SignalP-TM (SIGNALP_GRAM_POSITIVE)
GPLIN_001602000	106	phosphatidylinositol-specific phospholipase c	2	P:signal transduction; F:phospholipase C activity	no IPS match
GPLIN_000652700	185	zinc finger protein 273	5	F:sequence-specific DNA binding transcription factor activity; F:nucleic acid binding; C:nucleus; F:zinc ion binding; P:regulation of transcription, DNA-dependent	no IPS match
GPLIN_000304900	670	beta- -endoglucanase	3	F:hydrolase activity, hydrolyzing O-glycosyl compounds; P:metabolic process; F:binding	no IPS match
GPLIN_000767000	131				no IPS match
GPLIN_000199900	309				TMhelix (TMHMM)
GPLIN_001529600	33				no IPS match
GPLIN_000743800	118				no IPS match
GPLIN_001430000	265				no IPS match
GPLIN_000090300	213	prolyl 4-hydroxylase	8	P:embryo development; P:body morphogenesis; F:binding; P:positive regulation of multicellular organism growth; P:collagen and cuticulin-based cuticle development; F:oxidoreductase activity, acting on paired donors, with incorporation or reduction of molecular oxygen; P:locomotion; C:endoplasmic reticulum	no IPS match
GPLIN_000892300	322	lysosomal alpha-mannosidase-like	4	P:carbohydrate metabolic process; F:cation binding; F:mannosidase activity; P:striated muscle myosin thick filament assembly	TMhelix (TMHMM); TMhelix (TMHMM); TMhelix (TMHMM); TMhelix (TMHMM)
GPLIN_001003600	387	protein inx- isoform b	2	P:lipid storage; C:gap junction	TMhelix (TMHMM); TMhelix (TMHMM); TMhelix (TMHMM); TMhelix (TMHMM)
GPLIN_000319600	455	amine oxidase	10	C:cytoplasm; P:body morphogenesis; P:nematode larval development; F:UDP-galactopyranose mutase activity; P:positive regulation of multicellular organism growth; P:cellular polysaccharide biosynthetic process; P:molting cycle, collagen and cuticulin-based cuticle; P:determination of adult lifespan; P:locomotion; P:lipid storage	no IPS match
GPLIN_000165100	253				SignalP-noTM (SIGNALP_EUK); SignalP-TM (SIGNALP_GRAM_POSITIVE); SignalP-noTM (SIGNALP_GRAM_NEGATIVE)
GPLIN_001208100	141				no IPS match
GPLIN_000366300	713				no IPS match
GPLIN_000938500	619				SignalP-noTM (SIGNALP_EUK)
GPLIN_000409300	95				TMhelix (TMHMM)
GPLIN_001576400	105				no IPS match
GPLIN_001334800	1168				no IPS match
GPLIN_000321900	428				no IPS match
GPLIN_000477400	196				no IPS match
Contig88	582				no IPS match
GPLIN_000831700	194				SignalP-noTM (SIGNALP_EUK)
GPLIN_001132100	162				SignalP-noTM (SIGNALP_EUK); SignalP-TM (SIGNALP_GRAM_POSITIVE)
gi|54547899|gb|CV578437.1|CV578437	538				TMhelix (TMHMM)
GPLIN_000678400	123				TMhelix (TMHMM)
GPLIN_000480700	181				no IPS match
GPLIN_001139300	240				TMhelix (TMHMM); TMhelix (TMHMM); TMhelix (TMHMM); TMhelix (TMHMM); TMhelix (TMHMM)
GPLIN_000400800	1022				no IPS match
Gpa_EST_P1_11_04_C05_C05_022	406				no IPS match
GPLIN_000623300	162	phenylalanine-4-hydroxylase	17	P:response to oxidative stress; C:cytosol; P:oxidation-reduction process; P:determination of adult lifespan; P:collagen and cuticulin-based cuticle development; P:pteridine-containing compound metabolic process; P:melanin biosynthetic process; P:L-phenylalanine catabolic process; P:reproduction; F:tryptophan 5-monooxygenase activity; P:cellular amino acid biosynthetic process; F:protein binding; …	no IPS match
GPLIN_000027900	261				SignalP-noTM (SIGNALP_EUK)
GPLIN_001265400	67				SignalP-noTM (SIGNALP_EUK); SignalP-TM (SIGNALP_GRAM_POSITIVE); TMhelix (TMHMM)
rc_Gpa_EST_07_3___E09_036	574	galactoside-binding lectin family protein	3	C:collagen and cuticulin-based cuticle extracellular matrix; F:protein binding; F:galactoside binding	TMhelix (TMHMM)
GPLIN_000409400	185				no IPS match
GPLIN_000603800	815	protein phosphatase 1	1	P:reproduction	TMhelix (TMHMM); TMhelix (TMHMM)
GPLIN_000806500	317				SignalP-noTM (SIGNALP_EUK)
GPLIN_000222000	94				no IPS match
GPLIN_000560900	67				SignalP-TM (SIGNALP_GRAM_NEGATIVE); SignalP-noTM (SIGNALP_EUK); SignalP-TM (SIGNALP_GRAM_POSITIVE); TMhelix (TMHMM)
gi|54546862|gb|CV577926.1|CV577926	523				no IPS match
GPLIN_000346300	334				no IPS match
GPLIN_000552100	407	glycerol kinase	12	C:cytosol; F:histone binding; C:soluble fraction; C:mitochondrion; P:glycerol metabolic process; P:response to ethanol; F:glycerol kinase activity; P:triglyceride biosynthetic process; F:nucleotide binding; P:phosphorylation; C:membrane; C:nucleus	no IPS match
GPLIN_001224600	145				SignalP-TM (SIGNALP_GRAM_POSITIVE); SignalP-noTM (SIGNALP_GRAM_NEGATIVE); SignalP-noTM (SIGNALP_EUK)
GPLIN_001256300	199				no IPS match
GPLIN_000323300	246				SignalP-noTM (SIGNALP_GRAM_NEGATIVE); SignalP-noTM (SIGNALP_EUK)
GPLIN_000640200	279				TMhelix (TMHMM); TMhelix (TMHMM); TMhelix (TMHMM); TMhelix (TMHMM); TMhelix (TMHMM); TMhelix (TMHMM)
GPLIN_001232400	146				SignalP-noTM (SIGNALP_EUK); TMhelix (TMHMM)
GPLIN_000519400	1399				no IPS match
GPLIN_000546400	431				no IPS match
GPLIN_000397300	307	protein lips-17	1	P:meiotic chromosome segregation	no IPS match
GPLIN_001404300	226	amine flavin-containing	10	C:cytoplasm; P:body morphogenesis; P:nematode larval development; F:UDP-galactopyranose mutase activity; P:positive regulation of multicellular organism growth; P:cellular polysaccharide biosynthetic process; P:molting cycle, collagen and cuticulin-based cuticle; P:determination of adult lifespan; P:locomotion; P:lipid storage	no IPS match
GPLIN_000874700	542				SignalP-TM (SIGNALP_GRAM_POSITIVE); SignalP-noTM (SIGNALP_EUK); SignalP-noTM (SIGNALP_GRAM_NEGATIVE)
GPLIN_000546300	413				SignalP-noTM (SIGNALP_GRAM_NEGATIVE); SignalP-TM (SIGNALP_GRAM_POSITIVE); SignalP-noTM (SIGNALP_EUK); TMhelix (TMHMM)
GPLIN_000795800	133				no IPS match
GPLIN_001184000	319	cmgc mapk jnk protein kinase	13	P:convergent extension involved in gastrulation; F:JUN kinase activity; F:DEAD/H-box RNA helicase binding; F:protein C-terminus binding; P:female meiosis; P:JUN phosphorylation; C:intracellular part; P:response to endoplasmic reticulum stress; P:response to copper ion; P:response to abiotic stimulus; P:male meiosis; P:response to cadmium ion; P:oocyte maturation	SignalP-TM (SIGNALP_GRAM_POSITIVE)
GPLIN_000965700	500	eb module family protein	5	P:oviposition; P:embryo development ending in birth or egg hatching; P:positive regulation of growth rate; P:hermaphrodite genitalia development; P:locomotion	no IPS match
GPLIN_001237100	217	matrixin family protein	2	F:hydrolase activity; C:cell part	no IPS match
GPLIN_000043800	637				SignalP-noTM (SIGNALP_EUK)
GPLIN_000847100	260				no IPS match
rc_gi|54547123|gb|CV578056.1|CV578056	595				TMhelix (TMHMM)
GPLIN_000273300	134				no IPS match
GPLIN_001281800	539				TMhelix (TMHMM); TMhelix (TMHMM); TMhelix (TMHMM); TMhelix (TMHMM); TMhelix (TMHMM); TMhelix (TMHMM)
GPLIN_000880200	167				TMhelix (TMHMM); TMhelix (TMHMM); TMhelix (TMHMM)
GPLIN_001064000	183				no IPS match
GPLIN_000627800	596				no IPS match
GPLIN_000181100	149				no IPS match
GPLIN_000263500	71				no IPS match
GPLIN_000484900	432				SignalP-noTM (SIGNALP_EUK)
GPLIN_001232300	111				no IPS match
GPLIN_001304400	168				SignalP-noTM (SIGNALP_EUK)
Gpa_EST_07_2___C01_006	165				no IPS match
GPLIN_000341900	320				TMhelix (TMHMM); TMhelix (TMHMM); TMhelix (TMHMM); TMhelix (TMHMM); TMhelix (TMHMM); TMhelix (TMHMM); TMhelix (TMHMM)
GPLIN_001564800	102				no IPS match
GPLIN_000089900	241				SignalP-noTM (SIGNALP_EUK)
GPLIN_001572000	110				no IPS match
GPLIN_000496300	162				SignalP-noTM (SIGNALP_EUK); TMhelix (TMHMM)
GPLIN_001078200	185				no IPS match
GPLIN_000304300	167				SignalP-noTM (SIGNALP_EUK); TMhelix (TMHMM)
GPLIN_000706500	167	glutathione synthetase	18	P:chaeta development; P:response to trehalose stimulus; P:response to DNA damage stimulus; P:positive regulation of growth rate; P:sensory perception of sweet taste; F:ligase activity; P:behavior; P:cellular nitrogen compound biosynthetic process; P:small molecule biosynthetic process; P:neuromuscular junction development; P:embryo development ending in birth or egg hatching; P:signal transductio…	no IPS match
GPLIN_001244500	469				no IPS match
Gpa_EST_07_3___C11_046	190				no IPS match
GPLIN_000323800	185				no IPS match
GPLIN_000176900	204				no IPS match
J2contig349	365				no IPS match
GPLIN_000187600	357				SignalP-TM (SIGNALP_GRAM_NEGATIVE); SignalP-TM (SIGNALP_GRAM_POSITIVE); SignalP-noTM (SIGNALP_EUK)
GPLIN_000645400	394	type 2a protein phosphatase catalytic subunit	9	F:phosphoprotein phosphatase activity; P:microtubule cytoskeleton organization; F:protein binding; P:multicellular organismal development; P:cellular protein metabolic process; P:cell cycle process; C:cytoskeleton; P:regulation of biological process; C:intracellular organelle part	no IPS match
GPLIN_001198500	206	glutathione s-transferase-1	2	P:apoptotic process; P:determination of adult lifespan	no IPS match
GPLIN_000409200	108				no IPS match
gi|54545177|gb|CV577086.1|CV577086	593				no IPS match
GPLIN_000847200	155				TMhelix (TMHMM); TMhelix (TMHMM)
GPLIN_001033300	412				TMhelix (TMHMM); TMhelix (TMHMM); TMhelix (TMHMM); TMhelix (TMHMM)
GPLIN_001606100	162	c1-thf synthase-like partial	1	P:cellular metabolic process	no IPS match
GPLIN_000346400	627				no IPS match
Gpa_EST_04_1___H09_033	761				no IPS match
GPLIN_000580600	498	protein inx- isoform a	1	P:lipid storage	TMhelix (TMHMM); TMhelix (TMHMM)
GPLIN_000731100	118				no IPS match
GPLIN_001476900	208				TMhelix (TMHMM); TMhelix (TMHMM); TMhelix (TMHMM); TMhelix (TMHMM)
gi|54548917|gb|CV578931.1|CV578931	660				TMhelix (TMHMM); TMhelix (TMHMM)
GPLIN_000240500	202	glutathione s-transferase-1	2	P:apoptotic process; P:determination of adult lifespan	no IPS match
GPLIN_001420300	163				no IPS match
GPLIN_001537400	56				no IPS match
gi|54546430|gb|CV577706.1|CV577706	735				no IPS match
GPLIN_000030600	206	glutathione s-transferase-1	5	P:lipid storage; P:apoptotic process; P:determination of adult lifespan; P:positive regulation of growth rate; F:protein binding	no IPS match
GPLIN_001404100	481				no IPS match
GPLIN_000172900	113				no IPS match
GPLIN_001141100	254	la domain-containing protein	7	P:positive regulation of growth rate; F:binding; P:oviposition; P:negative regulation of vulval development; P:receptor-mediated endocytosis; P:embryo development ending in birth or egg hatching; P:gonad development	no IPS match
GPLIN_000344300	312				SignalP-noTM (SIGNALP_EUK)
GPLIN_001639100	93				no IPS match
GPLIN_000581900	101				SignalP-TM (SIGNALP_GRAM_POSITIVE); SignalP-TM (SIGNALP_EUK); SignalP-TM (SIGNALP_GRAM_NEGATIVE); TMhelix (TMHMM)
GPLIN_000912000	360				SignalP-noTM (SIGNALP_EUK)
GPLIN_000957800	340				no IPS match
GPLIN_001139100	697				TMhelix (TMHMM); TMhelix (TMHMM); TMhelix (TMHMM); TMhelix (TMHMM); TMhelix (TMHMM); TMhelix (TMHMM)
GPLIN_001192200	1153				no IPS match
GPLIN_000323000	164				no IPS match
GPLIN_000608100	310				SignalP-TM (SIGNALP_GRAM_POSITIVE); SignalP-noTM (SIGNALP_EUK)
GPLIN_000723400	299	abc atp-binding protein	5	F:ATPase activity; F:iron-sulfur cluster binding; F:electron carrier activity; P:ATP catabolic process; F:ATP binding	no IPS match
GPLIN_000847300	146				TMhelix (TMHMM); TMhelix (TMHMM); TMhelix (TMHMM)
