# Supplementary material for: Gene expression changes in diapause or quiescent potato cyst nematode, Globodera pallida, eggs after hydration or exposure to tomato root diffusate
Source: PeerJ. 2016 Feb 4;4:e1654. doi: 10.7717/peerj.1654 (PMC4748719; doi:10.7717/peerj.1654)
Supplement: Table S15 [file peerj-04-1654-s015.txt]

Seq. Name	Seq. Length	Seq. Description	#GOs	GOs	InterProScan
rc_Gpa_EST_06_1___F10_035	614				no IPS match
GPLIN_000746200	191				TMhelix (TMHMM); TMhelix (TMHMM); TMhelix (TMHMM)
GPLIN_000258700	122				no IPS match
rc_Gpa_EST_13_01_M13F___B05_023	314				no IPS match
rc_gi|54548038|gb|CV578507.1|CV578507	394				no IPS match
GPLIN_000822300	270	protein bus-17	2	C:cell part; F:transferase activity	TMhelix (TMHMM)
GPLIN_001491800	77	single-minded homolog 2	1	P:cellular process	no IPS match
GPLIN_001051300	293				SignalP-TM (SIGNALP_GRAM_POSITIVE); SignalP-noTM (SIGNALP_EUK); TMhelix (TMHMM)
GPLIN_001160100	134	methyltransferase type 11	1	P:metabolic process	no IPS match
GPLIN_000134700	317				no IPS match
GPLIN_001539000	179				no IPS match
GPLIN_000847700	255				no IPS match
GPLIN_000273200	118				SignalP-TM (SIGNALP_GRAM_POSITIVE); SignalP-noTM (SIGNALP_GRAM_NEGATIVE); SignalP-noTM (SIGNALP_EUK); TMhelix (TMHMM)
GPLIN_001420100	93	protein ced- isoform b	7	C:cytoplasm; F:identical protein binding; P:cleavage of cytosolic proteins involved in execution phase of apoptosis; P:reproduction; P:determination of adult lifespan; F:cysteine-type endopeptidase activity; C:membrane	no IPS match
GPLIN_000327200	470	nuclear hormone receptor family member nhr-14	3	P:transcription, DNA-dependent; F:protein binding; P:regulation of cellular process	no IPS match
GPLIN_000636500	302				SignalP-TM (SIGNALP_GRAM_POSITIVE); SignalP-noTM (SIGNALP_EUK); TMhelix (TMHMM)
GPLIN_000960100	263	nematode cuticle collagen n-terminal domain containing protein	2	F:structural constituent of cuticle; C:collagen	TMhelix (TMHMM)
GPLIN_001042300	67				no IPS match
GPLIN_000167800	80				TMhelix (TMHMM)
GPLIN_000404900	641	glutathione synthetase	2	P:multicellular organismal development; P:growth	no IPS match
GPLIN_000330500	93				SignalP-TM (SIGNALP_GRAM_POSITIVE); TMhelix (TMHMM)
GPLIN_001059000	335				no IPS match
GPLIN_000768200	247				no IPS match
GPLIN_001482900	104				no IPS match
GPLIN_000535300	115				TMhelix (TMHMM)
GPLIN_000056400	120				SignalP-noTM (SIGNALP_EUK); SignalP-TM (SIGNALP_GRAM_POSITIVE); SignalP-noTM (SIGNALP_GRAM_NEGATIVE)
GPLIN_000843800	424	alpha- -mannosyltransferase	2	C:nucleus; F:transferase activity	no IPS match
gi|54545999|gb|CV577505.1|CV577505	570				TMhelix (TMHMM)
GPLIN_000921700	297				no IPS match
GPLIN_001465700	98				no IPS match
GPLIN_001267200	223				no IPS match
GPLIN_000039300	107				no IPS match
Gpa_EST_P1_17-02M13F_C09_C09_038	550	cre-gcy-9 protein	12	P:protein phosphorylation; P:intracellular signal transduction; F:guanylate cyclase activity; P:determination of adult lifespan; F:protein serine/threonine kinase activity; C:integral to membrane; F:G-protein coupled peptide receptor activity; F:ATP binding; P:receptor guanylyl cyclase signaling pathway; P:thermosensory behavior; C:axon terminus; P:cGMP biosynthetic process	no IPS match
GPLIN_000888100	138				SignalP-noTM (SIGNALP_EUK)
GPLIN_000297100	372				SignalP-noTM (SIGNALP_GRAM_NEGATIVE); SignalP-TM (SIGNALP_GRAM_POSITIVE); SignalP-noTM (SIGNALP_EUK)
GPLIN_000535200	88				no IPS match
GPLIN_000697800	377				no IPS match
GPLIN_001064400	522				TMhelix (TMHMM); TMhelix (TMHMM); TMhelix (TMHMM); TMhelix (TMHMM)
GPLIN_000785600	558				no IPS match
GPLIN_000403000	402				no IPS match
GPLIN_000982200	303	protein dj-1-like	1	P:response to toxic substance	no IPS match
rc_Contig785	638				SignalP-TM (SIGNALP_GRAM_POSITIVE)
GPLIN_001209900	316				SignalP-noTM (SIGNALP_EUK); SignalP-TM (SIGNALP_GRAM_POSITIVE); SignalP-noTM (SIGNALP_GRAM_NEGATIVE)
GPLIN_000638400	3435				SignalP-TM (SIGNALP_GRAM_NEGATIVE); SignalP-TM (SIGNALP_GRAM_POSITIVE); SignalP-noTM (SIGNALP_EUK); TMhelix (TMHMM)
GPLIN_000195400	728				TMhelix (TMHMM); TMhelix (TMHMM)
GPLIN_000923900	102				no IPS match
GPLIN_001142800	920	zinc metalloproteinase toh-2 precursor	2	P:developmental process; P:multicellular organismal process	no IPS match
rc_Gpa_EST_02_04___C12_046	712				no IPS match
GPLIN_001033200	519	guanine nucleotide-binding protein alpha-3 subunit	7	C:nonmotile primary cilium; F:GTP binding; F:signal transducer activity; P:sensory perception of bitter taste; C:axon; P:G-protein coupled receptor signaling pathway; C:neuronal cell body	no IPS match
GPLIN_000124400	102				no IPS match
GPLIN_000826600	732				SignalP-noTM (SIGNALP_EUK); TMhelix (TMHMM)
GPLIN_000152200	433				SignalP-TM (SIGNALP_GRAM_POSITIVE)
GPLIN_000540400	340				TMhelix (TMHMM); TMhelix (TMHMM); TMhelix (TMHMM); TMhelix (TMHMM); TMhelix (TMHMM); TMhelix (TMHMM); TMhelix (TMHMM)
GPLIN_001093100	1289				no IPS match
GPLIN_001478800	120				TMhelix (TMHMM)
GPLIN_000536300	102				no IPS match
GPLIN_001558200	36				no IPS match
GPLIN_000728000	328				no IPS match
GPLIN_000746800	614				no IPS match
GPLIN_000879600	218				no IPS match
GPLIN_001392900	380				no IPS match
GPLIN_001414600	769	ribonucleoside-diphosphate reductase	5	C:ribonucleoside-diphosphate reductase complex; P:DNA replication; F:ATP binding; F:ribonucleoside-diphosphate reductase activity, thioredoxin disulfide as acceptor; P:oxidation-reduction process	no IPS match
GPLIN_000099700	177				no IPS match
GPLIN_000663000	79				SignalP-TM (SIGNALP_GRAM_POSITIVE)
GPLIN_000203700	802				no IPS match
GPLIN_000653000	86	galactoside- 9c	1		no IPS match
GPLIN_000369900	496				TMhelix (TMHMM)
GPLIN_000422400	423	adenylyltransferase and sulfurtransferase mocs3	6	F:binding; F:sulfurtransferase activity; P:cellular protein metabolic process; P:hermaphrodite genitalia development; C:cytoplasm; P:tRNA modification	TMhelix (TMHMM)
GPLIN_000929600	190				no IPS match
GPLIN_001350800	366	paired box domain containing protein	1	P:transcription, DNA-dependent	no IPS match
GPLIN_001167300	408				no IPS match
GPLIN_000332600	70				SignalP-noTM (SIGNALP_EUK); TMhelix (TMHMM)
GPLIN_000875200	206	zinc finger protein 235	1	F:binding	no IPS match
GPLIN_000889600	171				TMhelix (TMHMM); TMhelix (TMHMM); TMhelix (TMHMM)
GPLIN_001496000	292				no IPS match
GPLIN_000425200	564	forkhead box protein f1	33	F:sequence-specific DNA binding transcription factor activity; P:smoothened signaling pathway; P:epithelial cell differentiation involved in mammary gland alveolus development; P:negative regulation of inflammatory response; P:cellular response to organic cyclic compound; P:positive regulation of mesenchymal cell proliferation; ; P:in utero embryonic development; P:epithelial tube branching invol…	no IPS match
GPLIN_000535400	113	uncharacterized protein family upf0005 containing protein	1	F:protein binding	TMhelix (TMHMM); TMhelix (TMHMM); TMhelix (TMHMM)
GPLIN_000827300	381				no IPS match
GPLIN_000903600	356				TMhelix (TMHMM)
Contig213	1063				SignalP-TM (SIGNALP_GRAM_POSITIVE); SignalP-noTM (SIGNALP_EUK); TMhelix (TMHMM)
rc_Contig742	294				no IPS match
GPLIN_000991400	294	atp-dependent dna ligase	2	P:DNA metabolic process; F:catalytic activity	no IPS match
GPLIN_001105700	195	protein frpr-7	3	P:G-protein coupled receptor signaling pathway; C:integral to membrane; F:G-protein coupled receptor activity	SignalP-noTM (SIGNALP_EUK); TMhelix (TMHMM); TMhelix (TMHMM)
GPLIN_001461700	190				SignalP-TM (SIGNALP_GRAM_POSITIVE)
J2contig247	387				no IPS match
GPLIN_000475300	446	s- glutathione dehydrogenase	1	F:catalytic activity	no IPS match
GPLIN_000719100	98				no IPS match
GPLIN_001369700	507	protein del-8	1	P:ion transport	SignalP-noTM (SIGNALP_EUK); TMhelix (TMHMM)
GPLIN_000854100	99				no IPS match
GPLIN_001056000	304				no IPS match
GPLIN_000518300	303				no IPS match
GPLIN_000626600	186				no IPS match
GPLIN_000642600	139	mpv17 protein	5	C:mitochondrion; C:intracellular organelle part; P:biological regulation; C:organelle membrane;	TMhelix (TMHMM); TMhelix (TMHMM)
GPLIN_001157600	99				SignalP-noTM (SIGNALP_EUK); SignalP-TM (SIGNALP_GRAM_POSITIVE); TMhelix (TMHMM)
GPLIN_000587400	651				no IPS match
GPLIN_000841300	692	casein kinase i isoform epsilon-like	6	P:protein phosphorylation; F:ATP binding; P:negative regulation of Wnt receptor signaling pathway; F:protein serine/threonine kinase activity; P:cellular protein localization; P:positive regulation of canonical Wnt receptor signaling pathway	no IPS match
GPLIN_001154800	1351	major sperm partial	4	C:cytoskeleton; F:structural molecule activity; C:pseudopodium; C:cytoplasm	TMhelix (TMHMM)
GPLIN_000054600	463	cre-cutl-10 protein	1	C:cell part	TMhelix (TMHMM)
GPLIN_001332100	146	dnaj homolog subfamily a member 4	1	F:binding	no IPS match
GPLIN_001419800	315				no IPS match
GPLIN_001258400	303				no IPS match
Gpa-EST-01-04____H09_033	247				no IPS match
GPLIN_001068100	77	molecular chaperone	1	F:binding	no IPS match
GPLIN_001291500	232				no IPS match
GPLIN_000904100	106				no IPS match
GPLIN_000962100	241				SignalP-noTM (SIGNALP_EUK); TMhelix (TMHMM)
GPLIN_001634300	146				no IPS match
GPLIN_000229600	502				TMhelix (TMHMM); TMhelix (TMHMM); TMhelix (TMHMM); TMhelix (TMHMM); TMhelix (TMHMM); TMhelix (TMHMM); TMhelix (TMHMM); TMhelix (TMHMM); TMhelix (TMHMM); TMhelix (TMHMM); TMhelix (TMHMM)
GPLIN_000389800	347				no IPS match
rc_gi|54545999|gb|CV577505.1|CV577505	570				TMhelix (TMHMM)
GPLIN_000642700	170	mpv17 protein	7	C:mitochondrion; P:multicellular organismal process; C:intracellular organelle part; P:biological regulation; C:organelle membrane; P:cellular metabolic process;	TMhelix (TMHMM); TMhelix (TMHMM); TMhelix (TMHMM)
J2contig53	443				no IPS match
GPLIN_000619000	546				no IPS match
GPLIN_001366100	84				SignalP-TM (SIGNALP_GRAM_POSITIVE); SignalP-noTM (SIGNALP_EUK); TMhelix (TMHMM)
GPLIN_000195300	185				TMhelix (TMHMM); TMhelix (TMHMM); TMhelix (TMHMM); TMhelix (TMHMM)
GPLIN_001320300	749	islet cell autoantigen 1	2	C:cytoplasm; P:response to chemical stimulus	no IPS match
GPLIN_000119500	86				SignalP-TM (SIGNALP_EUK); TMhelix (TMHMM); TMhelix (TMHMM)
GPLIN_000768300	137	malate dehydrogenase	4	F:binding; F:malic enzyme activity; F:oxidoreductase activity, acting on the CH-OH group of donors, NAD or NADP as acceptor; P:metabolic process	no IPS match
GPLIN_000201700	390	gtp-binding protein rhes-like	5	F:GTP binding; C:membrane; P:small GTPase mediated signal transduction; P:GTP catabolic process; F:GTPase activity	no IPS match
GPLIN_000709900	248	transcriptional regulator	3	P:phosphorelay signal transduction system; F:phosphorelay response regulator activity; P:regulation of transcription, DNA-dependent	no IPS match
GPLIN_001444700	141				TMhelix (TMHMM)
GPLIN_000446000	193				TMhelix (TMHMM); TMhelix (TMHMM)
GPLIN_001605000	153				no IPS match
rc_gi|54546688|gb|CV577839.1|CV577839	502	dna ligase d	2	P:DNA metabolic process; F:ligase activity	no IPS match
GPLIN_000091900	383	ubx domain-containing protein 7	1	F:protein binding	no IPS match
GPLIN_000490600	496				SignalP-noTM (SIGNALP_EUK); TMhelix (TMHMM)
GPLIN_000961900	153				no IPS match
GPLIN_001635900	84				TMhelix (TMHMM); TMhelix (TMHMM)
GPLIN_001638400	101	cuticle collagen 34	3	P:retinal ganglion cell axon guidance; P:extracellular matrix organization; P:axon target recognition	no IPS match
Gpa_EST_13_04_M13F___C10_038	123				no IPS match
GPLIN_000413700	413				no IPS match
GPLIN_001090200	504	protein hch-1	3	F:peptidase activity; P:neuron migration; P:hatching	SignalP-noTM (SIGNALP_EUK); SignalP-noTM (SIGNALP_GRAM_NEGATIVE)
GPLIN_001526700	216	protein lin-28 homolog	6	P:oviposition; C:soluble fraction; F:pre-miRNA binding; P:cell fate specification; C:cytoplasm; P:regulation of development, heterochronic	no IPS match
GPLIN_000114900	119				no IPS match
GPLIN_000757700	79				SignalP-TM (SIGNALP_GRAM_POSITIVE)
gi|54546121|gb|CV577561.1|CV577561	558				no IPS match
GPLIN_000501800	172				no IPS match
GPLIN_000510000	719	pan domain containing protein	2	P:multicellular organismal process; P:developmental process	SignalP-noTM (SIGNALP_EUK); SignalP-TM (SIGNALP_GRAM_POSITIVE); SignalP-noTM (SIGNALP_GRAM_NEGATIVE)
GPLIN_001391300	88				no IPS match
